# Supplementary material for: The TLR7/9 adaptors TASL and TASL2 mediate IRF5-dependent antiviral responses and autoimmunity in mouse
Source: Nat Commun. 2025 Jan 24;16:967. doi: 10.1038/s41467-024-55692-y (PMC11759703; doi:10.1038/s41467-024-55692-y)
Supplement: Supplementary file 3 — Supplementary Data 1 [file 41467_2024_55692_MOESM3_ESM.xlsx]

## Sheet: Sample description
	Legends to sample abbreviation
	Example:	DK_9_1
	First 2 letters denotes genotype
		WT = Wild Type
		TA = TASLKO
		T2 = TASL2KO
		DK = TASLDKO
		FE = feeble
	Third letter/number denotes stimulation
		N = non-stimulated
		7 = TLR7 stimulated (R848)
		9 = TLR9 stimulated (CpG-B)
	Fourth number denotes biological replicates
		1 = 1.biological replicate
		2 = 2.biological replicate
		3 = 3.biological replicate
		4 = 4.biological replicate

## Sheet: Supplementary Data 1 - UMI2_B
Normalized expression of all genes detected in BRB-seq for all BM-pDC samples.
Gene_ID	Gene_Name	DK_9_1	DK_9_2	DK_9_3	DK_9_4	FE_9_1	FE_9_2	FE_9_3	FE_9_4	T2_9_1	T2_9_2	T2_9_3	T2_9_4	TA_9_1	TA_9_2	TA_9_3	TA_9_4	WT_9_1	WT_9_2	WT_9_3	WT_9_4	DK_N_1	DK_N_2	DK_N_3	DK_N_4	FE_N_1	FE_N_2	FE_N_3	FE_N_4	T2_N_1	T2_N_2	T2_N_3	T2_N_4	TA_N_1	TA_N_2	TA_N_3	TA_N_4	WT_N_1	WT_N_2	WT_N_3	WT_N_4	DK_7_1	DK_7_2	DK_7_3	DK_7_4	FE_7_1	FE_7_2	FE_7_3	FE_7_4
ENSMUSG00000000001	Gnai3	7.90935	7.70736	7.64493	8.00733	7.77356	7.33879	7.81424	7.69486	7.83359	8.03222	7.62886	7.45914	8.0423	8.02655	7.81072	7.77014	7.7896	7.93408	7.56381	7.55258	7.18539	7.26452	6.76139	6.92158	7.15679	6.90169	7.03571	7.13858	7.16406	7.20946	6.82621	6.88992	6.99899	7.15288	7.30236	6.82379	7.34228	7.14175	6.98038	7.36123	7.72937	7.58583	7.76885	7.88436	7.62348	7.62334	7.69566	7.9353
ENSMUSG00000000028	Cdc45	2.70971	3.94745	4.10726	2.60535	3.8316	4.1767	3.91294	4.47419	1.93184	4.00928	4.03807	3.61918	4.26584	3.19308	4.39259	4.21132	3.36782	3.74818	3.88266	4.56948	3.74898	3.50545	4.19178	3.49517	4.54017	3.91605	3.35436	3.79438	2.38397	3.69657	3.49953	3.80428	4.08481	2.52019	3.02313	3.81074	3.15291	3.81901	3.39427	3.62364	3.51332	3.98773	3.04206	3.17328	4.57638	4.2415	2.98972	4.34467
ENSMUSG00000000056	Narf	5.95328	5.96157	4.43057	5.80535	5.68769	5.13625	5.71602	5.337	5.19621	5.53324	5.25581	4.75288	5.57001	4.9897	5.08959	5.21785	5.21441	5.00421	5.0355	5.53877	6.49231	6.09418	5.96397	6.18846	6.33907	6.36206	6.0127	5.93267	6.09836	6.20253	6.30001	6.00274	6.09248	6.08962	6.02599	6.47934	6.84431	5.98963	6.20833	6.05592	5.4153	5.60818	5.18505	5.16017	5.63147	5.48842	5.74335	5.73969
ENSMUSG00000000058	Cav2	3.30261	3.94745	3.27182	4.41559	2.53942	1.9439	3.23845	3.18367	3.61608	3.81654	3.19656	2.73205	3.33895	3.86553	3.2776	2.77427	3.66152	3.04529	2.81058	3.69715	3.1141	3.61112	2.53569	3.84385	3.9231	2.10989	4.03376	3.49822	4.53316	4.03419	3.49953	2.98504	4.08481	4.31806	3.43333	3.7038	3.96912	4.09928	3.85584	4.23252	3.38839	4.08119	3.51765	4.01352	3.39562	1.88258	3.68959	3.58961
ENSMUSG00000000078	Klf6	8.2977	8.12275	8.22226	8.51621	8.38517	7.95015	8.74321	8.58147	8.90575	8.65011	8.58145	8.43635	8.96518	9.09476	8.94114	8.58128	8.97189	8.94028	8.8479	8.69341	7.52983	7.43251	7.30736	7.5309	7.36598	7.23913	7.55149	7.40283	7.91603	7.43995	7.55808	7.35368	7.51207	7.89379	7.71102	7.33454	7.71177	7.52818	7.67222	7.72343	8.96073	8.71923	8.75752	9.21132	8.78778	8.26797	9.17809	9.14653
ENSMUSG00000000085	Scmh1	4.84345	4.95688	4.50122	4.83092	4.84187	5.01444	4.61108	4.6587	4.37211	5.29504	5.07342	4.97625	4.82558	4.81517	4.89246	4.85988	5.12087	4.50877	4.91739	5.15842	4.89331	4.92331	5.02991	5.28617	5.18681	4.69346	4.61947	4.31345	4.718	4.98948	4.66501	4.79728	4.84475	4.9904	4.92639	4.8615	5.25614	4.65591	5.10013	5.34487	4.92417	4.83822	4.94255	4.48473	4.63286	4.30825	4.51232	4.74185
ENSMUSG00000000088	Cox5a	10.4034	10.4896	10.356	10.4705	10.4052	10.2303	10.4286	10.3796	10.2922	10.325	10.4544	10.3091	10.3448	10.4336	10.3572	10.3752	10.4921	10.3242	10.359	10.4626	10.1294	10.154	10.1181	10.1928	10.2035	9.86952	10.0993	10.0755	10.1133	10.1702	9.98878	10.0827	10.0601	10.2242	10.2219	10.147	10.1747	10.1572	10.2171	10.2822	10.2221	10.3284	10.2421	10.3158	10.2584	10.0905	10.3524	10.2933
ENSMUSG00000000131	Xpo6	6.50428	5.98914	6.45263	6.34605	6.14561	6.63281	6.4158	6.2247	6.62353	6.38481	6.54793	6.71218	6.56867	6.74003	6.54214	6.6142	6.21762	6.47732	6.57792	6.7162	6.74497	6.41917	6.33371	6.12615	6.18705	6.36206	6.35747	6.33669	6.12041	6.37585	6.38336	6.31625	6.50668	6.21757	6.26207	6.5114	6.4568	6.36995	6.4235	6.26766	6.66388	6.86704	7.08836	6.77779	6.485	6.50109	6.57333	6.51017
ENSMUSG00000000134	Tfe3	6.91534	6.84824	7.10196	7.23372	6.9652	6.89687	7.14599	7.13429	6.79183	7.03218	6.95911	6.94146	6.8792	7.06658	6.98996	7.00383	6.74216	6.54294	6.74905	7.09028	6.84446	6.78929	6.35077	6.76682	6.64654	6.53971	6.70806	6.28998	6.79068	6.94504	6.76536	6.40725	6.9799	6.89984	6.98474	6.9809	6.95336	6.97824	6.71237	6.96322	7.31446	7.19436	7.33101	7.2778	7.06971	7.20855	7.40616	7.19321
ENSMUSG00000000148	Brat1	4.38893	4.57555	4.96833	4.02291	4.05694	4.38765	4.23367	4.18453	3.61608	4.53303	4.38994	3.86251	3.33895	4.32239	4.05791	4.0168	3.66152	3.63238	4.2515	4.41614	5.43032	5.51974	4.58695	4.99221	4.92368	5.82153	5.55878	5.14292	5.24499	5.06509	5.43221	5.00578	4.75779	5.22164	5.08631	4.8615	5.07492	4.47142	5.3165	5.02464	4.17382	4.72694	5.01609	3.75243	4.02135	4.80081	4.23679	3.88737
ENSMUSG00000000149	Gna12	5.97886	6.43236	6.39813	5.90666	6.16993	6.20183	5.99582	6.08132	6.05946	6.29517	5.92828	6.05464	6.15408	6.08694	6.50117	6.07876	6.1243	5.95769	6.0324	6.23298	7.19485	7.03694	7.121	7.05019	6.87519	6.55251	7.08011	7.12976	7.19555	7.18424	7.10688	6.87936	7.3727	7.48713	7.14775	7.19344	7.37205	6.96665	7.35346	7.28844	6.46168	6.17268	6.24372	6.4938	6.28808	6.45763	6.41464	6.56726
ENSMUSG00000000168	Dlat	5.70003	5.38814	5.06479	5.45013	5.43024	6.02387	5.40093	5.87317	5.19621	5.50153	5.47771	5.34013	5.54205	5.50298	5.19611	5.42819	5.50096	5.25973	4.8329	5.20599	4.74669	5.83536	5.64227	5.71093	5.60196	5.68869	5.16425	5.48458	5.66055	5.58514	5.58086	5.43861	5.30966	5.44723	5.45206	5.61828	5.25614	5.18213	5.671	5.48176	5.75596	5.21333	4.90432	5.36123	5.39072	5.23752	5.51206	5.34183
ENSMUSG00000000171	Sdhd	8.34272	8.55505	8.28868	8.56352	8.23768	8.2825	8.39103	8.2775	8.23061	8.04328	8.10841	8.24564	8.24669	8.2316	8.26687	8.25147	8.13884	8.13892	8.0859	8.33005	7.81383	7.94818	8.02304	7.95199	7.72464	7.75875	7.83024	8.16399	7.77723	7.92402	7.88992	7.91517	8.00754	7.83514	7.8897	7.84283	7.89382	8.08397	8.06285	8.04399	8.11176	7.86743	8.11269	8.11054	8.08472	8.06094	7.9131	8.03985
ENSMUSG00000000184	Ccnd2	10.7399	10.7585	10.9883	10.8963	11.0126	11.1232	11.0136	11.2182	11.6984	11.5087	11.4223	11.687	11.6458	11.5798	11.7052	11.6781	11.9329	11.9967	11.8425	11.543	6.4613	6.68425	6.54121	6.78037	6.50902	6.80872	6.94258	6.27407	6.63094	7.04179	6.94071	6.92114	6.36676	6.9651	6.66819	6.86159	6.96643	7.38752	6.73403	7.45734	11.3432	11.3038	11.3685	11.4787	11.222	11.2769	11.2731	11.4226
ENSMUSG00000000194	Gpr107	6.1907	6.19256	6.11242	6.46709	6.35098	5.85671	6.19358	6.42467	6.30183	6.40209	6.27112	6.05464	6.31144	6.14344	6.15884	6.48845	6.34718	6.49401	6.27585	6.06258	6.52267	6.41917	6.18939	6.14722	6.28392	6.27205	6.28345	6.33669	6.55204	6.2839	6.15574	6.50663	6.11015	6.36302	6.59027	6.11212	6.51132	6.45535	6.06193	6.41171	6.50746	6.51174	6.13238	6.54977	6.23434	5.97289	6.43132	6.29041
ENSMUSG00000000204	Slfn4	2.70971	3.703	2.90573	2.82832	4.64776	1.9439	2.91891	2.59785	3.61608	3.46843	3.77666	4.07066	3.68418	4.18557	3.62136	4.53586	4.114	4.37104	3.70392	4.95075	0	0.897661	0.97064	0	0	0	0	0.893992	0	1.43792	0.95403	0.898929	0	0	0	1.00182	0	1.00629	0.842258	0.855197	2.74047	3.24702	2.32779	2.44786	3.39562	2.86204	2.98972	1.50578
ENSMUSG00000000247	Lhx2	3.13071	1.7675	2.41395	3.60737	3.40968	3.02124	2.50784	2.33431	3.08878	3.70957	3.77666	3.74597	4.91551	4.94801	4.26787	3.7919	4.91336	4.13612	4.49086	4.56948	0	0	0	0	0	0.871172	0	1.44181	0	0	0	1.44856	0	0.839502	0.919271	0	0	1.00629	0	1.38847	1.53321	2.3915	2.89387	3.3092	1.53844	0.92279	2.79728	2.70473
ENSMUSG00000000253	Gmpr	1.6856	1.7675	1.0582	2.3415	1.76841	0	0	2.82061	0.954919	1.00495	0.931698	1.70381	1.90134	1.89344	2.16316	1.73834	2.50121	1.02605	2.14976	2.19885	2.94506	2.15451	0.97064	3.03441	2.82225	0	2.61501	2.80904	3.06773	3.4926	2.50751	2.81819	2.12494	2.87095	2.66606	1.58739	3.61799	3.01099	2.87634	3.71535	2.74047	2.3915	1.38303	1.47635	1.53844	0	1.99119	2.22638
ENSMUSG00000000275	Trim25	8.32288	8.20146	8.01454	8.43375	8.5237	8.24913	8.37482	8.40343	8.26622	8.32727	8.20918	8.34414	8.44846	8.48584	8.63518	8.61176	8.46808	8.65514	8.4366	8.47299	7.94291	8.00259	8.01236	7.79397	7.80519	7.96431	8.00739	8.32324	8.12126	7.97392	7.80177	7.95593	7.98379	7.95014	7.88427	7.88627	7.96065	8.06235	7.92845	7.90482	8.53289	8.41262	8.64611	8.54851	8.83067	8.51051	8.60298	8.64801
ENSMUSG00000000276	Dgke	3.30261	2.80974	2.90573	3.19166	4.42342	3.02124	4.37074	3.33585	3.72248	4.09678	3.04617	3.74597	3.2027	3.19308	3.2776	3.19815	3.52213	3.21592	2.14976	3.22948	4.11053	4.65336	4.52815	4.35925	3.33756	4.90786	3.8408	4.48914	4.2429	4.17736	4.15955	4.55347	4.56636	4.2598	4.36496	3.91029	4.92231	4.47142	4.26571	3.95996	2.93169	3.39996	3.51765	2.66614	3.63562	3.66051	3.15948	3.69584
ENSMUSG00000000278	Scpep1	8.34272	8.50818	8.18519	8.21417	8.34835	8.20805	8.28661	8.33282	8.28805	8.29526	8.28669	8.25633	8.22926	8.35636	8.34613	8.25147	8.33903	8.40904	8.56327	8.42355	8.48024	8.44628	8.48773	8.67579	8.19721	8.38508	8.51162	8.35384	8.51156	8.457	8.52884	8.52209	8.51807	8.48946	8.41918	8.47124	8.63655	8.48419	8.39733	8.39894	8.31422	8.31499	8.22162	8.31412	8.24276	8.15915	8.4436	8.21978
ENSMUSG00000000282	Mnt	5.35408	5.2582	5.43332	5.23323	5.3894	5.30161	5.69005	5.337	5.23267	5.00958	5.32277	4.97625	4.91551	5.31897	5.32691	4.73886	4.73545	4.85719	4.78873	4.64044	5.52334	5.49234	5.49655	5.65318	5.33886	5.19587	5.52705	5.33922	5.95852	5.75458	5.40054	5.74807	5.63653	6.10625	5.64425	5.75846	5.59595	5.3698	5.73683	5.60678	4.78241	4.8908	4.45325	4.09101	4.32539	4.6023	4.89553	5.01241
ENSMUSG00000000290	Itgb2	8.32288	8.60045	8.2533	8.65372	8.40066	7.80156	8.4541	8.50727	8.65344	8.70336	8.70894	8.06892	8.79496	8.92247	8.6225	8.75518	8.29688	8.49029	8.62738	8.71	8.98701	8.97525	8.99063	9.37012	8.99174	8.56956	9.21085	9.1701	9.38537	9.4049	9.3097	9.05035	9.526	9.4092	9.40953	9.34793	9.46094	9.11319	9.31126	9.22801	8.50683	8.75513	8.71674	8.96344	8.54822	8.12252	8.84625	8.90492
ENSMUSG00000000295	Hddc2	3.72161	4.5009	3.91363	2.01836	3.7042	4.0584	3.08751	2.59785	3.37639	3.59403	3.04617	2.73205	2.47491	2.87489	3.40151	2.77427	3.36782	2.85174	3.49986	3.55745	4.58347	4.92331	4.80074	4.73821	4.77161	4.73896	4.4938	4.59541	4.2429	4.03419	4.49553	4.05	4.56636	4.57855	4.54096	3.7038	4.81079	4.71251	4.7209	4.35164	3.73475	2.88177	3.70721	2.85569	3.63562	4.02043	3.44875	1.91061
ENSMUSG00000000301	Pemt	2.11274	0	1.66205	2.01836	3.2363	2.74306	2.24797	2.33431	1.52454	1.59157	2.46926	1.09004	0.934982	1.49064	1.4539	0	1.11463	1.02605	0.894825	1.13556	2.27178	1.44683	3.4056	1.01976	2.33583	2.36338	3.20196	2.80904	2.38397	1.83348	2.72763	2.41235	2.94929	2.70621	0.919271	1.00182	1.70291	3.59647	1.75641	2.33486	1.53321	0	1.38303	2.66614	1.94756	1.88258	1.57713	2.22638
ENSMUSG00000000303	Cdh1	2.44188	0	1.66205	0	2.20482	2.74306	0.954223	1.59529	0.954919	1.59157	0.931698	2.46341	2.21644	1.49064	2.41919	2.17146	2.1687	2.03891	1.83921	1.76302	5.26057	4.38198	5.61428	5.65318	5.4764	5.54236	5.24448	5.17755	5.1624	5.06509	5.15701	5.60162	4.96609	4.57855	5.12367	4.7584	4.975	4.59699	5.03184	4.46167	2.74047	3.39996	3.17644	3.75243	2.52658	3.31582	3.15948	2.22638
ENSMUSG00000000318	Clec10a	2.44188	0	1.0582	2.01836	0	1.27723	2.72797	2.33431	2.72919	2.59321	2.46926	2.95843	2.47491	2.68491	1.85169	1.11654	2.50121	4.04847	2.62206	1.76302	5.26057	5.15063	4.89682	5.49781	5.26484	4.49556	4.61947	5.17755	5.53487	5.53283	4.99685	4.88433	5.36955	5.54804	5.29719	5.46299	5.95188	5.33417	5.86011	5.53307	4.24761	4.72694	3.7934	3.65373	3.84134	3.31582	3.98898	3.06336
ENSMUSG00000000326	Comt	4.4633	5.21215	5.01736	4.93051	4.95814	4.38765	4.90995	4.87291	4.43605	4.91645	5.14917	4.48846	4.57269	4.90507	4.56152	4.85988	4.114	4.90788	4.69611	4.95075	6.24163	6.29781	6.36764	6.4482	5.92396	6.50061	6.3754	6.06802	6.43379	6.16865	6.39947	6.09688	6.33707	6.74918	6.52197	6.32553	6.30044	6.55158	6.65678	6.57975	5.1717	5.63925	4.45325	5.19569	5.35759	5.09355	4.51232	5.37418
ENSMUSG00000000339	Rtca	5.43023	5.65234	5.53785	5.77887	5.6187	5.89173	5.74152	5.6001	5.63809	5.50153	5.44802	5.72587	5.59744	5.58687	5.32691	5.46681	5.57337	5.75111	5.48635	5.95534	5.89227	5.74539	6.05007	6.16799	6.24595	5.73434	5.86825	6.28998	5.80365	6.04338	5.66322	6.168	6.0746	5.89283	6.10283	5.86156	5.81407	6.26032	6.1124	6.00231	6.4461	6.42526	6.654	6.45035	6.25248	6.54327	6.34594	6.01062
ENSMUSG00000000340	Dbt	2.70971	3.703	2.90573	2.60535	1.76841	2.39813	3.37509	3.47349	2.92016	3.33083	3.04617	3.48016	3.2027	3.32922	3.40151	3.19815	2.1687	2.62813	3.70392	2.19885	4.18835	3.50545	2.75665	3.62099	2.82225	3.99319	2.61501	3.60384	3.06773	3.25498	3.37473	4.05	4.01153	3.15289	3.43333	3.5883	3.8613	2.59543	3.39427	2.54943	3.1005	2.88177	3.04206	2.44786	3.25877	3.75925	3.79644	2.48529
ENSMUSG00000000346	Dazap2	9.38901	9.33414	9.27129	9.4274	9.36206	9.1159	9.30369	9.31005	9.39435	9.37401	9.32781	9.28563	9.34282	9.35616	9.44458	9.36865	9.40038	9.33002	9.376	9.21028	9.07158	9.07558	9.16718	9.28475	9.08611	8.95661	9.12073	9.14626	9.21912	9.18104	9.10883	9.02424	9.17592	9.13516	9.16495	9.05892	9.14471	9.19741	9.22596	9.14179	9.10667	9.1922	9.24237	9.40583	9.11217	9.20997	9.23143	9.32887
ENSMUSG00000000355	Mcts1	3.72161	4.25056	4.91757	4.11046	3.56444	4.1767	2.72797	4.33662	4.0014	4.00928	4.11565	3.61918	3.87558	3.04274	3.71988	3.52536	4.114	4.573	3.96435	3.69715	3.84821	4.25731	4.03169	4.35925	3.47522	4.26613	3.61798	3.96267	4.16019	3.4926	4.15955	4.32359	4.08481	4.37405	4.16447	4.39579	4.558	3.59647	4.07528	3.71535	3.38839	4.54206	4.16072	4.42613	3.63562	3.93852	3.15948	4.13407
ENSMUSG00000000359	Rem1	0	1.13902	1.0582	1.60129	1.13973	1.9439	1.5236	0	0.954919	2.00743	1.49315	1.09004	0.934982	0.929844	1.85169	1.11654	2.77125	0	1.44295	0	2.53269	0	0.97064	0	2.01304	1.4105	2.35079	1.83792	0	0.891149	0	2.41235	0.880069	2.0558	1.87715	1.00182	1.08935	0	0.842258	1.38847	3.38839	3.6644	3.04206	3.43341	2.26592	3.55451	1.57713	2.89516
ENSMUSG00000000374	Trappc10	5.78948	5.68642	5.69681	5.88199	5.90608	5.40218	5.93079	5.87317	5.95421	6.05414	5.32277	5.9792	5.86907	5.88079	6.1763	6.028	6.1243	6.20068	6.3075	5.29665	6.02545	6.05726	5.52689	6.3607	5.92396	5.68869	6.07984	6.14003	5.63014	5.70816	5.99543	5.70089	5.98172	5.94922	5.64425	6.00359	5.87078	6.01236	5.7791	5.63053	5.53801	5.51076	5.69088	5.74367	5.97513	5.45934	5.38084	6.03106
ENSMUSG00000000378	Ccm2	6.35599	6.21609	5.97022	6.19402	6.3078	6.25659	6.1177	6.28204	5.79263	5.65355	5.92828	5.69477	5.57001	6.23296	6.03035	5.94836	5.99845	5.72308	6.01334	5.9829	6.79557	6.87665	6.8719	6.75314	6.58704	6.86111	6.76357	6.72402	6.73462	6.71792	6.53688	6.74626	6.97026	6.7702	6.65549	6.60352	6.74163	6.47184	6.63392	6.5301	6.11259	6.42526	6.16508	6.26216	6.17852	6.23553	6.17823	6.30727
ENSMUSG00000000384	Tbrg4	6.12349	5.84571	5.9451	5.95477	5.72098	5.62664	5.52362	5.337	5.66502	5.43593	5.41771	5.21419	5.39349	5.21734	4.97457	5.46681	5.21441	5.17948	5.1793	5.57545	6.06724	5.31604	5.2997	5.28617	5.74496	5.92359	5.73574	5.71421	5.53487	5.06509	5.60884	5.65211	5.48234	5.66489	5.81383	5.55816	5.2981	5.68473	5.3728	5.53307	5.62365	5.96767	5.47314	5.19569	5.28896	5.51693	5.71638	5.73969
ENSMUSG00000000386	Mx1	9.74632	9.56005	9.65702	10.0851	9.91426	9.30312	10.175	9.97834	10.4083	10.2495	10.3175	10.077	10.6895	11.0179	10.7228	10.6208	10.6584	10.6478	10.6262	10.7701	6.58154	6.34453	5.84857	6.8591	6.40947	6.14259	6.32093	6.33669	6.63094	6.9147	6.77774	6.59961	6.43841	6.53254	6.40546	6.86159	6.75675	7.63454	6.59895	7.03617	9.54564	9.35075	9.49957	9.89741	9.54813	9.12225	9.76633	9.67896
ENSMUSG00000000399	Ndufa9	5.43023	5.71971	5.63531	5.27172	5.84698	5.78402	5.81544	6.05962	5.49532	5.59465	5.76934	5.92663	5.72728	5.41391	5.70914	5.50443	5.97191	5.77861	6.0324	5.9829	5.49299	5.49234	5.43387	5.96936	5.44323	5.35047	5.35703	5.51198	5.66055	5.3023	5.68966	5.2871	5.11347	5.22164	5.92381	5.676	5.37852	5.65616	5.4792	5.28626	5.78103	5.21333	5.52445	5.48122	5.54583	5.7509	5.94263	5.78852
ENSMUSG00000000420	Galnt1	6.23383	6.06882	6.26234	6.21392	5.68769	5.89173	6.1177	6.01522	5.99724	6.17968	5.94962	6.02993	6.17244	5.94579	6.01103	5.46681	5.86058	5.80559	6.05122	5.46249	6.04649	6.2819	6.07082	6.18846	6.20695	6.27205	6.30231	6.36701	6.14212	6.06195	5.99543	6.42188	6.12759	6.18663	5.71938	6.02596	6.00351	6.01236	5.99176	6.0204	5.78103	5.86628	5.79901	5.8366	5.57495	5.84383	5.87108	5.58239
ENSMUSG00000000439	Mkrn2	5.70003	5.16459	5.28101	4.83092	5.46995	5.07663	5.26684	4.71531	4.91134	4.70995	4.45108	4.97625	4.72968	4.94801	5.08959	5.26244	4.91336	5.13762	5.14467	5.00554	5.52334	5.00313	5.64227	4.84523	5.18681	5.77859	4.89274	5.24441	5.0748	5.33321	5.11861	5.62709	5.50921	5.39405	5.76738	5.78494	4.975	5.50413	5.28751	5.19362	5.09382	4.54206	4.45325	4.36504	4.9319	5.27138	4.31076	4.13407
ENSMUSG00000000440	Pparg	1.6856	1.7675	1.66205	2.82832	3.56444	3.45498	2.91891	2.59785	2.92016	3.59403	2.46926	2.95843	3.05223	3.86553	3.2776	3.19815	4.114	3.04529	2.81058	3.40277	4.33242	4.25731	2.75665	4.56114	4.971	2.36338	4.35614	3.49822	4.59744	4.63983	4.15955	4.05	4.46019	4.8787	4.88348	4.64736	4.25131	4.01177	4.48588	4.5639	1.94165	2.65736	2.32779	2.44786	2.93863	1.48107	1.57713	1.91061
ENSMUSG00000000441	Raf1	6.12349	6.04275	6.17859	6.41646	6.26329	5.92592	6.33433	6.12376	6.30183	6.21921	6.57565	5.84398	5.99817	6.54407	6.41557	6.41134	5.88923	6.15944	6.0698	5.77786	6.29537	6.24954	6.00766	6.16799	5.87505	6.03724	5.96614	6.08636	6.20536	6.0984	6.22968	5.92275	5.86175	6.15501	5.81383	6.39592	5.92535	6.1209	6.1124	6.09059	6.41441	6.25521	5.95675	6.10292	5.90807	5.7747	6.44781	6.27335
ENSMUSG00000000486	Septin1	5.76028	6.19256	5.81246	4.54694	5.78536	6.0551	5.19481	5.01498	5.19621	4.96377	4.99348	5.29936	5.15587	4.90507	4.26787	5.26244	4.79723	4.90788	4.91739	4.8938	6.70581	6.21643	6.35077	6.12615	6.3747	6.79801	6.0127	6.30572	5.93384	5.33321	5.63629	6.43635	6.19535	5.87353	5.66973	5.70401	6.10155	5.87032	6.16116	5.90827	5.44697	5.91786	6.01172	5.16017	5.95312	6.28608	5.54308	5.76431
ENSMUSG00000000489	Pdgfb	7.50514	7.37258	7.41722	7.24343	7.07228	6.67362	7.30839	7.21502	6.88641	6.80422	7.09938	7.00623	6.82222	6.79984	7.31553	6.83695	6.32638	6.37294	6.35371	6.73253	5.71957	5.34696	5.55662	5.73895	5.79841	4.69346	6.10154	5.7376	5.83065	5.92661	6.15574	4.88433	5.98172	6.15501	5.85883	5.7315	5.6292	5.71275	6.02727	5.94662	6.84119	6.17268	6.18115	6.43557	6.27039	5.88815	6.72982	6.48075
ENSMUSG00000000530	Acvrl1	5.90072	6.19256	5.83999	6.02405	5.75353	5.1935	6.05805	5.74309	5.74293	5.84261	5.44802	5.41838	5.72728	5.83578	5.80203	5.3477	5.57337	5.05006	5.73937	5.57545	5.96039	6.1653	5.69668	6.22855	6.22658	5.73434	5.89335	6.17472	6.18459	6.34585	6.05765	6.07853	6.00078	6.33508	6.12141	6.289	6.17093	6.09983	6.23895	6.3558	5.70448	5.8923	5.64526	6.15797	6.03922	5.67705	5.71638	6.07109
ENSMUSG00000000531	Grasp	7.41432	7.58622	7.16859	7.22393	7.63195	7.77367	7.18369	7.54676	7.12819	6.92867	6.80371	7.06822	6.67549	6.79984	6.59502	6.88051	6.26211	6.40858	6.1418	5.77786	5.89227	5.83536	6.20824	5.20811	5.84995	6.05534	5.76324	5.82757	5.63014	5.47856	5.30116	5.52241	5.36955	5.15927	5.64425	5.49542	5.56191	5.22167	5.55414	5.4012	7.46125	7.75137	7.13862	7.6548	8.10981	7.61017	7.38919	7.94071
ENSMUSG00000000532	Acvr1b	4.4633	4.89992	4.43057	5.15302	4.78003	3.63108	4.81704	4.71531	4.0014	5.17954	4.50973	4.25254	3.78305	4.94801	5.05226	5.3885	5.1684	4.75013	4.78873	4.77267	5.14823	4.65336	4.84958	4.68157	4.92368	4.73896	4.98904	4.37442	5.20429	4.78106	3.91257	5.1178	4.80193	5.25185	5.04796	5.091	4.75163	4.81946	4.80514	4.51369	4.62519	4.72694	4.69635	5.36123	4.39235	3.66051	4.79602	4.5848
ENSMUSG00000000538	Tom1l2	3.595	4.5009	4.01369	3.9297	3.56444	4.38765	4.00005	4.0145	3.91428	4.2573	4.38994	4.07066	3.96254	3.67422	4.50738	3.7919	4.01348	3.50646	4.37614	3.82451	4.58347	3.80174	3.75235	3.73672	3.33756	4.20258	4.03376	3.96267	4.59744	4.10755	4.15955	4.4431	4.15456	4.53008	4.59515	4.32539	3.74477	4.09928	4.48588	4.23252	3.1005	3.98773	4.09436	4.09101	3.52061	4.80081	3.79644	3.88737
ENSMUSG00000000552	Zfp385a	6.05298	6.26201	5.66639	5.83135	6.14561	4.94945	6.1177	5.87317	5.86411	6.13904	6.16564	5.37979	6.19057	6.02813	6.43019	6.0536	5.88923	6.13836	6.0324	5.9829	7.10741	7.10183	6.95237	7.07239	6.95974	6.78722	7.06914	6.98086	7.01905	7.08784	7.21094	6.9108	7.3053	7.07054	7.0444	7.35235	7.32209	7.23164	7.01617	7.3033	6.58067	6.25521	6.06467	6.3749	6.12046	5.84383	6.43132	6.38872
ENSMUSG00000000555	Itga5	9.39614	9.14181	9.07392	9.45693	9.1431	8.90071	9.41883	9.33736	9.51213	9.49369	9.57614	9.37418	9.43123	9.56536	9.70577	9.32464	9.34716	9.33465	9.49074	9.46364	6.4296	6.5969	6.11144	6.46507	6.20695	5.68869	6.85585	6.50974	6.36159	6.71792	6.59398	6.07853	6.72871	6.88064	6.53589	6.7718	6.8012	6.71287	6.53871	6.84636	9.07915	8.82434	8.64321	9.14019	9.10719	8.47099	9.42705	9.22181
ENSMUSG00000000561	Wdr77	5.70003	5.78409	5.1552	5.60889	5.46995	5.74626	5.1574	4.96916	5.66502	5.56427	4.81893	5.21419	5.26253	5.14538	5.32691	5.3057	4.96811	5.13762	5.37125	5.25203	5.66617	5.34696	5.40148	5.62342	5.4764	5.22815	5.49461	5.3083	5.28457	5.23841	5.46319	5.60162	5.45495	5.54804	5.36114	5.39588	5.4547	5.29763	5.40014	5.48176	5.09382	5.08382	4.90432	5.29727	5.57495	5.45934	5.07605	5.30872
ENSMUSG00000000562	Adora3	1.07613	0	0	1.01227	1.13973	0	0	0	0	2.00743	1.89629	0	0.934982	1.49064	0	0	1.73587	1.02605	0.894825	1.13556	3.52735	3.50545	3.94445	4.20703	3.60089	3.21591	4.12136	3.70225	3.65584	3.78866	3.91257	3.89092	3.35686	3.76881	3.84473	3.46275	3.47898	3.18109	4.26571	3.88295	0.961362	1.64317	1.77071	0	2.52658	0	0	1.91061
ENSMUSG00000000563	Atp5pb	9.33308	9.63177	9.42911	9.46941	9.47858	9.52844	9.40692	9.48711	9.35353	9.41502	9.51124	9.42245	9.32857	9.40705	9.29081	9.45043	9.4103	9.41132	9.3704	9.31159	9.48209	9.48127	9.64118	9.5861	9.59854	9.6354	9.43681	9.54968	9.27424	9.43014	9.4555	9.51161	9.5342	9.46667	9.5855	9.40238	9.40444	9.41768	9.44363	9.4545	9.38938	9.46136	9.47207	9.50825	9.48816	9.60959	9.55431	9.46467
ENSMUSG00000000568	Hnrnpd	7.61526	7.72386	7.55645	7.4755	7.64068	8.06964	7.64886	7.68781	7.60928	7.6392	7.44573	7.68959	7.67487	7.55727	7.6388	7.80824	7.50491	7.74489	7.55064	7.59785	7.18539	6.96899	7.03914	6.96968	7.02846	7.19899	7.20566	6.99063	7.09894	7.07874	7.00528	7.28335	6.95079	7.09574	7.11102	6.92248	6.84431	7.03482	6.98038	6.88638	7.76122	7.3988	7.7528	7.57614	7.65791	7.62334	7.71622	7.49489
ENSMUSG00000000581	C1d	6.25493	6.52944	6.0192	6.27204	6.32955	6.80801	6.58031	6.28204	6.07962	6.11827	5.97065	5.8996	6.40755	6.19782	6.44467	6.0536	6.1482	6.26041	6.0698	6.18631	6.36405	6.44798	6.18939	6.24819	6.44343	6.433	6.54339	6.52326	6.39814	6.43405	6.4154	6.2846	6.11015	6.50772	6.27872	6.09105	6.14817	6.47184	6.44991	6.3558	6.43034	6.42526	6.14882	6.13985	6.40619	6.47226	6.44781	6.38872
ENSMUSG00000000594	Gm2a	9.76849	9.67908	9.8689	9.75741	9.74452	9.71596	9.77741	9.71414	9.67171	9.72927	9.77304	9.68829	9.77543	9.73737	9.84325	9.57719	9.74018	9.68276	9.62712	9.68958	11.3072	11.3013	11.2677	11.4105	11.1389	11.1877	11.3323	11.5063	11.4892	11.4388	11.4297	11.3387	11.5109	11.4068	11.3946	11.3705	11.4646	11.3485	11.4322	11.3597	10.6707	10.6371	10.7584	10.8198	10.6995	10.6503	10.81	10.6453
ENSMUSG00000000600	Krit1	5.39266	5.06447	4.86495	4.88157	4.71541	4.73482	5.07954	4.71531	4.81842	5.25756	4.38994	5.12367	4.95845	5.25202	4.56152	5.07516	4.60336	4.63449	5.07282	4.3329	4.26218	4.49672	4.40285	4.99221	4.26438	5.51646	4.67842	3.79438	4.718	4.86807	4.71735	4.84146	4.96609	4.47992	4.83925	4.32539	4.75163	4.18178	5.34492	4.29331	4.83123	5.33216	4.09436	4.64748	4.9319	4.97528	5.23648	4.79061
ENSMUSG00000000605	Clcn4	5.50255	5.96157	5.83999	5.6678	5.72098	5.89173	6.19358	6.20507	6.03902	5.7646	5.38676	5.66298	6.0186	5.47389	5.73293	6.028	5.80151	5.77861	5.78506	5.86933	6.06724	6.89769	6.84807	6.68273	6.64654	6.80872	6.88117	6.72402	6.85783	6.78654	6.62171	6.49285	6.83873	6.71706	6.92251	6.7585	6.25855	6.48815	6.46293	6.6742	6.3983	5.91786	6.25895	6.21101	5.95312	5.79811	6.15833	5.76431
ENSMUSG00000000628	Hk2	6.00399	5.84571	6.19999	5.90666	6.19384	5.78402	5.90845	5.79654	6.33575	6.41917	5.97065	6.17222	6.31144	6.33353	6.48725	6.41134	6.57587	6.52681	6.51152	6.54183	5.69312	5.57302	5.11228	4.99221	5.22635	4.86745	5.0793	4.9561	5.20429	5.13693	5.66322	5.1178	5.68448	5.52349	5.42238	5.213	5.16837	5.09965	5.10013	5.72182	5.78103	5.99194	5.88003	5.69486	5.99681	5.7747	5.94263	5.8815
ENSMUSG00000000631	Myo18a	5.14403	4.84062	5.32062	4.66731	4.64776	5.13625	5.52362	5.337	4.3052	4.8169	4.3261	4.48846	4.77843	4.94801	4.20122	4.97153	4.45793	4.80465	4.74317	4.8345	6.49231	6.6224	6.62776	6.46507	6.58704	6.68629	6.67949	6.61455	6.92199	6.6943	6.76536	6.47893	6.85976	6.49515	6.82383	6.71786	6.71089	6.76732	6.76591	6.73024	5.28117	5.3697	5.49902	4.96815	5.35759	5.54488	5.27395	4.97069
ENSMUSG00000000673	Haao	5.84617	5.71971	6.30246	5.83135	5.90608	6.45693	5.49391	5.53868	5.97588	5.65355	6.01182	6.23842	5.65079	5.66615	5.2953	5.46681	5.97191	5.75111	5.66801	6.13808	6.56704	6.84451	7.02858	6.578	6.58704	6.70934	6.47852	6.42581	6.67629	6.39062	6.46216	6.66253	6.54614	6.36302	6.74211	6.32553	6.41927	6.50427	6.20833	6.36998	6.17065	6.15128	5.9189	6.08409	5.78887	6.11018	5.51206	6.09069
ENSMUSG00000000682	Cd52	12.4988	12.514	12.7033	12.5924	12.5614	12.7531	12.5926	12.3943	12.4856	12.216	12.6036	12.6362	12.565	12.4321	12.4104	12.5209	12.526	12.7384	12.5042	12.539	11.1398	11.0701	10.7617	10.9869	11.0787	10.6412	11.0118	10.6866	10.9296	11.105	11.0112	10.8099	10.9231	10.9753	10.809	10.9781	11.1874	11.4092	11.0474	11.1972	12.5085	12.4533	12.5362	12.6436	12.4357	12.5449	12.5795	12.3344
ENSMUSG00000000686	Abhd15	2.93551	2.53835	1.0582	1.01227	2.20482	1.9439	1.5236	2.59785	1.93184	2.00743	0	2.13304	1.4976	2.46607	2.16316	1.73834	1.11463	2.36339	1.44295	1.13556	5.55306	5.34696	5.07168	5.53025	5.06123	5.35047	5.67913	5.78329	4.82925	5.23841	5.40054	5.40955	5.11347	4.83946	4.88348	5.213	4.62547	4.81946	5.34492	5.22517	2.93169	3.24702	2.54212	2.66614	2.74727	1.88258	2.79728	2.22638
ENSMUSG00000000693	Loxl3	2.11274	2.53835	3.10035	2.60535	3.0392	1.9439	3.23845	2.01161	2.24911	2.00743	3.45716	3.48016	2.88422	3.32922	3.71988	3.52536	2.50121	2.62813	3.12672	2.19885	3.1141	2.41013	3.85159	2.02954	3.47522	1.80217	2.35079	3.70225	3.39155	3.25498	3.91257	2.81819	3.35686	3.49347	3.43333	2.588	2.9573	2.33198	3.15842	3.5257	1.53321	2.88177	2.54212	2.85569	3.25877	2.19633	2.79728	0.941028
ENSMUSG00000000708	Kat2b	4.60145	3.703	4.56857	4.97784	5.06573	3.63108	4.99723	4.96916	4.81842	4.46888	4.95178	4.16446	5.45476	5.50298	5.38811	5.46681	4.96811	5.47673	4.59714	5.33993	4.26218	4.19068	4.6978	4.49693	4.87475	4.44153	4.12136	4.69438	5.20429	5.39312	4.49553	4.60564	4.84475	4.95412	5.1956	4.70394	4.41279	5.05657	4.88473	4.98833	3.83391	3.98773	4.69635	4.92648	4.32539	4.6023	4.38112	4.40856
ENSMUSG00000000711	Rab5b	5.66894	5.96157	5.69681	6.00132	5.3894	6.02387	6.0782	5.89784	6.05946	5.68212	6.23681	6.05464	6.19057	5.81274	6.1763	6.028	6.30527	5.50993	6.12414	5.83948	5.66617	5.37723	5.64227	5.28617	5.54055	5.82153	5.70771	5.48458	5.7195	5.17156	5.88536	5.49502	6.11015	6.03856	5.48113	5.86156	5.7246	5.65616	5.79979	5.8887	5.92292	6.08514	5.8197	6.1215	5.99681	5.97289	6.05451	6.07109
ENSMUSG00000000730	Dnmt3l	2.93551	3.23514	2.08644	1.60129	1.76841	2.39813	2.24797	1.59529	2.92016	2.59321	0.931698	0	0.934982	2.46607	2.41919	2.50412	1.11463	1.6196	0	0	1.54329	0	0.97064	2.02954	1.59656	0.871172	2.35079	0.893992	1.63685	1.43792	0.95403	0.898929	0	0	2.1905	1.00182	1.70291	0	0.842258	1.38847	2.51998	3.07592	1.38303	1.47635	0.965253	0.92279	0.994133	0.941028
ENSMUSG00000000732	Icosl	8.94255	8.81591	8.89196	9.01022	8.78214	9.04379	8.97859	9.09758	9.04041	8.80753	8.64824	8.748	8.93862	8.76331	8.87587	8.56357	8.7787	8.52318	8.5534	8.45834	6.79557	6.1653	5.96397	6.28668	6.28392	5.86323	6.46184	6.45433	6.63094	6.58295	5.90805	6.39248	6.29136	6.58093	6.22817	6.42987	6.56386	6.7938	6.52635	6.26766	9.00662	8.95663	9.12262	9.31185	9.08965	9.01643	9.25036	9.21513
ENSMUSG00000000738	Spg7	6.67047	6.65524	6.71292	6.60914	6.72376	6.61196	6.44714	6.92222	6.95349	6.63915	6.68148	6.56515	6.49766	6.55799	6.67087	6.52551	6.54019	6.20068	6.56488	6.68297	6.56704	6.32912	6.46489	6.5624	6.6171	6.48734	6.32093	6.60186	6.37998	6.53057	6.57992	6.6748	6.694	6.54479	6.73005	6.289	6.66353	6.43867	6.43677	6.50461	6.36553	6.35214	6.66547	6.15797	6.3899	6.65007	6.46411	6.63559
ENSMUSG00000000740	Rpl13	10.1776	10.1694	10.1774	10.0797	10.2269	10.2905	10.0169	10.0829	9.78807	9.8787	9.9476	10.017	9.79333	9.80608	9.82262	9.96221	10.0247	9.96897	9.87567	10.0124	10.3121	10.0141	10.1144	10.063	10.2256	10.0809	10.0831	10.0253	9.89245	9.98063	10.0125	10.0216	9.95894	9.95496	10.0038	9.99233	10.1188	10.2922	10.1572	10.1249	10.2106	10.2663	10.1369	10.1761	10.1404	10.1371	10.138	10.0025
ENSMUSG00000000743	Chmp1a	8.04872	7.85701	7.74294	7.97853	7.78147	7.88212	7.72755	7.89191	7.90875	7.85534	7.95857	7.92891	8.00182	7.97039	8.09396	7.88867	8.07792	8.14949	7.92176	8.13498	7.57398	7.59588	7.72231	7.71855	7.58713	7.43157	7.66516	7.73473	7.47758	7.80777	7.42277	7.50556	7.56426	7.72641	7.63545	7.81741	7.7651	7.71293	7.57958	7.64979	7.50704	7.52059	7.65834	7.85689	7.58822	7.69992	7.69566	7.5875
ENSMUSG00000000751	Rpa1	5.84617	5.65234	5.43332	5.69638	5.6187	6.11559	5.36856	5.84808	5.81685	5.59465	5.53531	5.69477	6.0186	5.35131	5.77936	5.7434	5.21441	6.00503	5.54063	5.50114	6.25977	6.57094	6.66916	6.46507	6.20695	6.47394	6.32093	6.42581	6.07598	5.94674	6.09769	6.21913	6.51995	5.89283	6.31147	6.34345	6.40013	5.89498	6.32707	6.22148	5.94527	5.3697	5.27767	5.04805	5.83774	5.95217	5.57345	5.24015
ENSMUSG00000000753	Serpinf1	6.33634	6.56652	5.72661	5.88199	6.12088	6.30934	6.15614	6.08132	5.79263	5.29504	5.66998	6.21669	5.48445	5.58687	5.55754	5.67906	5.86058	5.95769	6.01334	5.7135	3.26539	3.70958	4.19178	4.56114	4.26438	3.99319	3.73369	4.48914	4.32112	3.87523	3.72078	4.2599	3.85274	4.2598	4.16447	3.46275	3.8613	4.18178	3.93276	4.10267	5.20912	5.51076	5.24745	5.16017	5.32368	5.09355	4.98861	5.30872
ENSMUSG00000000759	Tubgcp3	5.57143	4.95688	5.46901	4.88157	5.46995	5.58445	5.63668	5.337	5.61064	5.21908	5.41771	5.21419	5.39349	5.71669	5.63533	5.3477	5.34424	5.25973	5.51374	4.95075	5.14823	5.04144	5.07168	4.84523	5.01682	5.5678	5.42746	5.10744	5.46768	5.23841	5.36817	5.34963	5.61195	5.36671	5.00857	5.46299	5.07492	5.14148	5.16533	5.69953	5.09382	5.08382	5.39259	5.36123	5.35759	5.36842	5.31046	5.40583
ENSMUSG00000000776	Polr3d	4.4633	4.64652	4.56857	3.723	4.42342	4.8814	4.90995	4.96916	4.37211	4.33133	4.86459	4.33554	4.12214	4.11197	3.8121	4.21132	5.02085	4.63449	4.8329	4.56948	3.94105	3.80174	3.85159	3.35731	4.10381	3.08106	3.20196	4.43292	2.87373	3.4926	2.91856	3.50794	3.67429	3.92693	3.43333	3.7038	3.74477	4.40428	3.59693	3.80158	4.01385	4.47476	4.16072	3.93163	4.45634	4.2415	4.44821	4.20774
ENSMUSG00000000782	Tcf7	5.84617	6.04275	5.99492	4.88157	6.45359	5.95931	5.58125	5.87317	5.46498	5.29504	5.41771	5.75632	5.26253	5.64021	5.60986	5.50443	5.60826	5.47673	5.59294	5.6802	3.64242	2.81584	2.27466	2.35342	2.82225	1.80217	2.35079	2.97572	3.2387	1.83348	1.52334	1.84561	2.37915	2.87095	2.1905	2.588	2.13203	2.33198	2.06054	1.38847	5.44697	5.75723	5.24745	4.96815	5.54583	6.01347	4.94282	5.66318
ENSMUSG00000000787	Ddx3x	7.57389	7.49301	7.24264	7.3906	7.42527	7.32605	7.35871	7.32824	7.49384	7.4361	7.42302	7.21794	7.56106	7.29991	7.19226	7.40284	7.30678	7.39118	7.01177	7.28001	7.21358	7.2726	7.14075	7.1475	7.18717	7.03536	6.95456	7.33543	7.14268	7.22602	7.11665	7.27532	7.5187	7.5309	7.39693	6.92248	7.40122	7.25088	7.23697	7.47713	7.49194	7.28555	7.34535	7.30245	7.43784	7.19097	7.38063	7.30654
ENSMUSG00000000791	Il12rb1	0	1.13902	1.0582	0	1.76841	3.02124	1.5236	2.01161	1.52454	2.32985	1.49315	1.70381	2.47491	1.49064	1.4539	3.37101	2.50121	2.85174	1.44295	3.0325	0	0.897661	1.95573	1.01976	2.01304	1.80217	1.60905	0.893992	0	0.891149	0	2.15663	0.880069	0	1.47629	1.00182	1.08935	0	0	1.38847	2.2596	2.65736	2.54212	2.66614	0	3.31582	2.79728	2.22638
ENSMUSG00000000804	Usp32	5.27369	5.1154	5.28101	5.11118	5.68769	5.01444	5.46358	5.1443	5.26824	5.09707	4.99348	4.55925	5.1923	5.50298	5.63533	4.67432	5.259	5.50993	5.14467	5.38195	4.26218	4.74907	4.26562	4.62261	4.60161	4.54764	4.73506	4.59541	4.39532	4.36856	4.23329	4.12341	4.71226	4.57855	4.64739	4.91041	4.41279	4.40428	4.80514	4.8332	5.44697	4.8908	4.90432	4.96815	4.83894	5.27138	4.74357	5.09239
ENSMUSG00000000811	Txnrd3	3.4562	4.05572	2.90573	2.82832	3.56444	1.9439	2.72797	2.33431	2.50903	2.81584	1.49315	3.15406	3.05223	3.32922	2.63655	1.11654	2.77125	2.36339	2.14976	2.5331	2.53269	2.6272	3.11731	2.61775	2.59945	3.55814	3.20196	2.40369	3.06773	3.37868	3.49953	3.13457	3.76627	2.70621	3.43333	2.81048	2.46235	3.33323	2.52535	3.42063	2.74047	2.06532	3.29936	3.75243	3.74214	1.88258	2.79728	3.58961
ENSMUSG00000000823	Zfp512b	4.66586	3.40851	4.35628	3.60737	4.05694	3.78801	3.72115	3.82171	3.61608	4.09678	3.57171	3.15406	3.96254	3.67422	3.62136	4.46131	2.77125	3.85537	3.60549	3.69715	4.84607	4.49672	4.52815	4.35925	4.26438	4.64647	4.03376	4.43292	4.53316	4.17736	4.61069	4.84146	4.56636	4.13571	4.16447	4.25138	4.33431	4.25982	4.48588	4.23252	3.1005	3.6644	3.41263	2.66614	2.93863	3.02967	2.31253	2.48529
ENSMUSG00000000826	Dnajc5	7.20267	7.1341	7.37081	7.2722	7.14768	7.192	7.36692	7.42476	7.25769	7.37616	7.31205	7.38313	7.25143	7.19688	7.36204	7.22274	7.33829	7.51079	7.44787	7.42775	7.29498	7.29656	7.08065	7.37887	6.79856	7.06246	7.15467	7.19036	7.4604	7.30612	7.40693	7.25912	7.32055	7.5123	7.35042	7.25155	7.32209	7.14175	7.28909	7.41693	7.51453	7.29533	7.48788	7.02488	7.36469	7.14606	7.38063	7.17496
ENSMUSG00000000827	Tpd52l2	6.60627	7.22965	7.16859	7.06864	7.11047	7.36395	7.1364	6.87331	6.44856	6.6245	7.1089	7.08031	7.18065	6.98646	6.93974	6.68143	7.02635	6.72358	6.74905	6.92957	6.9599	6.91842	7.13091	7.06133	6.89986	6.61486	6.94258	7.24036	7.07656	6.89412	6.80218	6.80322	6.92108	7.22317	6.73005	7.02598	7.12637	7.08928	6.76591	7.09711	6.93351	6.71496	7.13036	7.31057	7.29641	6.99214	6.99956	7.18412
ENSMUSG00000000838	Fmr1	4.8981	4.05572	4.69452	5.15302	4.90118	4.73482	5.03897	4.92183	4.71911	4.96377	4.56608	4.92357	5.08011	5.41391	5.63533	4.67432	5.21441	5.0945	5.54063	5.42278	4.52468	4.60301	4.94256	3.73672	4.01628	5.02271	4.35614	4.59541	4.65898	4.5895	4.30345	4.92596	4.51425	4.7149	4.54096	4.7584	3.96912	4.76698	4.32398	3.80158	4.96849	4.99054	4.94255	4.48473	4.18136	4.84645	5.11786	4.69138
ENSMUSG00000000861	Bcl11a	6.57307	6.90724	7.12451	6.66804	6.87933	7.37636	6.52264	6.44154	6.67744	6.82998	6.65574	7.12766	6.66257	6.96572	6.87707	7.27808	6.84811	6.92158	6.99242	7.05175	7.95965	7.90727	8.06501	7.88458	7.85018	8.62817	7.79737	7.90971	8.04263	7.82961	7.61437	8.2421	7.97899	7.85003	7.65471	7.73834	7.82373	7.61982	7.88072	7.60852	8.61185	8.36695	8.59002	8.14274	8.23821	8.37694	8.34142	8.17915
ENSMUSG00000000876	Pxmp4	5.66894	5.65234	5.81246	5.23323	5.72098	6.02387	5.30155	5.53868	5.46498	5.3672	5.41771	4.97625	5.26253	5.44421	4.9341	5.42819	4.85646	5.00421	5.14467	5.15842	6.36405	6.21643	5.8724	6.4482	5.68945	6.20877	6.32093	6.08636	6.09836	5.92661	6.31707	6.33182	5.86175	5.85397	5.61832	6.09105	6.05336	6.1209	6.19278	6.25243	4.92417	5.40628	5.0515	5.36123	4.73958	5.62562	5.48036	5.63675
ENSMUSG00000000881	Dlg3	2.11274	1.7675	1.0582	2.01836	1.13973	0	1.93078	1.00775	2.92016	2.81584	2.87826	2.95843	1.90134	2.68491	2.82541	2.17146	2.77125	2.36339	2.81058	0	1.95304	1.44683	0	2.02954	2.01304	0.871172	2.61501	1.44181	1.63685	1.43792	1.93048	0.898929	1.81615	1.36674	2.66606	1.00182	2.46235	2.00943	2.06054	1.38847	2.51998	2.3915	2.07598	1.87721	1.94756	2.67235	1.57713	2.48529
ENSMUSG00000000884	Gnb1l	2.93551	1.7675	1.66205	2.82832	1.13973	0	2.72797	2.33431	0.954919	2.00743	0.931698	1.09004	2.21644	0	1.85169	1.73834	1.73587	2.36339	2.97729	1.76302	2.75356	3.50545	2.94822	1.61125	3.60089	3.21591	2.83825	1.83792	2.87373	3.37868	0.95403	3.13457	3.47061	2.87095	3.43333	3.00319	3.32514	2.59543	3.15842	2.54943	1.53321	2.65736	2.54212	2.19057	2.26592	2.45388	1.99119	1.91061
ENSMUSG00000000902	Smarcb1	7.74017	7.43405	7.66814	7.56346	7.78934	7.73563	7.82621	7.70188	7.67037	7.6537	7.64203	7.73616	7.64889	7.64469	7.65757	7.40284	7.85642	7.69525	7.68323	7.64175	7.21358	7.04639	7.09084	7.02764	7.2267	7.3965	7.18548	7.15605	7.04233	7.06038	7.00528	7.29928	7.02715	7.10404	7.20986	7.1329	7.04246	7.26986	7.22936	7.24294	7.39785	7.45226	7.62934	7.58286	7.78171	7.89713	7.62493	7.6216
ENSMUSG00000000915	Hip1r	5.63716	5.30283	5.28101	5.45013	5.34738	5.70747	5.4326	5.10247	6.31889	6.59475	6.1287	6.45808	5.97744	5.74131	5.95144	5.3885	6.59339	6.26041	6.1765	6.06258	5.10875	5.25213	5.26411	5.65318	5.40927	5.51646	5.42746	5.17755	5.20429	5.58514	5.43221	5.5757	5.73088	5.36671	5.74358	5.70401	5.16837	5.05657	5.4792	5.4554	4.56873	4.78366	4.97979	4.54104	4.57638	4.75369	4.5737	4.27783
ENSMUSG00000000916	Nsun5	3.83799	4.25056	4.35628	4.02291	3.2363	4.38765	3.91294	3.59914	4.0014	3.70957	4.03807	3.48016	3.46343	3.19308	3.89877	4.29955	3.195	3.36849	4.31516	3.55745	4.46339	4.04743	4.33587	4.49693	3.71647	4.327	4.12136	4.31345	4.88182	4.36856	4.90956	3.7121	4.08481	4.67086	4.59515	4.8615	4.62547	4.25982	3.85584	4.35164	4.17382	3.39996	4.34325	3.93163	4.02135	4.89068	3.89592	4.34467
ENSMUSG00000000934	Top1mt	2.93551	0	2.08644	2.60535	2.53942	1.9439	3.08751	3.01353	0.954919	2.00743	2.46926	2.46341	2.21644	3.19308	2.82541	2.50412	2.1687	1.6196	1.83921	0	3.94105	3.97009	3.75235	3.73672	3.71647	4.06642	2.83825	2.62055	3.87913	2.80376	3.37473	3.7121	3.09831	3.49347	3.84473	3.46275	2.73095	4.33386	3.6885	3.42063	2.2596	1.04387	2.72869	1.47635	2.52658	3.55451	2.57517	1.91061
ENSMUSG00000000957	Mmp14	7.70229	7.50261	7.39884	7.42516	7.34211	5.78402	7.57984	7.71582	7.82167	7.95822	8.15509	7.70528	7.75623	8.09501	7.86555	8.18353	7.54147	7.54322	7.92176	7.93779	5.91534	6.14785	5.40148	5.68234	6.42655	4.69346	5.62021	5.27671	5.80365	6.53057	5.99543	5.70089	6.29136	6.49515	6.47937	6.11212	5.66171	5.74024	6.12884	6.4917	7.37333	7.72265	7.14683	7.64841	7.33946	5.88815	7.68874	7.22904
ENSMUSG00000000958	Slc7a7	4.78665	4.77878	4.10726	4.83092	4.71541	3.25435	4.76824	4.18453	4.61246	5.13889	5.1856	4.55925	4.91551	5.58687	4.50738	4.53586	5.42473	4.50877	4.87576	5.29665	5.10875	4.12083	4.26562	5.56198	4.60161	3.21591	4.67842	4.69438	4.82925	4.86807	4.49553	3.97265	4.92677	4.8787	4.74651	4.95772	4.25131	4.96635	5.10013	5.19362	4.31781	4.40417	4.50526	5.39218	4.25518	3.85167	5.07605	4.52841
ENSMUSG00000000959	Oxa1l	6.43204	6.16865	6.30246	6.1326	6.49267	6.2832	6.33433	6.08132	6.13846	6.11827	5.92828	6.43944	6.15408	6.19782	6.01103	6.19834	6.07527	6.22087	6.21038	6.25576	7.1273	7.31231	7.17948	6.98146	6.9945	7.25488	6.85585	6.83664	7.00727	6.99422	6.89599	7.19246	6.79572	7.00111	7.03463	7.14317	7.00495	6.97824	7.35346	6.80521	6.55183	6.56124	6.46995	6.13985	6.30556	6.39759	6.3807	5.98989
ENSMUSG00000000976	Heatr6	6.53908	6.51054	6.48785	6.38168	6.35098	6.65336	6.63577	6.49102	6.70365	6.94055	7.03095	6.90116	6.81054	6.75219	6.91915	6.6142	7.28538	6.95812	6.96291	6.74868	5.52334	5.28444	5.07168	5.20811	5.63172	5.19587	4.98904	5.45666	5.53487	5.27071	5.60884	5.62709	5.48234	5.4731	5.74358	5.75846	5.78486	5.81968	5.69328	5.28626	6.332	6.68549	6.58317	6.13985	6.43823	6.21827	6.55822	6.22094
ENSMUSG00000000982	Ccl3	12.1303	12.1116	12.4315	12.2287	12.8621	13.1963	12.3885	12.4037	13.2577	13.3005	13.3574	13.8623	13.0915	13.0048	13.1884	13.1224	13.6917	13.7473	13.6021	13.643	8.32955	8.29196	8.3028	8.56663	8.45194	8.06154	8.4022	8.17688	8.40783	8.61629	8.37849	8.2003	8.29688	8.47992	8.43783	8.50348	8.49491	8.50437	8.35952	8.5958	12.4203	12.3462	12.5072	12.4141	13.0413	13.152	12.4564	12.3906
ENSMUSG00000001016	Ilf2	6.12349	6.26201	6.30246	6.23355	6.19384	6.40939	6.43155	6.45822	5.97588	6.11827	6.53387	6.38202	5.95641	5.94579	6.1763	6.19834	6.1482	6.63608	6.19354	6.06258	5.86883	5.94047	6.05007	6.10477	5.89971	6.433	6.05781	6.08636	5.83065	5.77724	5.83887	6.11499	5.96241	5.98562	5.74358	5.93432	6.02865	6.09983	6.07895	5.8887	6.332	6.15128	5.99362	6.15797	6.33989	6.48675	6.15833	6.05121
ENSMUSG00000001017	Chtop	7.88925	7.9789	7.69099	7.98433	7.77356	8.22187	7.82621	7.66643	8.038	7.85534	7.73714	7.68959	7.98114	7.91195	7.70043	7.641	7.9272	7.8262	7.8157	7.88763	7.50723	7.32012	7.46456	7.24845	7.38358	7.60134	7.2452	7.46723	7.22637	7.15858	7.31651	7.23448	7.11724	7.20784	7.28597	7.26101	7.11468	7.27926	7.4482	7.07131	7.81074	7.86743	7.99485	7.86794	7.92993	7.95556	7.98829	7.76881
ENSMUSG00000001018	Snapin	5.97886	5.61743	5.97022	5.85689	6.04402	5.99195	6.15614	5.96941	5.36996	6.27655	5.94962	5.75632	5.7519	5.76551	5.95144	6.1752	6.21762	5.77861	5.6184	5.86933	5.96039	5.76841	5.66973	5.96936	5.87505	5.40794	5.58982	6.10447	5.63014	6.02456	6.07781	5.62709	6.12759	6.12269	5.36114	5.91047	5.89832	5.59726	5.75812	5.72182	5.59566	5.94298	5.75673	5.79088	5.65893	5.36842	5.57345	5.68914
ENSMUSG00000001020	S100a4	9.3698	9.08545	9.19342	9.22406	9.01808	9.00833	9.25361	9.24905	9.01969	8.88332	9.07457	8.71738	8.95991	8.89531	8.9309	8.98543	9.08457	8.93112	8.98635	8.81343	8.36768	8.09657	7.86573	8.11593	7.98308	7.60134	8.39343	8.39856	8.17491	8.32481	8.07681	7.96095	8.24187	8.27458	8.37726	8.2033	8.32774	8.78401	8.47332	8.46319	9.06135	9.11143	8.89788	9.26037	8.66453	8.71809	9.33033	9.29758
ENSMUSG00000001025	S100a6	9.23565	9.18715	9.27885	9.45275	9.05772	9.25351	9.39693	9.43329	9.60199	9.3762	9.52374	9.4942	9.64019	9.57567	9.55713	9.48141	9.71639	9.65521	9.57768	9.54911	9.70032	9.39513	9.45842	9.84335	9.35049	9.13953	9.80413	9.63002	9.83695	9.67302	9.6582	9.47351	9.86844	9.87353	9.88241	9.74847	9.87547	9.87052	9.87612	9.70018	9.58887	9.61966	9.49154	9.88794	9.34761	9.38833	9.80204	9.76537
ENSMUSG00000001029	Icam2	3.595	3.94745	3.56356	3.48166	2.81085	3.25435	3.72115	3.01353	3.37639	3.46843	4.2593	3.48016	3.87558	3.56813	3.2776	3.52536	3.66152	3.63238	3.79605	3.69715	4.39939	4.96378	4.33587	4.42973	4.87475	4.78308	4.42661	4.54325	4.16019	3.78866	4.99685	4.65599	4.56636	4.8787	4.30117	4.70394	4.62547	4.71251	4.53605	4.51369	3.38839	4.08119	3.87472	4.16455	3.39562	4.30825	4.0764	3.06336
ENSMUSG00000001034	Mapk7	5.46684	5.75226	5.60355	5.11118	5.21341	5.89173	5.40093	5.84808	5.58266	5.71014	5.92828	5.84398	5.26253	5.53149	5.50324	5.3477	5.34424	5.60516	5.45842	5.42278	5.29616	5.89934	5.64227	5.56198	5.18681	5.5928	4.98904	4.83117	5.56733	5.39312	5.36817	5.5757	5.39858	5.31042	5.79079	5.213	5.41711	5.26015	5.55414	5.94662	5.28117	5.57643	5.30727	5.29727	5.17947	5.70209	5.34608	5.46712
ENSMUSG00000001039	B9d1	2.11274	2.20381	1.0582	1.01227	2.53942	2.74306	0.954223	2.59785	1.52454	1.00495	0.931698	2.46341	1.90134	0	1.4539	2.50412	1.11463	2.36339	2.14976	3.0325	3.40231	2.15451	1.54568	2.35342	1.59656	2.10989	2.61501	1.44181	3.06773	2.14359	1.93048	2.15663	1.81615	0.839502	2.44779	2.81048	1.70291	2.00943	3.15842	2.08271	1.94165	2.3915	2.07598	2.85569	1.53844	1.88258	0	2.70473
ENSMUSG00000001052	Sec24b	6.76172	6.84824	6.72773	6.84439	6.41341	6.20183	6.77813	6.88569	7.12819	7.09728	6.95911	6.56515	7.1624	7.61169	7.35439	7.21141	7.18497	7.05125	6.98265	7.15229	6.53761	6.7666	6.77409	6.48176	6.79856	6.77635	6.65033	6.66423	6.99539	6.75264	6.72758	6.53382	7.0908	6.54479	6.89036	6.60352	6.78653	6.90727	6.4235	6.50461	7.03077	6.49485	6.66547	6.84644	6.64458	6.77333	6.80852	6.3404
ENSMUSG00000001053	N4bp3	4.1396	4.25056	4.50122	4.48276	4.15765	4.38765	4.23367	5.01498	4.0014	3.70957	3.67782	3.15406	4.39651	4.03441	3.89877	3.66478	3.78862	3.50646	3.60549	3.22948	6.50757	6.1653	6.28127	5.96936	6.58704	6.51376	6.12293	6.17472	6.18459	5.98618	6.05765	6.40725	6.19535	6.08962	6.00613	6.25152	6.07765	6.07846	6.12884	6.14107	3.73475	4.72694	4.16072	4.79371	4.25518	4.43315	4.31076	4.46973
ENSMUSG00000001054	Rmnd5b	4.53403	4.95688	5.06479	5.15302	5.21341	5.44995	5.23127	4.6587	4.91134	5.00958	5.14917	4.92357	4.91551	5.03022	4.7598	4.60675	5.07173	4.2969	5.0355	4.56948	6.9928	7.16392	7.08065	6.96968	7.1047	7.10653	6.91833	7.00998	7.29581	6.76403	7.00528	7.26724	7.11724	6.85135	7.20115	7.02598	6.78653	7.06774	7.02498	6.97254	4.87845	4.78366	4.94255	4.16455	4.83894	4.75369	5.23648	5.24015
ENSMUSG00000001056	Nhp2	7.74763	7.95812	7.62133	7.52414	7.35277	7.69655	7.47731	7.55453	7.46348	6.9985	7.60215	7.35356	7.087	7.16084	7.1129	7.19999	7.21922	6.99375	7.29047	7.51531	7.43724	7.54345	7.44085	7.23867	7.46021	7.17435	7.32116	7.28073	7.43424	7.17574	7.308	7.30717	6.91104	7.15288	7.26104	7.15337	7.3622	7.38752	7.31805	7.17994	7.49951	7.72265	7.50074	7.48577	7.54473	7.50738	7.63216	7.49489
ENSMUSG00000001062	Vps9d1	4.78665	4.64652	5.06479	4.93051	5.11665	4.65554	4.90995	4.92183	5.19621	4.59444	5.25581	5.16964	5.51354	4.94801	4.71273	5.12431	5.1684	4.69347	5.07282	4.8938	4.89331	5.07877	5.07168	4.68157	4.92368	5.35047	5.42746	5.07107	5.20429	5.3023	5.30116	5.1178	5.61195	5.54804	5.16008	5.64743	5.21292	5.26015	5.28751	5.12839	4.01385	4.54206	4.28494	4.79371	5.10157	4.84645	4.38112	4.92774
ENSMUSG00000001065	Zfp276	4.66586	4.95688	5.01736	5.06809	4.78003	4.73482	5.1574	5.1443	4.86563	4.86753	5.14917	4.69118	5.1923	5.31897	5.22994	5.07516	4.53248	4.50877	4.69611	4.70807	5.43032	4.83882	4.6978	4.49693	4.54017	4.78308	4.89274	4.9561	4.98153	5.13693	5.23089	4.60564	4.40403	5.25185	4.92639	4.8615	4.558	4.53557	4.92294	4.7489	5.2456	5.21333	4.90432	4.92648	5.25338	5.0552	5.11786	4.97069
ENSMUSG00000001082	Mfsd10	5.50255	5.54498	5.60355	5.69638	6.12088	5.62664	4.99723	5.62985	5.90986	5.73763	5.59069	5.66298	5.32949	5.58687	5.50324	5.94836	5.97191	5.98155	5.73937	5.50114	6.70581	6.89769	6.66916	6.48176	6.28392	6.50061	6.70806	6.45433	6.90938	6.6335	6.46216	6.61242	6.87017	6.6731	6.59027	6.63296	6.66353	6.47184	6.72324	6.56749	6.38201	6.15128	6.27402	6.27881	6.01817	6.07227	6.23632	6.32393
ENSMUSG00000001089	Luzp1	3.4562	3.703	3.27182	3.0214	3.0392	2.74306	3.23845	3.82171	4.23503	4.2573	4.18926	3.61918	3.46343	4.44735	4.39259	4.29955	4.114	4.13612	4.54498	4.41614	1.95304	2.6272	2.27466	4.20703	3.60089	3.08106	4.28204	2.97572	3.39155	3.11967	3.2381	2.81819	3.23337	3.15289	3.65364	3.7038	3.15291	3.33323	3.49916	4.10267	4.38475	3.39996	3.29936	3.43341	3.25877	3.4401	4.38112	3.69584
ENSMUSG00000001098	Kctd10	7.65547	7.64806	7.37081	7.65366	7.84326	7.66654	7.66894	7.53107	7.75429	7.63189	7.94269	7.69746	7.6813	7.85105	7.75952	7.94448	7.76662	7.8652	7.89075	7.68435	7.36368	7.26452	7.21719	6.79379	7.00591	7.33856	7.39332	7.25664	7.32458	7.20946	7.26469	7.0863	7.33565	7.19235	7.35827	7.1329	7.21665	7.26986	7.41507	7.28844	7.79852	7.80029	7.7528	7.98928	7.73732	7.76672	7.87093	7.90793
ENSMUSG00000001100	Poldip2	5.95328	5.98914	5.83999	5.41617	6.09571	5.95931	5.93079	5.84808	6.03902	5.79107	5.83961	6.07893	6.09757	5.90279	5.84632	5.83482	5.99845	5.77861	5.78506	5.25203	6.12774	6.19959	6.15094	6.16799	6.28392	6.10832	5.84271	6.08636	6.18459	6.04338	6.22968	6.45069	6.35199	6.26276	6.00613	5.93432	5.97792	6.20221	6.1124	6.25243	5.78103	5.69944	5.71317	5.76747	6.01817	5.93114	5.44794	5.92584
ENSMUSG00000001105	Ift20	6.87504	7.1217	6.52224	6.99002	7.12298	6.67362	6.96295	6.63001	6.5387	6.6963	6.92719	6.74291	6.70101	6.53001	6.58198	6.37118	6.42751	6.39087	6.73747	6.52317	6.90334	6.89769	7.10097	6.99314	7.18717	7.06246	6.86856	6.86879	6.83134	7.08784	6.99472	6.97171	6.79572	7.00998	6.74211	6.71786	6.64739	6.76732	6.73403	6.80521	6.78033	6.75805	6.91656	6.97465	6.98547	7.14606	6.84632	6.90288
ENSMUSG00000001120	Pcbp3	2.44188	1.13902	2.41395	1.01227	1.76841	2.74306	0.954223	2.82061	1.52454	1.00495	2.21104	1.70381	1.90134	2.20798	2.16316	2.50412	2.1687	2.36339	1.83921	0	2.53269	2.15451	3.11731	1.01976	2.82225	2.10989	2.61501	2.14836	3.06773	3.11967	2.72763	2.62949	2.78309	2.52019	1.87715	2.32484	2.73095	2.81812	3.15842	2.33486	1.94165	2.3915	3.29936	1.87721	2.93863	1.48107	1.57713	0.941028
ENSMUSG00000001123	Lgals9	9.25933	9.24261	9.63362	9.66645	9.5288	9.91205	9.64852	9.65387	10.1528	9.8396	9.79384	10.1303	10.0946	10.2378	10.1847	10.1235	10.28	10.147	10.0808	10.1357	7.34681	7.39601	7.20785	7.83999	7.35711	6.94116	7.56718	7.08486	7.2861	7.76306	7.6281	7.29133	7.29762	7.60297	7.56929	7.52719	7.64017	8.02373	7.43504	7.75619	9.28592	9.08064	9.55614	9.65741	9.16099	9.66317	9.28976	9.54858
ENSMUSG00000001127	Araf	6.1907	6.1196	6.32211	5.77887	6.14561	6.48012	6.15614	6.30066	6.11912	5.81707	6.05184	6.40141	6.09757	6.23296	6.04942	5.9208	6.19485	6.26041	5.85098	6.40587	6.33012	5.89934	6.44913	6.18846	5.99437	6.03724	6.12293	6.19176	6.41607	6.0055	6.22968	6.25224	6.46611	6.18663	5.96555	5.75846	6.34114	5.96655	6.06193	6.20575	6.15155	6.56124	6.49589	6.27881	6.28808	6.31883	6.15833	6.12912
ENSMUSG00000001128	Cfp	10.3157	10.2457	10.3867	10.2664	10.2064	10.3703	10.2853	10.2491	10.0235	9.90773	10.0524	9.94774	10.2024	10.1566	10.1162	10.1037	9.9519	9.75895	9.89793	9.96827	10.0728	10.0926	9.95475	10.3188	10.1324	9.61266	10.1445	10.1965	10.2938	10.4138	10.2773	10.1101	10.2333	10.3535	10.3584	10.1496	10.4034	10.2122	10.3342	10.3256	10.5244	10.4968	10.5992	10.7242	10.4862	10.5129	10.6103	10.6253
ENSMUSG00000001131	Timp1	2.93551	3.40851	2.41395	3.60737	3.0392	4.28603	4.15992	5.99249	2.50903	2.00743	3.45716	4.41403	2.69403	3.19308	3.2776	2.77427	4.79723	2.36339	1.44295	1.76302	0.968862	2.41013	2.53569	1.01976	3.47522	2.57891	3.94051	4.91564	2.38397	2.14359	2.72763	4.2599	3.09831	2.3066	3.43333	3.00319	3.47898	0	2.06054	2.54943	0.961362	1.64317	3.51765	2.66614	4.10357	3.66051	4.44821	5.27485
ENSMUSG00000001134	Uxt	5.23176	5.75226	5.46901	5.77887	5.58292	5.541	4.86424	5.22449	5.40234	4.59444	5.32277	5.02708	4.82558	5.41391	4.7598	4.29955	4.73545	5.33575	5.21312	5.46249	4.79724	4.65336	5.02991	4.35925	5.18681	4.69346	4.61947	4.91564	3.87913	4.68846	4.15955	4.7517	4.34559	4.37405	4.79362	4.32539	4.33431	4.18178	4.32398	4.23252	5.13329	4.66791	5.21659	4.96815	5.35759	5.30445	5.31046	5.24015
ENSMUSG00000001138	Cnnm3	4.38893	4.33892	4.01369	4.02291	4.84187	4.38765	4.55464	4.71531	4.16128	4.65335	4.11565	4.07066	4.51632	4.03441	3.98053	4.67432	4.37933	4.44155	4.64747	4.49485	5.71957	5.31604	5.52689	5.39587	5.4764	5.40794	5.55878	5.39913	5.80365	5.20537	5.74113	5.3799	5.50921	5.39405	5.50963	5.25148	5.41711	4.71251	5.4792	5.25604	4.01385	4.8908	3.61554	3.84481	4.63286	4.43315	4.31076	3.79478
ENSMUSG00000001143	Lman2l	4.1396	4.57555	4.19513	4.19301	4.25178	3.78801	3.4999	4.0145	3.72248	4.46888	4.2593	3.97034	4.33265	4.44735	3.62136	4.3827	4.29619	4.69347	3.79605	3.82451	4.89331	4.55085	4.64344	4.62261	4.92368	4.54764	4.84207	4.87402	4.82925	4.95013	4.99685	4.92596	4.75779	4.95412	4.88348	4.8615	4.41279	4.76698	4.88473	4.61242	4.67953	4.94153	4.28494	4.59524	4.32539	4.2415	4.0764	4.20774
ENSMUSG00000001150	Mcm3ap	3.83799	5.68642	5.81246	5.15302	5.78536	5.30161	5.07954	5.56972	5.08093	5.25756	5.35512	5.63048	5.2964	5.21734	5.35783	4.91679	5.12087	5.98155	5.54063	5.6802	5.29616	5.59894	5.64227	5.08248	5.54055	5.5678	5.0793	5.53886	5.69033	5.33321	5.74113	5.3799	5.27876	5.12704	5.45206	5.25148	5.16837	5.65616	5.4792	5.4554	4.78241	5.47677	5.21659	5.12376	5.17947	5.0552	5.31046	4.92774
ENSMUSG00000001151	Pcnt	5.46684	4.77878	5.1552	4.48276	4.95814	5.66762	4.99723	5.47454	5.33685	5.40198	4.95178	4.86888	5.22784	5.03022	5.22994	5.26244	5.07173	4.95685	5.27846	5.61122	5.74554	5.87833	6.35077	5.32367	5.30232	6.07322	5.86825	4.74143	5.24499	5.66021	5.81505	5.70089	5.50921	5.39405	5.61832	5.81093	5.59595	5.4717	5.4792	5.72182	5.4153	4.47476	5.08606	4.83934	5.28896	4.54809	5.15849	4.69138
ENSMUSG00000001156	Mxd1	5.73047	5.30283	5.01736	6.21392	5.46995	5.44995	5.58125	5.82254	6.21336	5.73763	5.99138	6.14945	6.64952	6.96572	7.09465	6.79203	6.96037	7.32744	7.12268	6.94366	4.93905	5.04144	4.94256	4.84523	4.40886	4.54764	5.24448	5.07107	4.88182	4.24395	5.07915	4.84146	4.61665	4.62544	4.92639	5.17347	5.07492	5.05657	4.7209	5.25604	7.08209	7.28555	6.81719	7.37395	7.04911	6.16524	7.37202	7.33969
ENSMUSG00000001157	Gmcl1	3.595	3.703	2.90573	3.34393	3.56444	3.78801	4.15992	4.0145	3.91428	3.46843	4.18926	2.46341	3.68418	3.77304	3.51562	2.77427	3.78862	3.21592	4.04167	4.15044	3.64242	3.88837	3.75235	4.12444	4.54017	4.44153	4.20394	3.49822	3.7718	3.69657	3.99968	4.05	3.35686	4.13571	4.23444	3.81074	4.48722	3.18109	3.85584	3.88295	4.01385	3.24702	4.09436	3.43341	3.63562	4.70497	4.23679	3.88737
ENSMUSG00000001158	Snrnp27	6.21243	6.75496	6.77126	6.66804	6.58598	6.75194	6.53727	6.7835	7.0588	6.89245	6.8835	6.66481	6.73845	6.78808	6.64602	6.90884	7.07704	7.00543	7.04969	6.78045	5.79613	5.94047	6.11144	6.03865	5.82441	5.64154	5.94228	6.24171	5.88316	5.96659	5.88536	5.74807	5.75353	5.66489	5.79079	5.61828	5.78486	5.96655	5.62539	5.60678	6.78033	6.25521	6.57102	6.64277	6.55973	6.61094	6.49617	6.75098
ENSMUSG00000001166	Oas1c	2.11274	2.20381	2.08644	3.19166	2.53942	2.39813	1.5236	2.59785	3.23974	2.00743	3.04617	2.95843	1.90134	2.87489	3.14203	2.77427	2.77125	3.36849	2.97729	2.19885	0	0	0	1.61125	0	0	0	2.14836	2.05825	1.83348	0	0.898929	1.81615	0.839502	1.47629	2.00273	1.08935	1.59334	1.75641	1.38847	0	3.07592	1.38303	2.85569	1.53844	0	1.57713	1.50578
ENSMUSG00000001173	Ocrl	3.595	2.20381	2.41395	3.19166	3.7042	1.9439	3.72115	2.59785	2.92016	3.59403	3.19656	2.13304	3.57802	3.19308	3.89877	2.77427	3.90542	2.85174	2.81058	2.8043	1.95304	2.6272	3.11731	3.20488	2.59945	2.10989	2.02707	2.14836	3.65584	2.80376	2.24766	2.41235	3.47061	3.27557	3.84473	2.81048	3.32514	3.01099	3.02426	3.62364	1.94165	2.88177	2.89387	2.85569	2.74727	0	2.79728	2.22638
ENSMUSG00000001175	Calm1	11.1666	11.0978	11.0367	11.29	11.1226	11.0821	11.2424	11.3469	11.261	11.2554	11.2497	11.1824	11.2371	11.284	11.2546	11.1386	11.2747	11.1893	11.1341	11.0739	9.88108	9.8565	9.8596	10.0713	9.89386	9.81744	10.1379	10.0858	9.8469	10.0012	10.0099	9.92101	9.96381	10.0536	10.0639	10.0163	10.0636	10.0083	10.0175	10.0673	10.7299	10.6667	10.7456	10.9214	10.6754	10.7452	11.0037	10.947
ENSMUSG00000001211	Agpat3	6.12349	6.26201	6.13482	6.36398	6.3929	5.85671	6.17498	5.77006	6.13846	6.07583	6.20166	5.69477	6.05863	6.14344	6.10517	6.07876	6.21762	5.90875	6.25976	6.18631	4.98338	5.79108	5.52689	5.81992	5.40927	4.20258	5.91803	6.10447	6.07598	5.92661	6.09769	5.60162	6.0196	6.13894	6.00613	6.58857	6.05336	6.05676	5.97367	6.29764	5.05324	5.66966	5.93795	5.8366	5.83774	5.20285	6.25518	5.76431
ENSMUSG00000001227	Sema6b	1.07613	1.13902	0	0	0	1.27723	0.954223	0	0	1.59157	1.49315	2.13304	0	0	0.902837	0	1.11463	0	0	1.13556	1.54329	2.41013	2.94822	2.61775	3.0152	1.4105	1.60905	2.40369	1.03909	2.6154	2.50751	1.44856	1.42273	3.01879	2.1905	2.81048	3.15291	3.01099	2.52535	3.04981	0.961362	2.06532	1.77071	0	2.26592	3.02967	1.99119	1.50578
ENSMUSG00000001228	Uhrf1	4.4633	4.05572	4.7536	4.66731	4.84187	4.38765	4.76824	4.53835	4.91134	4.40174	4.50973	5.37979	5.08011	4.38623	5.22994	4.53586	4.67092	5.05006	4.91739	5.15842	4.58347	4.60301	4.64344	4.03684	4.18633	4.73896	3.61798	3.79438	3.7718	4.36856	4.23329	4.70464	4.40403	3.68274	4.16447	3.91029	4.68993	4.01177	3.93276	4.4077	4.44872	4.32995	4.45325	3.54777	3.63562	4.2415	4.63257	4.5848
ENSMUSG00000001229	Dpp9	6.58977	6.6204	6.24185	6.2909	6.62168	6.33501	6.30041	6.40759	6.55319	6.3317	6.46143	6.17222	6.3603	6.42755	6.32456	6.0536	6.48495	6.46044	6.65376	6.08819	6.24163	6.21643	6.07082	6.3607	6.30254	6.50061	6.3754	6.61455	6.51923	6.53057	6.62171	6.53382	6.27579	6.20218	6.29519	6.5114	6.32093	6.31618	6.19278	6.20575	6.53719	6.49485	6.46995	6.35932	6.64458	6.12877	6.46411	6.71353
ENSMUSG00000001247	Lsr	0	0	1.66205	1.60129	1.76841	2.39813	1.5236	0	0	1.00495	0.931698	0	0.934982	0.929844	0.902837	1.11654	1.73587	1.02605	1.44295	1.76302	2.94506	1.44683	2.27466	2.84107	2.01304	2.10989	2.35079	2.14836	2.64954	2.6154	3.08716	2.41235	2.59521	2.3066	3.02313	2.00273	1.70291	2.00943	2.71149	2.54943	0	0	0.851259	1.87721	2.26592	0.92279	1.57713	2.48529
ENSMUSG00000001248	Gramd1a	6.91534	6.77094	6.53913	6.99002	6.75625	6.14492	6.7904	6.53885	7.1087	6.90463	6.91639	6.56515	6.68831	7.14247	7.53438	7.43241	6.94681	6.92158	7.14037	7.33453	6.67911	6.70826	6.6827	6.578	6.66105	6.5652	6.63553	6.91056	6.93448	6.76403	6.53688	6.74626	6.88049	6.82145	6.42055	6.60352	6.58096	6.55158	6.31275	6.50461	7.27088	7.2757	7.15499	7.36618	7.30512	6.85374	7.43125	7.24662
ENSMUSG00000001270	Ckb	6.52179	6.87804	6.60477	6.89459	6.90852	6.36023	7.00568	6.93419	6.97518	7.17975	7.1089	6.61584	7.13459	7.39607	7.23453	7.40284	7.25268	6.88409	7.3218	7.50584	7.93729	8.11015	8.15519	8.73613	8.2794	7.26269	8.57505	8.39489	8.64301	8.5322	8.60722	8.19605	8.55722	8.7257	8.579	8.51933	8.63246	8.27461	8.60547	8.49265	6.86483	7.2254	7.08836	7.61601	7.29641	6.25258	7.5352	7.33969
ENSMUSG00000001280	Sp1	6.35599	6.21609	6.04307	6.25292	6.35098	6.56934	6.09809	6.35512	6.62353	6.03211	6.20166	6.61584	6.43822	6.4123	5.97158	6.48845	6.1243	6.27979	6.24349	6.08819	6.27768	6.37485	6.31644	6.20865	6.52497	6.39085	6.0127	6.27407	6.22584	6.47621	6.26528	6.49285	6.38138	6.18663	6.35923	5.86156	6.14817	5.91924	6.41011	6.0204	6.15155	6.44298	6.09892	6.13985	5.99681	6.07227	6.36342	6.30727
ENSMUSG00000001281	Itgb7	7.10151	6.87804	7.00803	6.45041	6.95124	6.84421	6.50785	6.55445	6.88641	6.45272	6.75605	6.78782	6.68831	6.71539	6.84468	6.77674	6.877	6.93386	6.9226	7.16438	9.66333	9.70213	9.69228	9.57837	9.59477	9.59111	9.71894	9.58719	9.7688	9.70883	9.72843	9.67312	9.71532	9.6844	9.57205	9.72815	9.80264	9.67075	9.78311	9.74847	8.36068	8.57807	8.44444	8.41174	8.23366	8.41908	8.33257	8.35157
ENSMUSG00000001285	Myg1	4.66586	4.33892	5.06479	5.27172	4.64776	4.8814	4.43468	4.92183	4.81842	4.40174	5.11179	5.12367	4.62694	4.90507	4.7598	4.21132	4.60336	5.0945	5.21312	4.77267	5.61072	5.79108	5.66973	5.39587	5.33886	5.71169	5.62021	4.99545	5.7195	4.78106	5.36817	5.67671	5.45495	5.7091	5.39209	6.19342	5.59595	5.50413	5.50462	5.4554	4.96849	5.17144	5.33627	4.36504	4.88617	5.01579	4.84663	4.88346
ENSMUSG00000001288	Rarg	4.1396	3.703	2.68069	4.48276	2.81085	1.27723	3.08751	3.59914	3.37639	3.59403	3.86916	2.95843	3.05223	3.45362	3.98053	3.66478	3.66152	3.85537	4.04167	3.94153	5.61072	5.72199	5.58574	5.92125	5.06123	5.43585	4.98904	5.56526	6.03013	5.68438	5.52323	5.5757	5.42704	5.54804	5.5919	5.83647	5.75504	5.26015	5.86011	5.76539	4.50997	4.83822	4.55545	4.59524	4.57638	3.93852	5.03299	5.16816
ENSMUSG00000001289	Pfdn5	9.70093	9.78118	9.72687	9.9101	9.70347	9.82188	9.82889	9.66469	9.62446	9.70511	9.64807	9.67241	9.70152	9.55672	9.48542	9.53692	9.71439	9.55341	9.57117	9.51647	9.57917	9.47078	9.52195	9.50068	9.57576	9.34111	9.59627	9.69868	9.39444	9.49821	9.37225	9.48922	9.45349	9.51573	9.5855	9.47328	9.58688	9.47401	9.54817	9.5259	9.72265	9.7302	9.76254	9.78093	9.75309	9.8456	9.75809	9.85981
ENSMUSG00000001305	Rrp15	5.18856	5.16459	5.28101	4.97784	4.84187	5.30161	4.86424	5.30046	4.71911	4.91645	3.77666	4.75288	5.00016	4.86082	4.45113	4.21132	4.79723	4.50877	4.43464	5.05832	4.52468	4.19068	3.11731	4.12444	4.60161	4.06642	4.03376	4.54325	4.32112	4.36856	4.08183	4.38458	3.35686	4.06941	4.16447	4.32539	3.15291	4.25982	4.58453	3.95996	4.24761	4.40417	4.60396	4.09101	4.9319	4.84645	4.79602	4.46973
ENSMUSG00000001313	Rnd2	0	2.53835	2.90573	1.60129	2.53942	1.27723	1.93078	2.59785	0	1.00495	0.931698	1.70381	1.4976	1.89344	2.82541	2.50412	0	1.02605	1.83921	1.76302	2.94506	2.81584	2.75665	3.35731	3.47522	2.57891	2.02707	2.97572	2.38397	3.25498	2.24766	2.15663	2.59521	2.0558	3.1732	2.00273	2.73095	2.33198	2.71149	3.62364	2.51998	1.64317	0.851259	1.47635	2.26592	1.48107	2.31253	2.22638
ENSMUSG00000001323	Srr	2.11274	3.703	2.90573	3.48166	3.2363	3.63108	2.72797	2.82061	3.23974	2.00743	3.04617	3.32631	2.47491	1.49064	3.98053	1.73834	3.195	3.36849	2.97729	2.5331	3.84821	3.70958	2.75665	3.03441	2.59945	4.20258	3.20196	3.12512	3.65584	3.11967	2.72763	2.41235	3.35686	3.01879	3.30912	3.81074	4.06944	3.01099	3.39427	3.62364	3.25162	3.07592	2.72869	3.17328	3.25877	2.86204	3.15948	1.91061
ENSMUSG00000001348	Acp5	9.47241	9.58284	9.43364	10.1498	9.40878	8.16576	9.91266	9.81148	9.94602	10.0447	10.0137	9.30635	10.0691	10.1815	10.0539	9.98068	9.84444	9.66445	9.91858	10.0666	7.24122	7.82729	7.6063	8.31526	7.66833	6.433	7.9367	7.85192	7.86471	8.2212	7.94034	7.44957	8.16369	8.07787	8.20061	8.15845	8.18967	7.9667	8.07986	8.28007	9.36679	9.6313	9.36355	10.0616	9.54076	7.88624	9.83688	9.84689
ENSMUSG00000001366	Fbxo9	5.09809	5.01168	5.35917	5.45013	5.54624	5.13625	4.61108	5.18495	5.1588	5.00958	4.95178	5.37979	4.91551	5.14538	4.61371	5.02428	4.73545	4.85719	4.95784	4.8345	5.10875	5.69821	5.26411	5.24767	5.40927	5.5928	5.49461	5.3083	5.3972	5.10146	5.19442	5.0441	5.04166	5.54804	5.48113	5.25148	5.52705	5.29763	5.25792	5.02464	5.44697	5.03793	5.0515	4.83934	5.2169	5.65156	4.84663	5.09239
ENSMUSG00000001376	Vps50	4.31051	4.15643	4.10726	4.27108	4.05694	3.45498	3.91294	4.18453	4.16128	4.40174	4.2593	3.97034	3.68418	3.67422	3.98053	4.67432	3.66152	4.2969	4.54498	4.49485	4.74669	4.65336	4.75019	4.28515	4.40886	4.5979	5.0793	4.48914	5.11927	5.06509	4.86385	4.05	4.61665	4.75762	4.88348	4.7584	4.33431	4.65591	3.93276	4.4077	4.44872	4.66791	4.55545	4.23452	4.25518	4.30825	4.23679	4.5848
ENSMUSG00000001380	Hars	6.67047	6.52944	6.60477	6.62409	6.67362	6.75194	6.71516	6.45822	6.65073	6.6963	6.58931	6.69656	6.70101	6.50147	6.52861	6.48845	6.75778	6.81937	6.56488	6.03651	6.25977	6.58398	6.22685	6.41383	6.40947	6.24076	6.66498	6.4823	6.55204	6.58295	6.28275	6.39248	6.5331	6.45677	6.39022	6.37864	6.38073	6.38744	6.1124	6.38402	6.69058	6.57737	6.89723	6.08409	6.60278	6.57072	6.64657	6.62218
ENSMUSG00000001383	Zmat2	7.67907	7.51214	7.39884	7.42516	7.36336	7.47202	7.43885	7.38169	7.47874	7.46927	7.53315	7.58321	7.64232	7.47892	7.30764	7.49914	7.4191	7.4943	7.64037	7.63308	6.85643	6.64746	6.88368	6.88441	6.93608	6.87136	6.80384	6.84744	7.01905	6.86268	6.76536	6.75783	6.77373	6.62775	6.98474	6.82379	6.87236	6.52021	6.73403	6.96322	7.35675	7.20478	7.34535	7.37395	7.26101	7.3735	7.26444	7.15648
ENSMUSG00000001403	Ube2c	7.01761	7.15859	7.32285	6.71069	7.29867	7.97485	7.05737	7.02656	6.7421	6.76469	7.06067	7.35356	6.46824	6.33353	6.60794	6.54369	6.69425	6.49401	6.74905	6.57843	7.86211	7.81075	8.03892	7.37887	7.76547	8.02985	7.57495	7.6261	7.60813	7.36714	7.40693	7.75693	7.51207	7.22317	7.32659	7.73155	7.59881	7.59745	7.30364	7.29589	7.21679	7.37131	7.58774	6.56343	7.30512	7.90793	7.19777	7.13775
ENSMUSG00000001415	Smg5	6.99271	7.25258	7.30321	7.03547	6.7401	6.87953	7.05737	6.7702	7.06892	6.89245	6.9379	6.78782	7.04777	7.15168	6.89826	6.95032	6.877	6.695	6.74905	6.99872	6.78309	6.29781	6.18939	6.3607	6.46011	6.47394	6.144	6.46838	6.37998	5.88549	6.24759	6.18524	6.0746	6.30659	6.32756	6.58857	6.49337	6.20221	6.31275	6.5301	6.53719	6.23501	6.63077	6.53598	6.61685	6.66288	6.72982	6.75098
ENSMUSG00000001416	Cct3	9.48585	9.5851	9.59981	9.54206	9.72003	9.80591	9.59531	9.68077	9.79265	9.47952	9.54493	9.84524	9.66795	9.86327	9.76177	9.6292	9.80364	9.89708	9.68701	9.67275	7.7575	7.92787	7.69584	7.8335	7.78547	7.72522	7.90002	7.68745	7.6841	7.81873	7.7014	7.5986	7.63916	7.73178	7.6987	7.69013	7.72721	7.80691	7.6439	7.64397	9.64968	9.43726	9.62093	9.69822	9.60922	9.73772	9.60481	9.62956
ENSMUSG00000001418	Glmp	7.26637	7.45397	7.44437	7.26267	7.36336	7.30022	7.1364	7.4748	7.27528	7.50968	7.39218	7.44985	7.49696	7.23205	7.64508	7.39284	7.53242	7.22122	7.37505	7.73387	7.21358	7.10183	7.26298	7.28693	7.24607	7.09783	7.37562	7.12976	7.35279	7.2011	7.43063	7.28335	7.38	7.49977	7.64832	7.42989	7.32209	7.03482	7.53093	7.41009	7.38972	7.3243	7.26467	7.44945	7.55207	7.32597	7.42294	7.13775
ENSMUSG00000001419	Mef2d	7.53131	7.18267	7.24264	7.19418	6.8645	7.17788	7.09743	7.26328	7.12819	7.04324	6.9379	6.68077	7.00744	6.74003	7.07617	7.02986	6.7104	6.62097	6.70219	7.01216	7.42925	7.63399	7.57033	7.39658	7.45189	7.55756	7.37562	7.37326	7.639	7.4611	7.4693	7.59215	7.55138	7.43543	7.22712	7.47123	7.42981	7.32536	7.43504	7.38237	6.7168	6.86704	6.49589	6.24531	6.84911	6.67557	6.80852	6.92489
ENSMUSG00000001424	Snd1	8.40537	8.34706	8.32809	8.22892	8.55635	8.66804	8.40706	8.23941	8.37626	8.32727	8.15509	8.44572	8.28516	8.18749	8.29511	8.00478	8.31811	8.31827	8.06753	7.97259	7.77652	7.69535	7.5409	7.59364	7.64663	7.89564	7.34865	7.38071	7.49456	7.42568	7.55808	7.50556	7.38	7.38862	7.31856	7.58859	7.47624	7.58234	7.19074	7.41693	7.97181	7.84761	7.9673	7.81182	8.10482	8.36523	7.93666	7.9461
ENSMUSG00000001435	Col18a1	3.595	3.40851	3.10035	3.83005	4.15765	2.39813	4.15992	3.47349	4.08355	3.70957	4.03807	2.73205	4.39651	4.71929	4.26787	4.0168	3.90542	4.50877	3.70392	4.64044	3.52735	3.39142	2.94822	3.84385	3.18537	1.4105	3.8408	3.38425	3.97902	3.78866	3.61439	3.7121	3.35686	4.57855	3.93155	3.81074	3.74477	4.18178	2.71149	4.10267	3.51332	3.98773	3.51765	4.16455	4.02135	1.48107	4.38112	4.40856
ENSMUSG00000001436	Slc19a1	3.4562	3.03806	3.42505	2.3415	2.20482	2.74306	2.24797	2.82061	1.93184	2.59321	3.04617	3.15406	2.69403	3.19308	3.71988	2.50412	1.73587	2.85174	2.81058	3.0325	3.52735	3.2676	3.64576	4.12444	3.33756	3.45283	4.42661	3.60384	3.97902	3.69657	3.2381	4.19327	3.35686	3.99993	4.16447	3.7038	2.13203	4.09928	3.49916	4.29331	2.51998	0	2.54212	2.85569	2.52658	1.88258	2.98972	3.06336
ENSMUSG00000001440	Kpnb1	7.18079	6.80236	7.26311	7.20417	7.18395	7.26058	7.18369	7.18528	7.19439	7.33176	7.17381	7.15076	7.27711	7.31639	7.175	7.12952	7.24161	7.20104	7.11376	6.92957	7.46877	7.4821	7.54831	7.44842	7.60973	7.49262	7.44517	7.38071	7.41654	7.36714	7.36653	7.50556	7.43007	7.42221	7.28597	7.32555	7.39156	7.55938	7.61502	7.7399	7.14137	7.28555	7.13036	7.14784	7.35633	7.38127	7.10727	7.14714
ENSMUSG00000001441	Npepps	6.95454	6.68925	6.7569	6.81863	6.9229	6.75194	7.03691	6.89797	7.13783	7.24823	7.11835	7.05604	6.99717	7.30818	7.14871	6.86614	6.93312	7.10655	7.15784	6.99872	6.73203	6.53111	6.40079	6.41383	5.99437	6.62702	6.22532	6.36701	6.66133	6.62103	6.4154	6.62511	6.78477	6.75973	6.35923	6.63296	6.67949	6.69893	6.5871	6.78419	7.34839	7.15191	7.18719	7.28606	7.24298	6.94047	7.24571	7.18412
ENSMUSG00000001445	Mrpl10	6.35599	6.21609	6.3795	6.36398	6.47326	6.45693	6.05805	6.31904	6.50927	6.1595	6.21934	6.23842	6.13549	6.45757	6.10517	6.2656	6.46605	6.26041	6.52505	6.34344	6.29537	5.89934	6.09127	6.20865	5.94782	6.19251	6.3754	6.22525	6.22584	6.13395	6.47742	6.33182	6.30676	6.27752	6.37481	6.04798	6.05336	5.96655	6.36919	6.15752	5.96727	6.46048	6.11575	6.22826	6.19737	6.84252	6.29217	6.3404
ENSMUSG00000001467	Cyp51	8.18683	7.92995	8.11933	8.15877	7.95242	8.52482	8.14088	8.44168	7.71616	7.73095	7.41537	7.86049	7.85613	7.605	7.7995	7.73101	7.17337	7.43505	7.29047	7.16438	6.52267	5.94047	6.41708	5.76645	6.06149	6.63907	6.20542	6.22525	5.95852	6.26799	5.76619	6.05996	6.12759	6.00348	5.94483	6.00359	6.71089	6.35225	5.91801	5.90827	8.67339	8.53742	8.88322	8.81433	8.63372	9.05338	8.60666	8.82524
ENSMUSG00000001472	Tcf25	9.20888	9.24261	9.16378	9.24597	9.22951	9.34162	9.17856	9.25384	9.16357	8.95239	9.07942	9.02618	9.05201	9.02629	9.19344	9.13682	9.05642	9.14167	9.06252	9.11383	8.60253	8.605	8.54074	8.66487	8.64668	8.39221	8.50349	8.54499	8.55267	8.49167	8.55784	8.64871	8.63553	8.57855	8.69212	8.55053	8.71995	8.55168	8.5577	8.49588	8.87019	8.99316	8.98974	9.0868	8.91278	9.10358	8.93955	9.06958
ENSMUSG00000001473	Tubb6	7.97437	7.86447	7.88842	8.14328	7.96637	7.94182	8.0621	8.15495	8.38843	8.10261	8.18689	8.28272	8.44469	8.35237	8.44665	8.42823	8.61253	8.2413	8.40768	8.09132	6.80795	6.46217	6.22685	7.11579	6.6171	5.2906	6.84302	6.86879	6.55204	6.79766	6.71476	6.34723	6.88049	6.89027	6.80095	6.73153	6.87236	7.01246	6.94368	7.43728	7.7358	7.76552	7.81594	8.20942	7.4219	7.34993	7.91903	7.91894
ENSMUSG00000001482	Def8	5.14403	4.57555	4.96833	4.83092	4.95814	4.38765	4.55464	4.53835	4.49728	5.05399	4.99348	4.92357	4.57269	4.11197	4.97457	4.97153	4.67092	4.90788	4.59714	4.70807	5.33089	5.25213	5.26411	4.99221	5.44323	5.32084	4.61947	4.74143	4.98153	5.53283	4.76785	5.34963	4.88634	4.91691	5.39209	4.81087	4.86763	5.29763	4.92294	5.31587	4.17382	3.78042	5.24745	4.64748	4.63286	4.97528	3.98898	4.27783
ENSMUSG00000001517	Foxm1	3.83799	3.56326	3.80611	3.34393	3.7042	4.1767	4.0822	3.01353	3.72248	3.46843	3.67782	4.07066	3.57802	3.56813	3.89877	3.66478	3.78862	3.95515	3.26211	2.8043	4.98338	5.67402	4.64344	5.08248	5.18681	5.84253	5.35703	4.83117	5.28457	5.3023	5.03859	5.15329	5.14808	4.75762	4.59515	5.04793	4.975	4.59699	4.96016	4.8332	3.83391	4.78366	4.45325	3.43341	4.18136	5.33679	3.89592	4.34467
ENSMUSG00000001518	Itfg2	3.83799	3.40851	4.01369	3.48166	3.7042	4.1767	3.82023	3.92132	3.50121	3.46843	3.33274	3.74597	3.78305	4.03441	3.14203	3.37101	3.90542	3.63238	3.60549	3.40277	3.1141	2.98265	3.64576	3.49517	3.60089	3.91605	3.8408	3.88098	3.65584	2.6154	3.2381	4.05	3.35686	3.85003	3.43333	3.17317	3.8613	2.81812	3.49916	2.33486	3.51332	3.07592	3.70721	3.65373	3.25877	3.85167	2.79728	3.58961
ENSMUSG00000001521	Tulp3	2.44188	1.13902	3.27182	2.82832	2.20482	2.39813	2.91891	1.59529	3.82157	4.2573	4.11565	3.74597	4.33265	4.18557	3.8121	4.3827	4.85646	4.69347	4.37614	4.3329	0	2.6272	1.95573	2.02954	1.00871	2.36338	1.60905	1.44181	0	0.891149	2.50751	0	1.81615	0	3.02313	0	1.70291	0	1.37056	2.54943	0	0	2.07598	1.47635	0	3.02967	2.31253	1.91061
ENSMUSG00000001524	Gtf2h4	5.23176	4.71417	4.96833	4.97784	5.43024	5.35277	5.19481	5.01498	4.37211	5.05399	4.77178	4.33554	4.26584	4.71929	4.66407	4.97153	3.78862	5.05006	4.59714	4.70807	5.26057	5.18526	5.19019	4.62261	5.18681	5.02271	5.16425	5.24441	4.82925	5.02778	5.07915	4.88433	4.66525	5.28143	4.88348	4.81087	4.81079	5.05657	5.40014	5.09463	5.31589	4.32995	5.41994	4.88357	5.06099	5.54488	5.11786	4.52841
ENSMUSG00000001525	Tubb5	8.32787	8.57338	8.59765	8.17916	8.56554	8.86151	8.45795	8.51924	8.30527	8.47339	8.33615	8.30348	8.11053	8.1512	8.42125	8.47635	8.49629	8.18589	8.49274	8.65108	9.97327	9.90535	10.1106	9.79076	9.86909	10.1687	9.80247	9.96341	9.84855	9.69402	9.79995	9.97779	9.67583	9.50949	9.56358	9.86318	9.87026	9.75905	9.99969	9.83535	8.98521	9.18433	8.92439	8.77965	9.09468	9.09179	8.84935	8.75633
ENSMUSG00000001542	Ell2	7.42366	7.41385	6.90756	7.25308	7.09786	6.914	7.39933	6.98112	7.09886	7.18973	6.99033	7.16218	7.05767	7.2916	7.14871	7.43241	7.02635	7.06248	7.22567	7.21175	5.49299	5.83536	5.46555	5.79343	5.94782	5.12908	5.49461	5.61663	5.11927	5.79955	5.79083	4.96642	5.94283	5.28143	5.5919	5.46299	5.37852	5.65616	5.86011	6.09059	7.10212	7.15191	7.02742	7.19247	7.11997	6.39759	7.19777	6.94657
ENSMUSG00000001552	Jup	5.35408	4.57555	5.06479	5.23323	4.95814	4.94945	5.11899	5.62985	5.30295	4.86753	5.22113	4.41403	5.22784	5.47389	5.32691	4.53586	5.38505	5.05006	5.14467	5.53877	4.26218	4.12083	4.52815	3.62099	4.77161	4.06642	4.67842	4.31345	3.87913	4.5895	4.37036	4.32359	3.93432	5.06034	4.42604	4.39579	4.81079	4.53557	4.76363	4.8332	4.17382	3.8878	4.45325	4.36504	4.45634	4.02043	5.03299	4.46973
ENSMUSG00000001569	Nom1	4.60145	5.34612	5.1552	4.97784	5.16585	5.1935	5.1574	5.26298	5.1588	4.76442	4.95178	5.66298	4.51632	4.94801	4.84958	5.12431	4.91336	4.63449	4.99719	4.8345	5.02639	4.88169	5.2997	4.94486	5.10432	4.90786	5.20492	5.21137	4.53316	4.98948	4.71735	4.65599	5.07802	4.91691	4.88348	4.64736	4.81079	4.8701	4.96016	5.06006	5.2456	4.99054	4.34325	4.64748	4.97623	4.89068	5.11786	4.88346
ENSMUSG00000001576	Ergic1	8.03049	8.13514	8.04442	8.26752	8.2996	8.10737	8.0621	8.21016	8.70626	8.63558	8.3761	8.53184	8.42569	8.46751	8.49614	8.46685	8.84601	8.72041	8.63363	8.75066	6.78309	7.02743	6.97456	7.23867	7.0396	6.48734	7.03571	7.08486	6.79068	7.1927	6.95167	6.85801	6.89075	7.08739	7.24418	6.89843	6.99222	7.00114	7.03373	7.10561	7.67023	7.71538	7.92497	7.78875	8.00673	7.92929	7.97128	7.99893
ENSMUSG00000001588	Acap1	4.66586	5.16459	4.96833	4.72394	5.01293	5.541	4.23367	5.05938	4.43605	4.53303	4.95178	5.07618	4.45766	4.25561	4.45113	4.67432	4.114	4.69347	4.87576	4.41614	7.02497	7.11086	6.9635	6.76682	6.95974	7.25488	6.90605	6.78143	6.89666	6.60845	6.98408	7.05849	6.76261	6.73855	6.68078	6.79803	6.51132	6.69893	6.78678	6.84636	5.6511	5.91786	6.02958	5.29727	5.93077	6.12877	5.34608	6.07109
ENSMUSG00000001627	Ifrd1	7.06614	7.1217	6.90756	7.31889	6.97903	7.23354	7.3913	6.91015	6.89781	6.76469	6.57565	6.773	7.15319	7.27484	6.84468	6.59689	6.72636	6.92158	6.80556	6.76465	5.49299	5.69821	5.8724	5.92125	5.77193	5.68869	6.07984	5.84921	5.3231	6.0055	5.74113	5.49502	5.98172	5.59592	5.98598	5.42982	6.25855	5.59726	5.79979	6.3124	7.1606	6.98056	6.85777	7.12959	7.29641	6.90855	7.03272	7.3149
ENSMUSG00000001630	Stk38l	5.18856	4.05572	4.27795	4.02291	2.81085	4.48258	4.49591	4.53835	2.72919	3.00866	4.38994	4.25254	4.26584	3.77304	4.13135	3.90873	3.66152	3.36849	4.11506	3.55745	3.1141	3.61112	3.64576	3.62099	1.59656	3.33923	3.94051	3.96267	3.06773	3.11967	3.2381	3.80428	3.76627	3.15289	3.1732	3.46275	2.13203	3.01099	2.87634	2.08271	3.51332	3.53823	3.51765	4.30126	3.52061	4.17151	3.79644	3.97438
ENSMUSG00000001632	Brpf1	7.00521	7.09657	6.82734	6.65354	6.87933	6.61196	6.85024	7.04876	6.87492	6.9756	7.09938	6.90116	6.76288	6.87963	6.90874	7.0169	7.03919	7.10655	6.84922	6.97145	6.90334	6.91842	6.4959	6.54663	7.07251	7.13234	7.05808	6.90023	6.94687	6.95501	7.06709	6.88992	7.12595	7.24585	7.05411	7.03704	7.13797	7.00114	6.94368	6.79474	6.80499	7.11923	7.12206	6.99495	6.83714	6.67557	6.94253	6.83475
ENSMUSG00000001642	Akr1b3	4.38893	4.84062	4.50122	5.06809	4.71541	5.07663	4.37074	4.92183	5.12039	5.21908	4.86459	4.48846	5.22784	4.94801	4.97457	4.53586	4.96811	4.63449	5.0355	5.29665	4.69431	4.92331	4.94256	4.84523	4.971	5.12908	5.03488	4.787	5.36062	5.3023	4.66501	5.49502	4.80193	4.95412	4.79362	5.49542	4.62547	5.43853	5.10013	5.09463	4.50997	4.54206	5.11982	4.92648	5.01923	5.33679	5.15849	5.30872
ENSMUSG00000001663	Gstt1	2.11274	1.7675	3.10035	3.19166	3.0392	2.74306	2.72797	3.47349	3.23974	2.59321	2.68821	2.46341	2.21644	2.68491	3.2776	3.00172	3.195	2.03891	2.40515	3.55745	0	0	0	1.61125	1.59656	0	0	1.44181	1.03909	0	0	0	0	0	1.47629	0	1.70291	1.00629	0	1.77695	2.51998	2.88177	2.72869	4.01352	1.94756	2.86204	2.98972	3.79478
ENSMUSG00000001665	Gstt3	7.22422	7.05804	6.94606	7.48372	7.17196	7.53981	7.35044	7.38169	7.49384	7.18973	7.3765	7.11597	7.47494	7.17897	7.13091	7.02986	7.11392	6.79264	6.95294	6.76465	2.53269	3.97009	3.53067	3.03441	3.82348	3.55814	3.61798	3.79438	3.65584	3.25498	3.2381	2.15663	3.93432	3.59121	2.85561	3.7038	3.47898	4.40428	3.28116	3.71535	6.4461	6.23501	6.37531	6.86861	6.57422	6.61094	6.55822	6.63559
ENSMUSG00000001666	Ddt	9.52327	9.45522	9.55485	9.48177	9.4215	9.68884	9.46931	9.49319	9.39435	9.04054	9.26536	9.2804	9.39456	8.99336	9.06813	9.04408	9.05958	8.92498	8.9592	8.72641	6.14736	5.96061	5.64227	5.87147	6.3747	5.86323	6.12293	6.08636	6.03013	5.92661	6.15574	5.60162	5.58694	5.91187	5.94483	6.17352	6.40013	5.89498	6.00962	6.03827	8.52178	8.57807	8.65477	8.94007	8.60578	8.787	8.78917	8.88821
ENSMUSG00000001674	Ddx18	5.05063	5.06447	5.39672	5.06809	5.93474	5.66762	5.46358	5.40741	5.19621	5.59465	5.53531	5.75632	5.39349	5.31897	5.26299	5.57684	5.53762	5.50993	5.45842	5.61122	4.89331	5.25213	5.52689	5.49781	4.87475	5.35047	5.49461	5.51198	5.66055	5.50595	5.26645	5.22175	5.11347	5.25185	5.5919	5.55816	5.6292	5.3698	5.25792	5.55806	5.4153	4.99054	5.54943	5.00865	5.32368	5.33679	5.34608	5.60983
ENSMUSG00000001687	Ubl3	7.86888	8.13514	8.16901	8.0467	7.92411	7.80156	7.84985	7.89803	7.79753	7.76473	7.74327	7.6001	7.93888	8.02153	8.00884	7.93762	7.67086	7.64384	7.81018	7.758	8.29479	8.28798	8.44068	8.51488	8.25092	8.21032	8.41958	8.35005	8.42121	8.40702	8.40666	8.4092	8.51807	8.41132	8.40787	8.45485	8.38239	8.35236	8.30993	8.48289	7.83488	7.7934	7.81594	8.24799	8.08472	7.40434	8.05437	8.0698
ENSMUSG00000001700	Gramd3	3.72161	2.53835	3.10035	3.723	3.56444	2.39813	4.0822	3.18367	3.23974	2.32985	3.04617	3.61918	3.46343	3.67422	3.51562	3.66478	3.78862	3.74818	3.88266	3.69715	4.02828	3.13215	3.94445	4.03684	4.10381	3.21591	3.35436	3.60384	3.52974	3.87523	4.37036	3.97265	3.47061	3.38863	4.01344	3.7038	3.96912	4.25982	4.14159	4.46167	4.01385	4.54206	4.90432	4.23452	4.32539	4.09795	4.74357	4.27783
ENSMUSG00000001707	Eef1e1	5.66894	5.68642	5.99492	5.6678	5.16585	6.14492	5.49391	5.18495	5.30295	5.3672	5.11179	5.59722	5.39349	5.28588	5.55754	5.3057	5.64232	5.00421	5.21312	5.25203	4.33242	4.60301	5.11228	4.94486	5.06123	4.26613	5.46142	4.9561	4.59744	4.53736	4.30345	4.79728	4.75779	4.75762	5.04796	5.13282	4.25131	4.25982	5.28751	4.5639	5.28117	5.63925	5.52445	5.48122	5.78887	5.65156	5.03299	5.49681
ENSMUSG00000001729	Akt1	8.69496	8.59148	8.54845	8.56352	8.59278	8.60614	8.54381	8.3508	8.4322	8.48154	8.5257	8.33409	8.5111	8.41874	8.36147	8.38854	8.25896	8.27065	8.39669	8.52079	8.39665	8.58892	8.65506	8.65387	8.52511	8.44466	8.33508	8.74871	8.87464	8.7076	8.77094	8.50845	8.66869	8.74971	8.71677	8.64749	8.57389	8.78071	8.68544	8.74743	8.46491	8.66743	8.40733	8.56218	8.82764	8.42285	8.58818	8.61455
ENSMUSG00000001741	Il16	4.4633	5.06447	4.7536	4.54694	4.57679	4.80997	4.37074	4.33662	4.16128	4.33133	4.38994	3.86251	4.72968	4.56235	4.13135	4.46131	3.36782	3.74818	3.79605	3.94153	8.39255	8.29196	8.50307	8.20905	8.24612	8.45832	8.25987	8.46315	8.5887	8.32865	8.29054	8.39815	8.55722	8.1835	8.43783	8.26102	8.34785	8.21708	8.25482	8.18301	4.87845	4.60636	4.34325	3.93163	3.74214	4.75369	4.38112	4.20774
ENSMUSG00000001750	Tcirg1	7.86202	8.06562	7.99631	8.13286	8.20275	7.47202	8.15519	8.11343	8.19871	8.45281	8.55384	8.22945	8.4103	8.6476	8.66021	8.44283	8.32336	8.2851	8.4893	8.8249	8.36349	8.22696	8.16004	8.51083	8.37046	7.97861	8.47883	8.2232	8.35303	8.457	8.58978	8.27469	8.49136	8.5208	8.2479	8.60355	8.33279	8.51634	8.3027	8.48289	8.18871	8.43048	8.29732	8.33816	8.24729	7.7488	8.52743	8.39164
ENSMUSG00000001751	Naglu	5.18856	5.1154	5.24028	5.38139	5.72098	4.28603	5.69005	4.96916	5.52502	5.33157	5.72051	5.02708	5.11849	6.048	5.99144	5.50443	5.259	5.05006	5.78506	5.809	5.74554	6.11229	6.41708	6.59344	6.22658	5.2906	6.0127	6.01156	6.43379	6.58295	6.66233	6.18524	6.42436	6.63922	6.31147	6.44655	6.05336	6.16212	6.28368	6.47867	5.2456	5.1283	5.18505	5.42247	5.25338	4.80081	5.74335	5.52591
ENSMUSG00000001755	Coasy	5.09809	4.77878	5.19837	4.72394	5.16585	5.541	4.99723	4.76977	4.81842	4.70995	5.07342	5.02708	5.42445	4.90507	5.47531	4.46131	5.1684	4.75013	5.59294	4.8345	6.04649	5.76841	5.72313	5.65318	5.94782	6.20877	5.76324	5.45666	5.69033	5.92661	5.74113	6.05996	5.70786	5.93066	5.74358	5.61828	5.78486	5.62701	6.00962	5.53307	4.96849	5.21333	4.94255	4.96815	5.39072	5.0552	4.74357	4.46973
ENSMUSG00000001761	Smo	1.07613	0	1.66205	0	1.76841	1.9439	0.954223	2.82061	0.954919	1.00495	0.931698	0	0.934982	0	1.85169	0	0	1.02605	0.894825	1.13556	1.54329	2.6272	1.95573	2.61775	2.01304	1.4105	1.60905	2.80904	2.64954	0.891149	0.95403	2.15663	2.94929	1.75202	2.66606	1.58739	2.9573	2.33198	2.52535	2.08271	1.53321	1.64317	2.32779	0	2.26592	2.19633	2.31253	2.22638
ENSMUSG00000001763	Tspan33	7.15858	6.97774	6.85458	6.73844	6.65652	6.96422	6.70223	6.61521	6.58174	6.48552	6.40074	6.56515	6.49766	6.28412	6.26054	6.19834	6.46605	6.40858	6.10625	6.20983	7.14693	6.8553	6.24522	6.578	6.46011	6.37653	6.32093	6.30572	6.99539	6.68234	6.38336	6.53382	6.84929	6.7702	6.85748	6.7585	6.78653	7.08928	6.53871	6.89621	7.97725	7.89986	7.7952	7.81182	7.64424	7.43454	7.73649	7.30654
ENSMUSG00000001767	Crnkl1	5.63716	5.46869	5.32062	6.06845	5.68769	6.11559	6.0782	5.53868	5.74293	5.53324	5.53531	5.9792	5.65079	5.35131	5.38811	5.54109	5.86058	5.66532	5.54063	5.92723	5.39793	5.18526	5.52689	5.03805	5.50883	5.02271	5.0793	5.21137	5.77614	5.55922	5.46319	5.74807	5.61195	4.91691	5.48113	5.36111	4.75163	5.50413	5.3165	4.91285	5.78103	5.63925	5.64526	5.76747	5.54583	5.42967	5.51206	5.8815
ENSMUSG00000001768	Rin2	5.05063	5.06447	4.63292	6.39917	5.54624	4.28603	5.79122	5.74309	6.67744	6.17968	5.50679	5.45596	6.49766	6.99672	6.64602	6.30876	6.02452	6.35479	6.45611	6.20983	4.33242	4.12083	4.33587	4.42973	4.33843	2.57891	4.12136	3.38425	4.07245	4.36856	4.61069	3.3939	4.51425	4.42796	4.54096	4.32539	3.32514	4.71251	4.07528	3.88295	4.78241	4.40417	4.86506	5.9239	4.83894	4.6023	5.94263	5.34183
ENSMUSG00000001774	Chordc1	5.95328	5.71971	5.53785	5.97823	5.87683	5.66762	5.90845	5.96941	6.23149	5.81707	5.81657	5.78614	5.82334	5.85846	5.88929	6.15169	6.19485	6.02812	5.97443	6.42609	6.27768	5.74539	6.1703	6.22855	6.20695	5.88363	5.67913	6.27407	6.12041	6.08029	5.83887	5.7711	6.30676	6.08962	6.13976	5.61828	5.97792	6.05676	6.22372	5.63053	6.56632	6.46048	6.74332	6.7422	6.43823	6.77333	6.58828	6.83475
ENSMUSG00000001783	Rtcb	7.00521	7.05804	6.72773	7.00152	6.95124	7.04421	7.08752	6.89797	6.8399	6.95233	7.00059	6.99351	7.00744	7.15168	6.78904	6.99064	6.877	7.00543	6.89161	7.18826	7.71212	7.62771	7.75472	7.64639	7.38358	7.62577	7.39332	7.84116	7.6841	7.4611	7.47691	7.55283	7.47847	7.54925	7.60275	7.77841	7.69616	7.65635	7.51226	7.74535	7.37333	7.28555	7.0451	7.32668	7.15895	6.94047	7.10727	7.01998
ENSMUSG00000001785	Pwp1	7.53992	7.24116	7.35181	7.63901	7.43534	7.13469	7.57275	7.34628	7.28399	7.33176	7.11835	7.42163	7.55407	7.42675	7.3467	7.26718	7.45787	7.14931	7.14913	7.15229	5.66617	5.57302	5.96397	5.73895	5.60196	5.32084	5.39267	5.84921	5.50167	5.47856	5.30116	5.43861	5.68448	5.85397	5.5919	5.58853	5.1224	5.68473	5.64838	5.6539	6.29767	6.51174	6.52137	6.24531	6.40619	6.67557	6.51193	6.48075
ENSMUSG00000001786	Fbxo7	5.09809	5.01168	4.27795	5.11118	5.01293	5.1935	4.61108	4.6587	5.46498	5.65355	5.22113	5.07618	5.67674	5.66615	5.55754	4.97153	5.46335	5.00421	5.82934	5.89857	5.02639	5.37723	5.07168	5.46462	5.01682	4.73896	5.32048	5.24441	5.36062	5.39312	5.40054	4.84146	5.2149	5.22164	4.92639	4.81087	5.02582	5.43853	5.60203	4.87358	5.62365	4.83822	4.78317	5.2642	5.14105	4.49177	5.19801	5.05295
ENSMUSG00000001794	Capns1	9.14252	9.12327	9.10828	9.01022	9.15533	9.0242	9.22225	9.21019	9.10576	9.06516	9.12703	9.08434	9.15483	9.13479	9.16967	9.22396	9.02449	9.12569	9.10367	9.20443	9.03255	8.85939	9.00148	9.09988	8.8375	8.664	9.07484	9.10862	9.12413	9.03355	9.08413	8.96306	9.05803	9.07308	9.14465	8.95783	9.03423	8.98694	9.02325	9.07844	9.12881	9.22329	9.09954	9.33194	9.15377	9.02885	9.23619	9.32267
ENSMUSG00000001829	Clpb	5.50255	4.95688	5.06479	4.83092	5.30409	4.8814	4.71773	4.87291	5.19621	4.40174	5.034	5.07618	4.62694	4.86082	5.16147	4.67432	4.91336	4.44155	4.8329	5.15842	4.63995	4.92331	4.94256	5.03805	4.92368	5.09449	4.558	4.54325	5.1624	4.42705	4.76785	5.22175	5.00437	4.7149	5.08631	4.91041	4.975	5.59726	4.67686	5.12839	4.83123	4.94153	5.0515	4.69789	5.57495	5.36842	5.11786	5.40583
ENSMUSG00000001833	Septin7	7.34716	7.31927	7.53976	7.66093	7.38429	7.55081	7.33377	7.14463	7.57419	7.05421	7.12774	7.37334	7.66194	7.41149	7.175	7.47092	7.29612	7.44366	7.41192	7.29108	6.6519	6.84451	6.78669	7.10506	7.06163	6.90169	6.85585	6.54994	6.99539	6.83054	6.67562	6.97171	6.71723	6.92817	7.18356	6.8365	6.89987	6.90727	6.92498	6.70809	7.31446	7.26578	7.51983	7.58286	7.44574	7.54938	7.3977	7.32321
ENSMUSG00000001844	Zdhhc4	5.66894	5.50734	5.39672	5.80535	5.34738	5.99195	5.71602	5.82254	5.71743	5.71014	5.35512	5.59722	5.45476	5.69164	5.63533	5.54109	5.64232	5.8581	5.7624	5.86933	5.58218	5.57302	5.69668	5.73895	5.18681	5.54236	5.55878	5.69043	5.43287	5.3023	5.19442	5.49502	5.92298	5.28143	5.76738	5.28895	5.49133	5.43853	5.4792	5.48176	5.80567	5.1283	5.8602	5.59199	5.57495	5.97289	5.15849	5.63675
ENSMUSG00000001847	Rac1	9.39139	9.41513	9.19874	9.56936	9.48586	9.39751	9.32705	9.48508	9.43989	9.44451	9.45078	9.41769	9.48546	9.42995	9.52853	9.46481	9.42749	9.52933	9.46466	9.38317	9.18744	9.33856	9.26944	9.31532	9.21946	9.15849	9.28623	9.28174	9.35315	9.42835	9.34131	9.33164	9.40781	9.42088	9.49218	9.32557	9.3556	9.37448	9.4729	9.44281	9.47251	9.33897	9.4035	9.4725	9.43158	9.29472	9.41662	9.50541
ENSMUSG00000001855	Nup214	5.46684	5.84571	5.63531	5.38139	5.84698	4.73482	5.69005	5.40741	5.84067	5.68212	5.38676	5.69477	5.54205	5.58687	5.77936	5.42819	5.80151	6.09527	5.6184	5.61122	6.02545	5.69821	5.96397	5.53025	5.63172	5.92359	5.64997	5.8056	6.05324	5.84316	6.01647	5.79376	5.79779	5.77298	5.96555	5.98087	6.27964	5.65616	5.91801	5.92757	5.5083	5.99194	5.71317	5.45215	6.15943	5.36842	5.74335	5.9475
ENSMUSG00000001891	Ugp2	5.8181	5.34612	5.97022	5.45013	5.84698	5.58445	5.4326	5.30046	5.434	5.43593	5.72051	5.37979	5.97744	5.94579	5.47531	5.80499	5.1684	5.69449	6.01334	5.20599	5.3648	4.79464	5.15176	4.94486	5.10432	4.78308	4.84207	4.69438	4.65898	4.82522	5.30116	5.15329	5.79779	4.95412	4.96806	5.13282	5.49133	5.4717	5.40014	5.19362	5.31589	5.3697	5.30727	5.66982	5.73829	5.62562	5.79581	5.13077
ENSMUSG00000001909	Trmt1	5.5374	5.34612	5.8935	5.95477	5.90608	5.62664	5.88575	5.50697	5.434	5.17954	5.07342	5.56318	5.39349	5.35131	5.22994	5.77452	5.34424	5.44276	5.1793	5.10924	6.33012	6.19959	6.22685	6.14722	6.50902	6.27205	6.03543	6.22525	6.09836	6.20253	6.1173	6.11499	6.5331	6.20218	6.21092	6.09105	6.10155	5.76721	6.14509	6.29764	5.94527	5.91786	5.8996	5.12376	5.90807	6.01347	5.54308	5.73969
ENSMUSG00000001910	Nacc1	6.7469	6.84824	6.69796	6.48358	6.47326	6.36023	6.85024	6.80973	6.88641	7.02104	6.70677	6.99351	6.7136	7.02708	7.05745	6.77674	6.83344	6.88409	6.89161	6.94366	6.69252	6.38978	6.29896	6.32417	6.357	6.62702	6.07984	6.49608	6.56817	6.40524	6.71476	6.39248	6.26006	6.34912	6.42055	6.5114	6.63106	6.69893	6.20833	6.5301	6.55183	7.10817	6.87763	6.54977	6.82507	6.83122	6.9072	7.11878
ENSMUSG00000001911	Nfix	2.70971	3.8304	3.68993	3.19166	3.7042	3.02124	3.4999	3.33585	4.08355	3.17872	2.68821	3.32631	4.12214	4.32239	3.98053	4.29955	3.52213	4.04847	4.37614	3.82451	4.69431	4.32099	4.33587	4.35925	4.77161	4.49556	4.61947	4.18319	4.82925	4.5895	4.61069	4.4431	4.51425	4.8787	4.96806	4.46291	4.41279	4.71251	4.58453	4.91285	4.31781	3.8878	4.34325	4.30126	4.02135	4.02043	4.15882	4.69138
ENSMUSG00000001918	Slc1a5	5.31445	5.65234	5.81246	4.77842	5.16585	5.85671	5.23127	5.18495	5.12039	4.70995	5.1856	5.34013	5.32949	4.56235	5.50324	5.3057	5.259	5.29824	5.24616	4.8938	6.44554	6.21643	6.11144	5.92125	6.06149	6.27205	6.24496	6.44014	6.30497	6.23563	6.13665	6.13288	6.24415	5.96753	6.13976	6.289	6.23714	5.96655	6.25401	5.98398	5.38292	5.40628	5.57399	5.19569	5.45478	6.3666	5.54308	5.55443
ENSMUSG00000001924	Uba1	8.74427	8.78871	8.69505	8.70385	8.72994	8.75619	8.81404	8.85147	8.93093	8.61349	8.74601	8.67019	8.78902	8.80477	8.8103	8.73158	8.87136	8.80975	8.74763	8.74665	8.22265	8.31169	8.31154	8.34748	8.36604	8.13572	8.41958	8.31549	8.37612	8.32865	8.28188	8.09929	8.31603	8.2635	8.40027	8.50746	8.11534	8.52822	8.3207	8.34612	8.65994	8.67869	8.78933	8.69531	8.64063	8.79575	8.68871	8.82231
ENSMUSG00000001930	Vwf	1.6856	1.13902	2.08644	1.01227	1.76841	1.27723	1.93078	2.01161	2.50903	2.59321	3.04617	3.32631	1.90134	3.19308	2.41919	1.73834	3.90542	1.6196	3.12672	3.0325	2.53269	3.13215	3.94445	3.73672	3.0152	1.80217	3.61798	2.80904	3.65584	3.78866	3.37473	3.3939	1.42273	3.59121	2.44779	3.5883	3.8613	3.18109	4.07528	3.42063	2.74047	2.06532	3.29936	3.3092	1.94756	1.48107	2.98972	2.70473
ENSMUSG00000001942	Siae	3.13071	3.56326	3.10035	3.19166	3.0392	3.25435	2.91891	2.82061	2.50903	3.00866	2.46926	2.13304	3.05223	1.89344	2.16316	3.00172	3.36782	3.50646	2.62206	2.5331	4.26218	4.25731	4.52815	4.20703	3.9231	3.45283	4.12136	3.88098	4.07245	3.9569	4.4343	4.70464	4.22108	4.57855	3.75235	4.52705	4.16324	3.81901	4.37999	3.95996	3.51332	2.3915	3.29936	3.54777	3.10756	2.45388	3.44875	3.21398
ENSMUSG00000001962	Fam50a	7.50514	7.54037	7.43538	7.3004	7.58751	7.37636	7.43103	7.37292	6.96438	7.07591	7.1089	6.88747	7.11574	7.17897	7.25931	6.88051	6.81862	6.66584	6.83843	7.07755	7.42121	7.50969	7.53344	7.28693	7.46021	7.26269	7.58269	7.58154	7.41654	7.2983	7.49201	7.33834	7.40167	7.55532	7.50704	7.16349	7.53882	7.50434	7.43504	7.63812	7.09214	7.37131	7.38753	7.40463	7.46919	7.57671	7.21714	7.35598
ENSMUSG00000001964	Emd	7.7916	7.98576	7.62924	7.74541	7.88792	8.1148	7.66894	7.9754	7.65029	7.7172	7.3765	7.33351	7.59547	7.27484	7.6388	7.27808	7.50491	7.07362	7.15784	7.31297	7.1273	7.17258	7.21719	7.18873	7.2267	7.07139	7.44517	7.11197	7.2059	7.05112	6.98408	6.82539	6.96056	6.87094	6.97456	6.7718	7.00495	7.12099	7.22172	7.00924	7.46898	7.2356	7.56341	7.35836	7.69153	7.87528	7.61766	7.681
ENSMUSG00000001983	Taco1	2.70971	2.53835	3.10035	2.60535	2.20482	3.02124	2.91891	3.18367	2.92016	3.00866	2.21104	3.61918	2.69403	3.19308	2.99239	3.19815	3.52213	2.62813	3.26211	2.19885	1.95304	2.6272	1.95573	2.61775	3.0152	2.10989	2.61501	2.40369	2.05825	0.891149	2.91856	2.15663	2.59521	3.01879	2.85561	3.32521	1.08935	2.81812	2.31158	3.42063	2.2596	2.88177	2.72869	3.17328	3.10756	3.93852	2.31253	3.79478
ENSMUSG00000001986	Gria3	4.22759	4.64652	4.43057	4.19301	4.64776	5.07663	4.49591	4.82226	4.55602	4.65335	4.56608	4.97625	4.57269	4.66885	4.39259	4.67432	4.60336	4.69347	3.60549	4.70807	4.52468	4.79464	5.2997	4.12444	4.47601	5.37949	4.73506	4.48914	4.88182	4.48326	4.49553	4.32359	4.34559	4.57855	4.92639	4.91041	3.8613	4.40428	4.20499	4.23252	4.09605	5.08382	4.74041	4.23452	4.73958	4.9336	4.38112	4.5848
ENSMUSG00000001995	Sipa1l2	3.13071	3.23514	4.69452	4.48276	3.8316	3.92953	4.0822	3.59914	4.55602	4.91645	4.81893	4.92357	3.96254	4.11197	4.39259	4.53586	4.85646	4.90788	4.8329	4.3329	2.94506	3.50545	3.11731	3.03441	3.0152	2.36338	3.35436	2.80904	3.65584	3.37868	3.91257	3.50794	3.23337	3.99993	3.54769	3.7038	4.06944	3.59647	3.15842	3.88295	2.51998	3.6644	2.72869	3.43341	3.63562	2.45388	2.31253	2.48529
ENSMUSG00000001998	Ap4e1	3.30261	1.7675	0	1.01227	2.53942	1.27723	1.93078	0	1.52454	2.59321	1.89629	2.46341	2.21644	1.49064	2.16316	1.73834	1.11463	3.04529	1.44295	1.76302	2.94506	1.44683	0.97064	1.61125	2.01304	1.80217	0	1.44181	1.03909	0.891149	2.91856	2.15663	1.81615	2.3066	2.44779	1.58739	0	2.59543	0.842258	1.38847	2.51998	3.07592	1.38303	1.47635	1.94756	2.45388	1.57713	3.35035
ENSMUSG00000001999	Blvra	6.73194	6.99144	6.68284	6.94309	6.65652	6.80801	6.98447	6.92222	6.7294	6.73772	6.71925	6.63235	6.45331	6.83458	6.62074	6.82213	6.75778	6.54294	6.48408	7.01216	6.98192	6.92868	6.79917	6.96968	6.81162	6.22485	7.06914	7.14734	6.95916	7.05112	6.89599	6.75783	6.7401	7.26819	6.74211	7.06971	7.07902	7.34339	7.09358	7.06261	6.332	6.40733	6.54641	6.45035	6.63078	6.42792	6.52753	6.66204
ENSMUSG00000002006	Pdzd4	3.83799	4.71417	4.27795	3.48166	4.25178	4.65554	4.23367	4.18453	3.82157	2.59321	3.77666	4.16446	4.04455	3.19308	3.8121	3.7919	4.114	3.21592	3.26211	4.04976	5.77106	5.31604	5.61428	4.94486	5.44323	5.84253	5.35703	5.56526	5.46768	5.53283	5.15701	5.5493	5.24718	4.67086	5.39209	4.95772	5.49133	5.29763	5.3728	4.65936	4.24761	3.98773	4.55545	4.36504	4.18136	4.65455	4.31076	5.01241
ENSMUSG00000002010	Idh3g	6.90203	6.84824	7.06745	6.83157	6.87933	7.26058	6.88499	6.7835	6.94253	6.79116	6.69418	6.63235	6.60966	6.79984	6.89826	6.85162	6.57587	6.35479	6.80556	6.79607	7.37204	7.18974	7.11102	7.25817	7.11527	7.36056	7.37562	7.03852	7.22637	6.97475	7.41487	7.1839	7.38	7.06204	7.17469	7.18353	7.30161	6.88281	6.97129	7.25826	6.78033	6.82713	7.00049	6.66828	6.80063	7.00226	6.82123	6.68802
ENSMUSG00000002014	Ssr4	9.97007	10.042	10.0028	9.8253	10.2298	10.2574	9.85102	9.85936	9.55055	9.59859	9.75194	9.69223	9.54478	9.47468	9.4784	9.61422	9.67791	9.72401	9.64272	9.64929	9.88401	9.97629	9.90652	9.72221	9.99319	9.92348	9.78581	9.89743	9.69727	9.68954	9.68965	9.80029	9.70227	9.47949	9.77351	9.80777	9.74692	9.96674	9.84785	9.80957	10.1613	10.1632	10.1441	9.92808	10.1282	10.2863	10.0651	10.0205
ENSMUSG00000002015	Bcap31	7.21348	7.1217	6.86801	7.03547	7.11047	6.63281	7.29983	7.18528	6.9859	6.95233	6.94854	6.90116	6.94474	7.16084	6.97008	6.95032	7.07704	6.88409	7.19215	7.01216	7.19485	7.35096	7.06005	7.20892	7.15679	7.11519	7.44517	7.50862	7.36207	7.29045	7.28217	7.1753	7.34313	7.25334	7.38928	7.18353	7.48535	7.3344	7.42841	7.38237	7.15102	7.3243	7.22645	7.2186	7.13959	7.0123	7.2551	7.32321
ENSMUSG00000002017	Fam98a	3.83799	4.25056	4.10726	4.83092	4.15765	5.07663	4.43468	3.47349	3.82157	3.81654	4.3261	4.07066	2.88422	4.03441	3.98053	4.29955	4.01348	4.2969	3.60549	3.82451	2.94506	4.12083	3.75235	4.35925	3.82348	4.44153	4.03376	4.31345	3.87913	4.3076	3.91257	3.7121	3.67429	3.68274	3.65364	3.00319	4.41279	3.33323	3.49916	3.42063	4.67953	3.53823	4.55545	3.75243	4.18136	4.75369	4.5737	3.21398
ENSMUSG00000002028	Kmt2a	5.35408	6.04275	6.34149	5.77887	5.84698	5.82083	5.71602	6.31904	6.65073	6.40209	6.14729	6.68077	6.29478	6.0676	6.44467	6.37118	6.42751	6.66584	6.53845	6.50427	6.22326	5.92005	6.24522	5.87147	6.01709	6.41909	6.07984	5.69043	5.80365	6.04338	5.9304	5.88102	6.11015	5.96753	5.79079	6.289	6.12505	5.79369	6.16116	5.42855	6.53719	6.44298	6.34709	6.29528	6.4223	6.07227	6.41464	6.38872
ENSMUSG00000002031	Ift46	5.14403	5.2582	5.69681	5.45013	5.21341	5.44995	5.49391	5.18495	5.55413	4.86753	5.53531	5.72587	5.04069	5.03022	4.84958	5.12431	5.30225	5.0945	5.31006	5.9829	6.38072	6.47623	6.54121	6.37863	5.99437	6.20877	6.18523	6.41133	6.32409	6.20253	6.28275	6.18524	6.33707	6.20218	5.94483	6.23241	6.27964	5.96655	6.41011	6.39793	5.53801	5.44195	5.44678	5.45215	5.10157	5.54488	5.57345	5.34183
ENSMUSG00000002043	Trappc6a	6.29621	6.56652	6.47035	6.57876	6.32955	6.48012	6.26567	5.99249	6.21336	5.94047	6.27112	6.36236	5.89141	6.02813	5.86797	6.12778	6.32638	6.15944	6.05122	6.32201	6.20466	6.05726	6.11144	6.12615	6.32092	6.24076	6.10154	5.99224	6.48566	6.08029	6.01647	6.42188	6.16187	6.48247	5.61832	5.83647	6.05336	6.2978	6.36919	6.23704	6.20809	6.25521	6.30369	6.43557	6.08041	6.23553	6.44781	6.03106
ENSMUSG00000002052	Supt6	7.15858	7.18267	7.34222	7.174	7.04625	6.87953	6.9411	6.98112	7.24882	7.05421	7.05083	7.05604	7.15319	7.14247	7.19226	7.0427	7.01339	6.95812	7.04969	7.1401	6.49231	6.50393	6.84807	6.10477	6.33907	6.73202	6.47852	6.41133	6.46857	6.44824	6.64892	6.65017	6.36676	6.48247	6.42055	6.81097	6.67949	6.71287	6.44991	6.6159	7.11204	7.13021	6.85777	6.96439	7.06971	6.84252	7.1482	7.00972
ENSMUSG00000002055	Spag5	3.595	3.03806	3.27182	2.3415	4.05694	3.92953	4.23367	3.59914	3.37639	3.33083	3.19656	3.86251	3.05223	3.45362	2.16316	3.7919	2.50121	3.04529	3.26211	3.94153	4.52468	4.32099	4.03169	4.03684	4.47601	5.16286	4.35614	4.64574	4.46589	4.24395	3.99968	4.4431	4.61665	3.99993	4.01344	4.52705	3.8613	4.01177	4.14159	4.46167	3.51332	4.2517	4.0248	3.3092	3.84134	4.2415	3.89592	3.79478
ENSMUSG00000002058	Unc119	4.84345	4.84062	5.28101	4.83092	5.54624	5.01444	4.95425	4.96916	5.04037	5.05399	4.62032	4.62672	4.95845	5.44421	4.56152	5.3057	5.50096	4.37104	5.0355	5.25203	6.41349	6.38978	6.40079	6.49825	6.33907	5.82153	6.4106	6.12236	6.36159	6.62103	6.67562	6.61242	6.71723	6.7806	6.7777	6.64746	6.32093	6.4218	6.89646	6.43887	5.13329	4.60636	4.78317	4.92648	5.28896	4.54809	4.84663	4.83778
ENSMUSG00000002059	Rab34	2.93551	3.703	3.42505	3.60737	2.81085	1.27723	3.72115	3.47349	3.72248	3.70957	3.57171	3.15406	3.2027	4.11197	3.89877	3.19815	3.90542	3.04529	3.49986	3.55745	3.1141	3.13215	3.64576	3.62099	4.10381	1.4105	3.35436	3.49822	3.06773	4.24395	3.81986	3.50794	3.57604	3.85003	4.16447	4.17337	4.16324	3.71203	3.15842	4.03308	3.38839	3.07592	3.29936	3.65373	3.25877	1.88258	3.57419	3.58961
ENSMUSG00000002064	Sdf2	6.50428	6.1196	6.30246	6.23355	6.26329	6.40939	6.36747	6.55445	6.26709	6.25769	6.25407	6.45808	6.22615	6.25022	6.35554	6.37118	6.6107	6.39087	6.25976	6.74868	6.50757	6.54451	6.72258	6.75314	6.66105	6.44678	6.60547	6.88982	6.66133	6.48999	6.59398	6.47893	6.43841	6.4306	6.43548	6.57346	6.61455	6.40472	6.28368	6.42535	6.78033	6.72946	6.48298	6.91197	6.54509	6.55706	6.7957	6.94657
ENSMUSG00000002068	Ccne1	3.13071	3.40851	3.42505	3.83005	3.7042	3.25435	3.72115	3.59914	4.49728	3.33083	4.11565	4.16446	4.19578	3.77304	2.82541	3.52536	3.52213	3.36849	4.11506	4.70807	3.52735	3.50545	2.53569	2.84107	3.0152	3.33923	1.60905	3.26049	3.39155	2.6154	2.91856	2.15663	1.81615	2.87095	3.65364	3.7038	2.46235	3.81901	3.59693	2.9015	3.51332	2.06532	3.29936	2.19057	2.26592	3.66051	2.98972	3.06336
ENSMUSG00000002083	Bbc3	5.70003	5.58166	5.91953	5.30921	5.5086	6.11559	5.52362	5.6001	5.30295	5.71014	5.14917	5.84398	5.70223	5.98754	6.01103	5.9208	6.17171	5.63555	5.54063	5.74604	6.8683	6.91842	6.52626	6.37863	6.71764	6.97958	6.54339	6.58905	6.85783	6.2839	6.44674	6.39248	6.59713	6.63922	6.32756	6.52717	6.21541	6.7938	6.75536	6.68559	5.78103	5.94298	5.8197	5.96564	5.99681	6.11018	6.01079	5.73969
ENSMUSG00000002100	Mybpc3	3.72161	2.53835	2.68069	3.723	2.20482	3.63108	3.37509	2.33431	2.50903	3.17872	3.45716	3.15406	3.46343	2.68491	2.99239	3.19815	3.78862	3.85537	3.26211	1.76302	1.54329	1.44683	2.27466	2.61775	1.59656	0.871172	2.02707	2.40369	1.63685	1.83348	2.24766	2.62949	1.81615	0.839502	1.87715	1.58739	2.13203	2.33198	1.37056	0.855197	4.01385	4.32995	3.87472	4.09101	2.74727	4.43315	3.98898	4.13407
ENSMUSG00000002102	Psmc3	8.13088	8.34173	8.21177	8.27228	8.14871	8.32795	8.15519	8.25858	8.09853	7.9814	8.11787	8.03206	8.08653	8.16492	8.11674	8.13639	8.04647	8.16521	7.99649	8.0463	7.77652	7.90207	7.7483	7.81387	7.79207	7.53838	7.79071	7.90455	7.78415	7.75737	7.27345	7.64919	7.80014	7.62621	7.62896	7.81741	7.7576	7.87669	7.82632	7.67285	8.11669	8.16295	8.0615	8.15181	8.06945	8.26377	8.20745	8.14674
ENSMUSG00000002103	Acp2	7.16973	7.03177	6.94606	7.48372	7.23094	5.13625	7.28256	7.09216	7.65029	7.57208	7.69985	7.19589	7.64232	7.79923	7.55454	7.63253	7.26366	7.3087	7.82119	7.77387	6.73203	7.06511	6.58513	7.05019	6.98301	5.22815	7.19561	6.79264	7.05383	7.2011	7.29083	6.46488	7.34313	7.36118	7.22712	7.14317	6.81571	6.98973	7.25205	7.41693	6.80499	7.16264	6.91656	7.34261	7.16853	5.7747	7.35463	7.29813
ENSMUSG00000002104	Rapsn	1.07613	1.13902	1.0582	1.60129	2.81085	0	0	1.59529	1.52454	1.00495	1.49315	1.09004	0.934982	0	1.85169	1.73834	0	1.6196	0.894825	1.76302	1.95304	2.81584	2.75665	2.35342	2.82225	2.10989	1.60905	2.40369	2.64954	2.6154	2.72763	2.41235	0.880069	1.75202	1.87715	1.00182	2.9573	2.00943	1.37056	1.77695	0.961362	1.04387	0.851259	2.19057	0.965253	0.92279	2.31253	0.941028
ENSMUSG00000002105	Slc39a13	4.78665	4.84062	4.56857	4.48276	4.42342	4.0584	4.90995	4.82226	5.12039	5.21908	4.90884	3.74597	4.45766	4.86082	4.97457	4.3827	4.45793	4.37104	4.8329	4.8345	4.98338	5.34696	5.11228	5.08248	5.44323	4.44153	5.32048	5.07107	5.1624	5.06509	4.99685	5.1178	5.39858	5.31042	5.39209	5.13282	5.66171	5.33417	5.1331	4.95108	5.67804	5.1283	5.1528	5.94492	5.2169	5.09355	5.27395	5.4368
ENSMUSG00000002107	Celf2	7.08981	7.071	7.35181	6.95497	7.12298	7.40088	7.18369	7.20518	7.35187	7.14937	6.98	7.45914	7.4068	7.16993	7.2511	7.05543	7.24161	7.05125	7.20061	6.90095	7.35527	7.45397	7.57033	7.37887	7.64663	7.67342	7.59804	7.65095	7.81151	7.69329	7.69489	7.61778	7.64523	7.53704	7.36609	7.79804	7.64017	7.64911	7.6439	7.64979	7.55142	7.37131	7.80041	7.39702	7.51499	7.50026	7.32816	7.33969
ENSMUSG00000002108	Nr1h3	7.90935	8.01957	7.87518	8.30047	7.98019	6.59081	8.18802	8.24903	8.01725	8.33629	8.43781	7.91549	8.18926	8.38007	8.11222	8.10612	8.1026	7.77933	8.31339	8.4875	6.66556	7.11984	6.69612	7.3428	7.02846	5.5678	7.12319	7.18186	6.85783	7.48194	7.22004	6.49285	6.78477	7.29019	7.35827	7.44657	7.45785	7.4963	7.4482	7.69555	7.46125	7.80715	7.87148	8.08235	7.84284	6.61094	7.92493	7.97803
ENSMUSG00000002109	Ddb2	3.13071	2.53835	3.10035	2.01836	3.0392	2.39813	3.37509	3.18367	2.24911	3.00866	3.04617	2.73205	3.33895	3.86553	2.63655	3.37101	3.52213	2.36339	3.26211	3.0325	3.64242	2.98265	3.85159	3.03441	2.82225	3.45283	3.94051	2.97572	2.87373	3.25498	3.2381	3.80428	3.35686	3.01879	3.75235	3.81074	3.15291	3.47085	3.15842	2.54943	2.51998	2.65736	2.32779	3.3092	3.52061	2.67235	3.44875	2.48529
ENSMUSG00000002111	Spi1	10.6402	10.5417	10.5837	10.6474	10.4542	10.1851	10.6982	10.5429	10.7366	10.6911	10.7243	10.483	10.6034	10.7758	10.7588	10.7241	10.6438	10.6441	10.6634	10.7146	10.1033	10.0261	9.8111	9.9788	9.85969	9.63239	10.0444	10.0158	10.0342	10.0263	10.1462	9.8525	10.1663	10.1339	10.0555	10.0218	10.142	10.1198	10.099	10.2346	10.6915	10.8075	10.6785	10.8134	10.6661	10.31	10.7859	10.7077
ENSMUSG00000002129	Sf3a1	6.80526	6.97774	6.82734	7.07953	7.07228	7.16363	7.03691	6.95785	6.97518	6.8427	7.0898	7.12766	7.11574	6.95524	7.12193	7.09295	6.94681	7.12809	7.01177	7.21175	7.24122	7.22346	7.01793	6.90929	6.8627	6.84038	6.70806	6.97103	6.64621	7.14122	6.72758	7.15793	6.95079	6.89984	7.0444	6.87398	7.07902	7.03482	7.02498	6.96322	6.92229	6.95609	7.25711	6.85757	6.96362	7.29338	7.08636	7.1283
ENSMUSG00000002147	Stat6	7.78436	7.59522	7.69853	7.73856	7.95242	7.77367	7.70828	7.71582	7.72259	7.73095	7.63546	7.90873	7.60901	7.62498	7.7825	7.63253	7.65427	7.74489	7.77099	7.72573	7.89149	7.665	7.6552	7.81387	7.79207	7.63181	7.83673	7.8732	7.72783	7.76306	7.8553	7.70407	7.74468	7.86964	7.68627	7.80453	7.85217	7.82628	7.84136	7.76695	8.27946	8.29073	8.21773	8.27315	8.47287	8.40771	8.4229	8.3475
ENSMUSG00000002204	Napsa	10.7389	10.7474	10.923	10.7557	10.7905	11.0669	10.8318	10.7451	11.1711	11.1742	11.1507	11.1563	11.1662	10.966	11.0661	11.0744	11.2733	11.2846	11.2713	11.272	10.4577	10.468	10.093	10.1633	10.3404	10.2317	10.1933	10.2585	10.4434	10.4255	10.3096	10.3753	10.2818	10.2912	10.2685	10.2033	10.4862	10.5381	10.3289	10.3374	11.4662	11.4357	11.4599	11.4555	11.3486	11.456	11.4019	11.3457
ENSMUSG00000002205	Vrk3	6.71682	6.65524	7.09055	6.97843	6.70724	6.86198	6.86192	6.7702	6.93148	6.75127	6.87237	6.75804	6.81054	6.78808	6.67087	7.16519	7.16167	6.68049	6.66602	6.79607	7.25937	7.23176	7.4488	7.31513	7.13618	7.14084	7.32116	7.35825	7.36207	7.16719	7.21094	6.81434	6.99899	7.02754	7.31856	7.25155	7.00495	7.30709	7.16705	7.17187	7.25308	6.9437	7.14683	7.20124	7.18751	7.09024	7.23625	6.88052
ENSMUSG00000002210	Smg9	5.78948	6.04275	6.04307	5.93091	5.87683	5.89173	5.88575	5.65901	5.93221	5.73763	5.72051	5.95315	5.9134	6.00798	6.08682	6.028	5.73993	5.90875	5.71598	5.83948	6.25977	6.09418	6.35077	6.46507	5.99437	6.28745	6.44496	5.71421	6.28559	6.02456	6.19319	6.13288	6.1787	6.40395	6.29519	6.23241	6.36107	6.27918	6.14509	6.36998	5.73045	5.69944	5.75673	5.71947	5.25338	5.39937	5.89533	5.4368
ENSMUSG00000002221	Paxip1	5.50255	5.1154	5.24028	4.60838	5.68769	5.24857	5.19481	5.30046	5.1588	5.3672	5.44802	5.37979	4.82558	5.31897	5.01394	5.21785	4.79723	5.22016	5.37125	5.25203	5.02639	5.43593	5.58574	4.99221	5.14615	5.46322	5.46142	4.83117	4.98153	5.33321	5.15701	5.22175	5.50921	4.9904	5.39209	5.00353	5.59595	5.43853	5.25792	5.28626	4.96849	4.83822	5.0515	4.92648	5.4231	5.09355	4.51232	5.05295
ENSMUSG00000002222	Rmnd5a	6.8886	6.94995	6.7569	6.99002	6.5678	6.71331	6.74068	6.7702	6.82803	6.9167	6.84984	6.87365	7.01762	6.75219	6.86636	6.76128	6.66141	6.98197	6.89161	7.01216	6.8324	6.63498	6.61369	6.80709	6.93608	7.2071	6.97821	6.931	6.67629	6.72958	6.9073	6.87936	6.98947	6.95596	6.73005	6.93435	6.72634	6.80686	6.86736	6.73024	6.79271	6.64014	6.90693	6.64277	6.69849	6.95095	6.93085	7.11878
ENSMUSG00000002227	Mov10	5.8737	5.71971	5.91953	5.7244	6.04402	5.35277	6.53727	6.20507	6.79183	6.40209	6.49084	6.45808	6.8792	7.12387	7.13091	6.79203	6.84811	7.33672	6.98265	6.81153	4.26218	4.32099	4.03169	4.42973	3.9231	3.91605	4.42661	3.79438	3.97902	4.53736	4.30345	4.2599	4.15456	4.19908	3.93155	4.17337	4.06944	4.81946	3.77459	4.65936	6.41441	5.72862	6.48298	6.43557	5.73829	5.95217	6.44781	6.48075
ENSMUSG00000002228	Ppm1j	1.07613	0	0	1.01227	1.76841	1.9439	1.5236	1.00775	0.954919	1.00495	1.49315	2.13304	1.90134	0	1.85169	1.73834	0	0	1.44295	1.76302	2.53269	0.897661	2.53569	3.20488	0	1.80217	3.03154	2.40369	1.63685	0	2.91856	0.898929	2.12494	2.3066	2.44779	2.81048	1.70291	1.59334	2.06054	2.54943	1.94165	3.24702	2.32779	0	2.52658	1.88258	2.57517	1.50578
ENSMUSG00000002233	Rhoc	6.86135	7.01845	6.41653	7.11171	6.37209	5.40218	6.99511	6.74323	7.17578	7.23865	7.14634	6.45808	7.24277	7.16084	7.29969	7.23398	6.72636	7.01703	7.10478	7.15229	5.69312	5.69821	5.77462	6.48176	5.37449	3.65628	6.07984	6.17472	6.07598	6.37585	6.1173	5.49502	6.26006	6.4306	6.56334	6.21305	6.12505	6.26032	6.4235	6.3124	6.31494	6.56124	6.60717	7.48577	6.80063	5.30445	7.41457	6.98898
ENSMUSG00000002250	Ppard	4.38893	4.42219	5.39672	4.41559	4.78003	4.48258	4.66539	4.76977	4.43605	4.46888	4.6726	4.07066	4.19578	3.95244	4.84958	4.29955	3.78862	3.74818	4.31516	4.41614	5.462	5.28444	5.2997	5.16744	5.18681	5.32084	5.46142	4.787	5.28457	5.42217	5.11861	5.00578	5.42704	5.19079	5.42238	5.64743	5.81407	5.26015	5.3728	4.61242	5.47796	5.40628	4.97979	5.00865	5.10157	5.0552	5.07605	5.05295
ENSMUSG00000002257	Def6	6.21243	6.28444	6.36062	6.1326	6.26329	6.43335	6.36747	5.89784	5.90986	5.91662	5.83961	6.17222	5.45476	5.53149	5.73293	5.46681	5.57337	6.22087	5.48635	5.57545	7.55208	7.73095	7.51084	7.31513	7.34817	7.74208	7.3845	7.5154	7.51966	7.59467	7.43845	7.5986	7.52529	7.28289	7.464	7.47123	7.65639	7.55164	7.48058	7.60852	6.1322	6.31415	6.34709	5.45215	6.14008	6.39759	6.01079	5.81234
ENSMUSG00000002274	Metrn	3.4562	4.05572	4.63292	4.34514	4.15765	3.25435	2.91891	3.71471	2.92016	3.46843	3.19656	4.07066	4.19578	3.95244	3.62136	2.17146	4.01348	3.21592	3.70392	4.15044	5.33089	4.55085	4.9869	4.49693	5.26484	4.98543	4.89274	4.787	4.46589	4.3076	4.81665	4.79728	4.71226	5.25185	4.74651	4.39579	4.68993	4.8701	4.92294	5.12839	2.51998	3.24702	3.95171	3.17328	3.74214	3.75925	2.79728	3.79478
ENSMUSG00000002279	Lmf1	5.18856	4.95688	4.43057	4.93051	4.84187	4.65554	4.86424	5.05938	4.81842	4.91645	4.38994	5.12367	4.33265	5.18181	4.56152	5.57684	4.20797	5.17948	5.0355	5.05832	6.3972	6.00005	6.22685	6.4482	6.3747	6.433	6.24496	6.2086	6.36159	6.36093	6.05765	6.39248	6.00078	6.20218	6.06492	6.21305	6.19334	6.27918	6.00962	6.07336	4.73189	5.51076	5.41994	5.29727	5.06099	5.36842	5.60319	5.4368
ENSMUSG00000002280	Ciao3	6.00399	6.28444	5.81246	5.88199	5.75353	5.85671	5.97447	6.14452	5.74293	5.71014	5.79315	5.07618	6.03876	5.71669	6.08682	5.64579	5.57337	5.93343	5.85098	5.38195	6.14736	5.79108	5.74911	6.06103	5.82441	5.88363	5.89335	6.15748	6.00666	5.68438	5.76619	5.90203	6.14483	5.79366	5.79079	5.91047	6.05336	5.76721	6.09577	5.78668	5.75596	5.81278	5.8197	5.88091	5.90807	5.86616	5.27395	5.98989
ENSMUSG00000002289	Angptl4	0	2.20381	0	1.01227	0	1.27723	1.5236	0	1.52454	1.00495	0.931698	1.70381	0.934982	0.929844	0.902837	1.11654	0	1.6196	0.894825	1.13556	4.39939	4.96378	4.89682	5.62342	4.77161	2.76639	4.94169	4.69438	4.82925	5.17156	5.46319	4.2599	5.24718	5.61928	5.12367	5.64743	5.16837	4.53557	5.25792	5.53307	0.961362	1.04387	0	0.919314	0.965253	0.92279	0.994133	1.50578
ENSMUSG00000002297	Dbf4	4.95076	5.06447	5.28101	4.48276	4.71541	5.40218	4.49591	4.40704	4.71911	5.13889	4.86459	5.34013	4.33265	4.66885	3.62136	4.67432	4.67092	5.13762	4.37614	5.00554	5.79613	5.76841	5.74911	5.87147	5.89971	6.10832	6.05781	5.78329	5.28457	5.75458	5.79083	5.43861	5.30966	5.39405	5.64425	5.04793	5.4547	5.76721	5.3728	5.28626	5.13329	4.83822	4.55545	4.64748	5.39072	5.42967	4.44821	5.20461
ENSMUSG00000002307	Daxx	8.00582	8.14742	8.0385	8.39068	8.28854	8.27589	8.47705	8.40343	8.75094	8.62458	8.7245	8.59637	8.91428	9.06093	9.18484	8.82374	9.14224	9.19876	9.14805	9.04684	6.6519	6.37485	6.41708	6.59344	6.4929	6.40504	6.89366	6.53666	6.39814	6.70616	6.59398	6.34723	6.42436	6.58093	6.34349	6.78497	6.59785	7.23164	6.36919	6.77356	8.73882	8.77274	8.7867	9.05814	8.72423	8.56612	8.87396	8.78067
ENSMUSG00000002308	Cd320	2.93551	3.56326	2.90573	3.9297	3.0392	3.63108	3.23845	3.18367	2.92016	3.17872	3.86916	3.48016	2.88422	3.19308	3.51562	3.66478	2.50121	3.63238	3.12672	2.8043	3.1141	2.41013	2.94822	2.84107	3.71647	2.10989	3.61798	3.49822	3.52974	2.97034	2.24766	3.27005	2.78309	3.99993	3.54769	3.32521	2.9573	2.00943	3.39427	2.9015	3.51332	3.24702	2.72869	2.66614	2.74727	3.02967	2.98972	3.21398
ENSMUSG00000002319	Ipo4	5.31445	5.65234	5.57107	5.60889	5.99042	5.92592	5.74152	5.84808	4.86563	4.59444	5.50679	5.12367	5.32949	4.81517	5.47531	4.85988	5.12087	5.22016	5.31006	5.29665	4.98338	4.88169	4.80074	5.43066	5.26484	4.98543	5.03488	5.07107	5.1624	5.13693	5.30116	5.2871	4.84475	5.15927	5.39209	5.32548	4.62547	5.18213	4.53605	5.4554	5.38292	4.99054	5.47314	5.12376	5.73829	4.89068	5.15849	4.97069
ENSMUSG00000002320	Tm9sf1	3.30261	3.23514	2.41395	3.34393	2.81085	3.45498	3.23845	2.59785	1.93184	3.33083	3.57171	2.73205	3.46343	3.04274	3.2776	3.37101	2.99863	2.62813	1.44295	2.19885	3.1141	2.6272	3.11731	2.35342	3.33756	2.93229	3.35436	3.12512	2.64954	2.97034	3.2381	3.61363	3.35686	2.0558	3.02313	3.17317	2.9573	2.59543	2.52535	3.30729	4.01385	3.07592	3.95171	4.30126	3.63562	3.31582	1.99119	1.91061
ENSMUSG00000002325	Irf9	8.63991	8.55505	8.67609	8.6897	8.54709	8.81209	8.55464	8.76361	8.84522	8.54125	8.67731	8.7251	8.76201	8.78122	8.86245	8.6832	8.91032	8.87808	9.07407	8.79799	7.80768	7.6087	7.48015	7.73951	7.37481	7.45902	7.81718	7.50862	7.49456	7.62622	7.71433	7.71598	7.44407	7.5971	7.67373	7.66184	7.90064	8.20233	7.71095	7.7399	8.54757	8.51666	8.4741	8.64802	8.37694	8.46003	8.56192	8.61793
ENSMUSG00000002326	Gmpr2	6.87504	6.84824	6.7569	7.01292	6.45359	6.40939	6.7904	6.7702	6.55319	6.63915	6.50533	6.54784	6.76288	6.55799	6.37078	6.37118	6.6107	6.40858	6.59084	6.57843	6.56704	6.41917	6.26336	6.59344	6.42655	6.09088	6.5902	6.62713	6.72025	6.557	6.66233	6.47893	6.38138	6.0728	6.46489	6.30738	6.12505	6.62714	6.53871	6.34148	6.69058	6.49485	6.67685	6.45035	6.60278	6.6241	6.80852	6.45072
ENSMUSG00000002329	Mdp1	6.0287	6.23923	6.19999	5.88199	5.3894	6.02387	6.0782	5.84808	5.63809	5.7646	5.83961	5.56318	6.0186	5.53149	6.03035	5.42819	5.64232	5.60516	5.56702	5.95534	6.93754	7.15521	6.90694	7.09425	6.6319	6.78722	6.63553	6.931	7.11	6.6943	6.9073	6.87936	6.43841	6.81134	6.86852	6.55819	6.72634	6.97824	6.75536	6.94439	5.90022	5.8923	5.8602	5.69486	6.12046	6.23553	5.76982	5.98989
ENSMUSG00000002332	Dhrs1	5.5374	5.93347	5.50384	5.60889	5.75353	5.82083	5.49391	5.7156	5.1588	5.3672	5.64403	5.84398	5.7519	5.85846	5.53065	5.7434	5.60826	5.8581	5.95457	5.9829	5.89227	6.41917	5.96397	6.59344	5.97128	5.75664	6.10154	6.33669	6.24603	6.44824	5.8623	6.09688	6.29136	6.66189	6.47937	6.34345	6.4568	6.33432	6.38296	6.28273	5.56713	5.69944	5.64526	6.04568	5.4231	4.65455	5.60319	5.40583
ENSMUSG00000002342	Tmem161a	5.50255	5.38814	4.81035	5.06809	5.43024	5.44995	5.23127	4.92183	5.49532	4.70995	5.07342	5.2574	5.2964	5.38295	4.97457	5.67906	5.46335	5.57411	5.0355	5.53877	5.55306	5.34696	5.69668	5.59302	5.60196	5.92359	5.46142	5.36949	5.46768	5.39312	5.9304	5.43861	5.58694	5.73071	5.12367	5.86156	5.33887	5.05657	5.50462	5.58263	5.62365	5.60818	5.71317	5.04805	4.9319	5.48842	5.11786	5.37418
ENSMUSG00000002343	Armc6	4.22759	4.05572	4.10726	4.27108	4.57679	4.38765	4.61108	4.0145	4.23503	4.09678	3.95609	4.48846	4.12214	3.45362	3.62136	3.7919	4.01348	3.63238	4.2515	4.70807	3.64242	3.70958	4.6978	4.20703	4.26438	3.91605	3.35436	4.48914	4.16019	4.63983	3.72078	4.4431	3.57604	3.76881	3.54769	4.09089	4.16324	3.81901	3.93276	3.80158	3.83391	4.2517	3.51765	3.84481	3.25877	4.17151	3.68959	4.05643
ENSMUSG00000002345	Borcs8	6.21243	6.09444	6.06656	6.23355	5.93474	5.99195	6.24798	5.96941	5.74293	5.56427	5.90662	5.92663	5.9134	5.88079	5.66036	5.9208	6.24004	5.77861	5.82934	6.13808	6.25977	6.18255	6.69612	6.60871	6.12564	6.12555	6.22532	6.60186	6.16351	6.36093	6.15574	6.05996	6.46611	6.4306	6.22817	5.98087	6.12505	6.07846	6.44991	6.07336	6.43034	6.38917	6.33277	6.29528	6.25248	5.93114	6.07588	5.8815
ENSMUSG00000002346	Slc25a42	1.07613	2.53835	2.08644	1.01227	1.76841	1.27723	1.5236	2.01161	1.52454	2.00743	2.21104	2.13304	2.21644	0.929844	1.4539	1.73834	2.1687	2.03891	2.14976	1.76302	2.75356	1.84363	0.97064	1.61125	3.18537	2.57891	1.60905	2.62055	2.05825	1.83348	2.50751	2.62949	1.81615	2.3066	0.919271	2.00273	3.15291	1.59334	2.31158	2.08271	1.53321	2.06532	1.38303	1.87721	0	1.48107	0	1.50578
ENSMUSG00000002365	Snx9	6.83358	7.20635	7.30321	7.04661	7.24245	7.80156	7.29983	7.33729	8.04827	7.91072	7.76148	8.04445	7.85044	7.59152	7.77106	7.29964	7.75888	7.7379	7.57034	7.24628	7.92597	7.79402	7.89511	7.90328	7.7452	8.26578	8.01884	8.03302	8.01348	7.77437	7.89561	8.17893	7.98379	7.7998	7.81745	8.06972	7.80202	7.47191	7.86117	7.62635	6.4461	6.75805	6.61902	6.68087	6.86098	6.85374	6.83383	6.96793
ENSMUSG00000002372	Ranbp3	7.24545	7.10919	7.14672	7.02424	7.25387	7.04421	7.11705	7.17522	7.14742	7.28595	6.96959	7.34357	6.91235	7.10502	7.06684	7.24513	6.96037	7.03993	7.28252	7.01216	7.02497	6.95902	6.90694	6.8591	7.12576	7.02622	6.97821	6.81481	6.99539	6.83054	6.94071	7.02056	7.0729	6.7806	6.87948	7.01484	7.06693	6.94319	7.05109	6.89621	7.21679	7.33382	7.19513	6.81252	6.96362	7.21726	6.84632	6.85782
ENSMUSG00000002379	Ndufa11	8.09039	8.15353	8.16901	8.02996	8.18496	8.25587	8.05194	8.13952	7.90875	7.97564	7.9533	8.00696	7.78633	7.84538	7.70645	7.83801	8.04009	7.67344	7.84834	7.99983	7.7953	7.55011	7.62045	7.73256	7.85649	7.55756	7.57495	7.6008	7.52793	7.57541	7.54366	7.87322	7.47847	7.54316	7.65471	7.32555	7.45785	7.63454	7.53093	7.48366	7.7675	7.82076	7.82108	7.96376	7.8187	7.9133	7.92493	8.03985
ENSMUSG00000002393	Nr2f6	5.14403	4.89992	5.01736	5.06809	4.95814	4.57165	5.11899	5.18495	5.12039	5.05399	4.77178	4.16446	4.72968	4.86082	4.97457	4.73886	4.53248	4.573	4.59714	4.8345	5.93804	5.37723	5.69668	5.43066	5.50883	5.54236	5.55878	5.56526	4.7747	5.47856	5.55233	5.3799	5.18188	5.4731	5.50963	5.75846	5.37852	5.40457	5.87967	5.50765	4.50997	4.66791	4.69635	4.96815	5.2169	5.16733	4.63257	5.20461
ENSMUSG00000002395	Use1	8.01203	8.07208	7.92743	8.18421	7.86576	8.0309	8.16465	7.88576	7.90311	7.81075	7.93736	8.19096	7.83899	7.92275	8.10312	7.90985	8.18579	8.01723	8.00133	7.76596	8.08701	7.92275	8.04941	8.12658	8.0341	7.86519	8.18561	8.12016	8.03685	7.87234	8.16425	7.95593	8.04475	8.19131	8.18302	8.08578	8.00566	7.94324	7.9792	8.13814	8.00942	8.06339	7.92973	8.05844	7.83684	8.07539	8.10203	8.16535
ENSMUSG00000002396	Ocel1	6.10037	5.96157	6.04307	5.69638	5.96285	5.95931	5.99582	5.94594	5.99724	5.40198	6.01182	5.84398	5.89141	5.94579	5.66036	5.89271	5.67559	5.33575	5.91403	5.77786	6.04649	5.89934	5.7997	6.01593	5.77193	6.14259	5.73574	5.8056	6.07598	6.08029	5.71562	6.18524	5.68448	5.61928	6.084	6.15334	5.87078	5.4717	5.87967	5.98398	5.6511	5.29363	5.75673	5.71947	5.51611	5.7747	5.38084	5.9475
ENSMUSG00000002409	Dyrk1b	4.22759	3.23514	3.56356	3.9297	2.81085	3.63108	4.76824	4.10202	4.86563	4.2573	4.11565	4.07066	4.04455	4.61658	4.33158	4.67432	4.114	4.13612	4.11506	4.64044	4.74669	4.70201	4.75019	3.62099	4.66053	4.69346	3.49218	5.07107	3.87913	4.48326	4.55426	4.92596	4.46019	4.75762	4.74651	4.32539	5.16837	3.71203	4.7209	4.79167	3.51332	3.39996	4.09436	3.65373	3.39562	4.30825	2.79728	3.97438
ENSMUSG00000002413	Braf	5.09809	5.16459	5.50384	5.38139	5.84698	5.24857	5.69005	5.82254	5.26824	5.05399	5.47771	5.2574	5.39349	5.44421	5.97158	5.21785	5.259	5.47673	5.31006	4.70807	5.18666	4.44049	4.6978	4.56114	4.71714	4.98543	4.12136	4.69438	4.59744	4.68846	4.71735	4.7517	4.75779	4.57855	4.54096	4.64736	4.558	4.65591	4.26571	4.7489	5.28117	5.66966	5.33627	5.19569	5.35759	5.59921	5.57345	5.24015
ENSMUSG00000002416	Ndufb2	6.21243	6.60266	6.41653	6.43353	6.5678	6.50295	6.28314	6.33719	6.07962	6.56438	6.05184	6.36236	5.99817	6.38131	6.38587	6.00194	6.09999	5.77861	6.10625	6.32201	5.91534	5.87833	5.55662	5.87147	5.89971	5.5678	5.91803	5.69043	5.50167	5.79955	5.79083	5.60162	5.53559	5.36671	5.81383	5.86156	5.6935	5.79369	5.64838	5.50765	6.34886	6.27512	6.09892	6.19354	6.10057	6.35085	5.89533	6.45072
ENSMUSG00000002428	Hltf	4.0459	3.703	4.19513	4.34514	4.05694	3.78801	4.37074	4.10202	4.66677	4.53303	4.2593	3.97034	3.57802	4.66885	4.13135	4.11733	4.45793	4.63449	3.96435	3.55745	5.74554	5.43593	5.74911	5.59302	5.4764	5.94317	5.46142	5.33922	5.98279	5.53283	5.23089	5.7711	5.2149	5.73071	5.5919	5.78494	5.81407	5.56688	5.42698	5.48176	4.92417	4.83822	5.01609	4.74659	4.73958	5.20285	4.89553	4.5848
ENSMUSG00000002455	Prpf6	6.10037	5.75226	6.36062	5.95477	5.75353	5.99195	6.13704	6.18517	6.13846	5.98702	5.88463	6.36236	5.62436	6.50147	6.03035	5.94836	5.80151	6.05085	5.89332	5.33993	5.91534	6.13018	6.11144	6.16799	5.99437	6.12555	6.52744	6.03063	6.24603	6.04338	5.9304	6.40725	5.90286	6.23279	6.27872	5.676	6.14817	6.45535	5.89896	5.80767	6.17065	6.08514	5.8996	5.88091	6.08041	6.30255	6.36342	5.92584
ENSMUSG00000002458	Rgs19	7.89598	8.01957	7.84154	7.8823	7.88057	7.76425	7.79	7.77694	7.75429	7.64647	7.80311	7.77385	7.66842	7.605	7.6388	7.44213	7.44827	7.8063	7.71308	7.50584	8.02474	8.23937	8.11081	8.25345	8.13104	8.10564	8.07477	8.1939	8.21644	8.18352	8.14527	8.18752	8.19299	8.12758	8.12434	8.16854	8.17848	8.24133	8.14192	8.37804	7.79237	8.09175	7.81594	7.90059	7.97432	8.09443	7.76308	7.86303
ENSMUSG00000002477	Snrpd1	7.98703	8.39423	8.11933	7.99587	8.24342	8.57954	8.01582	7.94613	8.00149	8.0597	8.06507	8.1685	8.14811	8.00638	8.13917	8.02433	8.39004	8.21638	8.02056	8.14111	7.65844	7.59588	7.7025	7.6013	7.53297	7.49262	7.60565	7.69942	7.42542	7.50249	7.43063	7.52601	7.27431	7.442	7.464	7.64748	7.46707	7.44711	7.38801	7.444	7.74856	7.88048	8.13349	7.88436	8.08472	8.16817	7.94829	7.92441
ENSMUSG00000002486	Tchp	3.595	2.80974	3.10035	3.0214	2.81085	2.39813	2.91891	2.59785	3.08878	3.00866	3.33274	3.15406	3.46343	2.46607	3.89877	3.00172	3.36782	3.21592	2.97729	2.8043	2.94506	3.97009	3.26864	3.03441	4.10381	4.69346	3.35436	3.38425	3.65584	3.4926	3.81986	4.12341	3.57604	3.68274	2.85561	4.17337	3.61799	4.09928	4.20499	2.9015	3.1005	3.24702	3.51765	2.66614	2.93863	3.75925	4.15882	3.21398
ENSMUSG00000002489	Tiam1	2.93551	2.20381	2.41395	2.3415	2.81085	2.74306	2.24797	3.01353	2.92016	3.70957	3.57171	4.16446	3.33895	3.77304	2.82541	3.66478	3.78862	3.74818	3.26211	3.40277	3.26539	3.50545	3.11731	3.49517	2.33583	3.83455	3.73369	3.38425	2.87373	3.4926	4.08183	3.3939	4.01153	3.76881	3.93155	3.7038	3.8613	4.18178	3.59693	3.42063	3.25162	2.3915	3.41263	3.65373	3.25877	3.31582	2.98972	3.21398
ENSMUSG00000002496	Tsc2	6.14624	6.06882	5.78441	5.75189	5.8165	5.89173	5.60923	5.53868	6.0995	5.89237	5.64403	5.41838	5.54205	5.53149	5.63533	5.21785	5.57337	5.83208	5.66801	5.74604	5.91534	6.01937	6.00766	5.99283	5.82441	6.31776	6.18523	6.22525	6.20536	5.88549	6.15574	6.07853	6.24415	6.12269	5.71938	6.00359	6.02865	6.05676	6.07895	6.07336	5.6511	5.75723	5.73511	5.29727	5.71232	5.93114	5.74335	5.40583
ENSMUSG00000002504	Slc9a3r2	0	1.13902	0	1.01227	0	0	1.93078	1.59529	0	0	0	0	0.934982	0.929844	0.902837	1.11654	1.73587	2.03891	0	0	2.27178	2.15451	2.75665	3.35731	1.00871	1.4105	2.02707	2.14836	2.64954	2.3987	2.24766	0.898929	2.12494	3.38863	2.85561	2.32484	2.13203	2.00943	2.71149	3.04981	0.961362	0	0	0.919314	0	0	0.994133	0
ENSMUSG00000002524	Puf60	7.99959	7.99938	7.9402	8.01869	7.9454	8.12219	7.8557	7.88576	7.86296	8.00421	8.05526	7.97495	7.81583	7.79336	7.90273	7.88154	7.6954	7.83278	7.85371	7.72573	7.7575	7.47512	7.64832	7.37887	7.37481	7.24703	7.39332	7.49495	7.49456	7.43995	7.43845	7.66157	7.62694	7.48077	7.35042	7.48744	7.29126	7.31625	7.57958	7.45068	7.71644	7.77953	7.8313	7.57614	7.73087	7.86423	7.60301	7.70028
ENSMUSG00000002546	Golga2	6.21243	6.32827	6.41653	6.96674	6.70724	6.52542	6.58031	6.64466	6.5958	6.75127	6.62953	6.72763	6.58247	6.79984	6.68313	6.95032	6.78852	6.695	6.57792	6.54183	7.06678	6.90809	6.8719	6.88441	6.88758	6.9314	7.03571	7.20722	7.12098	6.95501	6.97336	6.95169	6.89075	6.74918	6.87948	6.67603	6.77172	6.87043	6.95294	7.12246	6.50746	6.23501	6.85777	6.54977	6.35675	6.42792	6.54296	6.45072
ENSMUSG00000002550	Uck1	5.18856	5.38814	5.69681	5.19368	4.57679	4.57165	4.81704	5.26298	5.1588	5.29504	5.41771	5.16964	4.72968	4.86082	5.19611	5.64579	4.85646	5.05006	5.21312	5.46249	5.462	5.21908	5.33443	5.20811	5.22635	5.2906	4.78956	5.42818	5.28457	5.36348	5.19442	5.34963	5.18188	4.57855	5.42238	5.42982	5.21292	5.09965	4.99645	4.8332	5.31589	5.29363	4.78317	5.32961	4.88617	5.20285	4.94282	4.27783
ENSMUSG00000002565	Scin	7.46949	7.56805	7.47979	7.60926	7.47491	7.67661	7.46205	7.68072	7.15693	6.92867	6.86115	7.22883	7.09664	6.99672	7.43636	7.12952	6.80365	6.88409	6.83843	6.90095	7.05644	7.29656	7.36729	6.96968	6.94796	7.57648	7.01298	7.44608	6.77687	6.99422	6.72758	7.29928	7.18547	6.60453	6.87948	6.86159	6.96643	6.74036	6.87713	6.78419	7.24409	7.24573	7.44857	7.12959	7.02821	7.51446	7.24571	7.30654
ENSMUSG00000002578	Ikzf4	3.72161	1.7675	3.42505	3.48166	4.25178	3.45498	4.15992	3.71471	3.08878	3.33083	3.45716	4.62672	3.05223	3.95244	3.71988	3.90873	4.29619	3.50646	3.49986	4.56948	0.968862	0	0	0	0	0	2.02707	0	1.03909	0	0.95403	0.898929	0.880069	0	0	0	0	1.00629	0	0	2.2596	2.06532	1.77071	2.19057	3.25877	2.19633	0	2.48529
ENSMUSG00000002580	Mien1	7.84125	7.74827	7.85509	7.68964	7.58751	7.99109	7.79	7.96959	7.70323	7.549	7.75544	7.78866	7.7982	7.43432	7.6134	7.70702	7.81222	7.6513	7.74232	7.42775	7.13715	7.30446	7.121	7.20892	7.07251	7.05349	6.9899	7.0665	7.36207	7.23424	7.18329	6.98161	7.16026	7.20784	7.1295	7.09108	7.41081	7.37003	7.22936	7.13082	7.70993	7.55358	7.56953	7.57614	7.39766	7.78441	7.51969	7.6483
ENSMUSG00000002602	Axl	7.59058	7.73204	7.58112	7.93722	7.67506	6.56934	7.78387	7.76358	8.05338	8.30448	8.02039	7.64146	7.84473	8.6476	8.42856	8.46685	8.38502	8.31358	8.50645	8.65108	7.3383	7.47512	7.19845	7.45689	7.28404	5.68869	7.33954	7.28073	7.26646	7.72277	7.49201	6.9004	7.3727	7.80491	7.33457	7.73834	7.86619	7.93136	7.86117	8.01721	8.19804	8.31979	8.08305	8.47453	8.26972	7.34993	8.41454	8.07473
ENSMUSG00000002603	Tgfb1	8.47893	8.59597	8.6374	8.65372	8.57468	8.0999	8.63849	8.4625	8.49359	8.52162	8.48243	8.43635	8.642	8.74516	8.67256	8.76296	8.58652	8.53935	8.67971	8.73859	9.50127	9.52248	9.41851	9.57059	9.38802	9.23394	9.40225	9.49238	9.76706	9.53524	9.68802	9.46117	9.64739	9.66067	9.57543	9.67783	9.6429	9.61616	9.58736	9.62087	9.04851	8.95663	9.00336	9.13333	9.07443	8.8722	9.03811	9.14419
ENSMUSG00000002608	Ccdc97	6.25493	5.54498	6.0192	5.95477	6.0701	6.11559	6.13704	6.03759	5.79263	6.1595	5.92828	6.30172	5.82334	5.66615	6.26054	5.86406	5.99845	6.29891	6.22703	5.809	6.49231	6.49014	6.44913	6.41383	6.32092	6.62702	6.57476	6.22525	6.64621	6.50364	6.75288	6.63769	6.76261	6.48247	6.35923	6.79803	6.43815	6.38744	6.12884	6.34148	6.17065	5.99194	6.19705	5.81392	6.28808	6.07227	6.25518	5.98989
ENSMUSG00000002625	Akap8l	5.46684	4.57555	4.69452	4.93051	4.78003	4.80997	4.61108	4.96916	5.33685	4.76442	5.11179	4.75288	4.45766	4.9897	4.9341	5.02428	4.73545	5.17948	4.99719	5.29665	6.02545	5.74539	5.8724	5.24767	5.79841	6.07322	5.64997	5.64165	5.98279	5.47856	5.81505	6.05996	5.68448	5.49851	5.71938	5.88623	5.97792	5.89498	5.57829	5.92757	4.50997	5.3697	4.90432	5.29727	5.17947	5.27138	5.03299	4.79061
ENSMUSG00000002635	Pdcd2l	6.14624	6.23923	5.81246	5.75189	5.90608	5.92592	6.0376	5.82254	5.95421	5.89237	5.74513	6.12633	5.59744	5.78932	5.99144	6.35067	5.91732	6.26041	6.08814	6.34344	6.06724	5.92005	6.00766	6.03865	6.03946	6.15942	6.03543	6.22525	5.90872	5.98618	6.24759	5.83805	5.86175	5.93066	5.92381	6.25152	5.6292	6.24121	5.71522	5.84876	5.5083	5.29363	5.77802	5.79088	5.95312	6.03334	6.01079	5.34183
ENSMUSG00000002658	Gtf2f1	7.33731	7.25258	7.46219	7.24343	7.4943	7.13469	7.24739	7.37292	7.4246	7.52554	7.5818	7.6001	7.35149	7.52218	7.44359	7.56293	7.55941	7.76565	7.68323	7.62435	6.59589	6.68425	6.46489	6.60871	6.6754	6.36206	6.85585	6.58905	6.76292	6.37585	6.82621	6.62511	6.51995	6.86118	6.65549	6.52717	6.67949	6.68486	6.69039	6.78419	7.5294	7.72265	7.59376	7.70496	7.62348	7.90254	7.84627	7.78696
ENSMUSG00000002660	Clpp	5.78948	5.65234	5.1107	5.41617	5.06573	5.49619	5.19481	4.87291	4.86563	5.05399	4.90884	5.34013	4.95845	4.86082	5.01394	4.46131	5.42473	5.13762	5.21312	5.10924	5.63871	5.49234	5.69668	5.32367	5.82441	5.22815	5.39267	5.59117	5.24499	5.47856	5.15701	5.46709	5.63653	5.31042	5.16008	5.58853	4.92231	5.18213	5.45332	5.8887	5.53801	5.40628	4.78317	4.69789	5.45478	5.79811	5.07605	5.16816
ENSMUSG00000002661	Alkbh7	4.78665	4.25056	4.50122	5.19368	4.25178	4.1767	5.11899	4.96916	4.76962	4.00928	4.2593	4.69118	5.11849	4.61658	4.56152	4.73886	5.30225	4.573	4.74317	4.49485	5.29616	5.15063	4.58695	5.08248	4.971	5.43585	5.28298	4.87402	5.43287	5.10146	5.15701	4.88433	5.07802	4.75762	5.04796	4.95772	5.4547	5.43853	4.48588	4.87358	4.38475	4.72694	4.34325	4.74659	4.10357	4.75369	5.03299	4.79061
ENSMUSG00000002668	Dennd1c	5.09809	4.71417	5.19837	4.93051	5.16585	5.07663	5.30155	5.18495	5.71743	5.29504	5.38676	5.34013	5.62436	5.53149	5.63533	5.54109	5.42473	6.07323	5.56702	5.53877	6.04649	5.89934	6.18939	5.81992	6.01709	5.98154	6.07984	6.10447	6.14212	5.79955	5.90805	5.88102	5.79779	5.96753	5.64425	5.81093	6.05336	5.68473	5.99176	6.17378	5.59566	5.96767	5.47314	5.45215	5.78887	5.59921	5.96571	5.78852
ENSMUSG00000002679	Med6	4.66586	4.33892	3.80611	4.19301	3.0392	3.78801	4.61108	4.47419	4.23503	4.09678	4.56608	3.74597	4.04455	4.32239	4.45113	4.53586	2.99863	4.13612	4.49086	4.56948	3.74898	4.04743	3.53067	3.62099	3.82348	3.83455	3.73369	3.70225	3.39155	4.17736	3.37473	3.50794	3.85274	3.76881	4.09093	4.09089	3.47898	3.91861	3.85584	3.04981	4.31781	4.40417	4.28494	3.84481	4.10357	4.30825	4.5737	4.20774
ENSMUSG00000002699	Lcp2	7.83426	7.84951	7.90154	8.01869	7.83568	7.91654	7.96259	8.00408	8.15187	8.24348	8.02542	8.09297	8.33081	8.37221	8.23807	8.22355	8.15662	8.09037	8.24148	8.39818	6.53761	6.67209	6.31644	6.59344	6.57177	6.28745	6.07984	6.50974	6.6155	6.36093	6.47742	6.43635	6.32199	6.72785	6.66819	6.7718	6.81571	6.95497	6.82763	6.76285	7.79237	7.95027	7.93922	8.17868	7.76917	7.27681	7.90715	7.85732
ENSMUSG00000002718	Cse1l	5.95328	5.65234	5.9451	5.7244	5.3894	6.25659	6.1177	6.18517	5.46498	5.7646	6.1287	5.63048	5.79992	5.71669	5.88929	5.77452	5.67559	5.88365	5.95457	5.6802	5.77106	6.03844	6.05007	5.76645	6.06149	6.30268	6.10154	6.22525	5.56733	5.98618	5.8623	6.168	5.84074	5.79366	6.00613	6.11212	6.14817	5.68473	5.97367	5.69953	6.1322	5.83978	6.22834	5.8366	5.88501	5.7747	6.31032	5.98989
ENSMUSG00000002728	Naa20	5.60467	5.2582	5.01736	5.90666	5.65361	5.62664	5.46358	5.65901	5.99724	5.81707	5.47771	5.84398	5.86907	6.2155	5.95144	5.86406	5.70812	5.8581	5.59294	5.86933	4.69431	4.65336	4.64344	4.56114	4.71714	4.49556	4.94169	4.69438	4.32112	4.86807	4.99685	4.84146	4.88634	4.7149	4.88348	4.52705	4.62547	5.01216	5.19686	4.46167	6.05209	5.83978	5.75673	5.9239	6.03922	6.07227	6.09694	6.32393
ENSMUSG00000002731	Prkra	5.00156	5.1154	4.81035	5.02367	5.21341	4.73482	4.66539	4.82226	4.95564	4.40174	4.77178	4.97625	5.04069	5.14538	4.50738	4.60675	4.73545	5.00421	4.11506	4.64044	6.49231	6.2819	6.57064	6.30554	6.44343	6.34744	5.8167	6.22525	6.46857	6.43405	6.43116	6.40725	6.30676	6.26276	6.57687	6.25152	6.23714	6.01236	5.95535	6.15752	5.31589	5.03793	5.0515	4.92648	4.63286	5.09355	5.34608	4.34467
ENSMUSG00000002733	Plekha3	3.4562	5.06447	4.43057	4.77842	4.25178	4.57165	4.99723	4.59978	4.76962	4.76442	4.56608	4.25254	4.95845	4.61658	4.84958	4.85988	4.114	4.573	4.49086	4.70807	3.40231	4.44049	4.80074	4.99221	3.82348	4.49556	4.35614	4.37442	3.7718	4.24395	4.30345	4.2599	4.01153	4.31806	4.59515	4.25138	3.74477	4.76698	4.32398	4.4077	4.56873	4.2517	4.3993	4.01352	4.39235	4.54809	4.79602	4.69138
ENSMUSG00000002741	Ykt6	7.33731	7.57717	7.34222	7.57119	7.35277	7.43689	7.54405	7.37292	7.46348	7.21928	7.35267	7.36349	7.51145	7.46421	7.56783	7.65779	7.33829	7.38225	7.67718	7.58891	7.32113	7.41802	7.20785	7.28693	7.24607	6.91166	7.44517	7.48116	7.2861	7.17574	7.3747	7.00122	7.1432	7.36118	7.38928	7.42989	7.31188	7.26986	7.29639	7.34697	7.44566	7.35269	7.33101	7.40463	7.26994	7.15515	7.52746	7.3149
ENSMUSG00000002748	Baz1b	6.63873	6.21609	6.63651	6.49989	6.26329	6.38502	6.46256	6.79668	6.65073	6.53335	6.51967	6.8456	6.59613	6.65188	6.86636	6.90884	6.77323	6.87138	6.77192	6.69968	6.82023	6.89769	7.20785	7.03896	6.77209	6.9605	7.14425	6.83664	6.92199	6.85204	6.83807	6.98161	6.84929	6.85135	6.70563	6.60352	6.8012	6.90727	6.89646	6.70809	6.84119	6.81358	6.82744	6.85757	6.96362	7.19097	6.99956	6.77541
ENSMUSG00000002763	Pex6	5.60467	5.78409	5.83999	5.6678	5.65361	5.82083	5.66361	5.65901	5.95421	5.7646	5.44802	5.72587	5.42445	5.69164	5.70914	5.12431	4.91336	5.57411	5.37125	5.20599	6.27768	6.11229	6.35077	6.37863	6.1464	6.52679	6.30231	6.19176	6.41607	6.3152	6.39947	6.05996	5.92298	6.49515	6.56334	6.41299	6.25855	6.03473	6.17706	6.20575	5.75596	5.96767	5.95675	5.71947	5.88501	5.27138	5.84643	6.16655
ENSMUSG00000002767	Mrpl2	6.14624	6.04275	6.28254	5.83135	5.96285	5.85671	6.15614	5.337	5.49532	5.71014	5.47771	5.66298	5.57001	5.47389	5.44683	5.80499	5.64232	5.93343	5.7624	5.809	5.71957	6.35977	6.20824	6.20865	6.26506	6.07322	5.79022	5.9528	5.85714	5.84316	6.15574	6.33182	5.6607	5.61928	6.06492	6.04798	6.00351	5.91924	6.25401	6.07336	5.31589	5.69944	5.73511	5.42247	5.57495	5.97289	5.34608	5.73969
ENSMUSG00000002768	Mea1	6.43204	6.41213	6.3795	6.72463	6.49267	6.48012	6.4158	6.16499	6.11912	6.25769	6.41615	6.53033	6.63636	6.26727	5.97158	6.24353	6.66141	6.47732	6.48408	6.30026	5.18666	5.62441	6.05007	5.65318	5.87505	5.82153	5.84271	5.87053	5.85714	5.86448	5.68966	5.74807	5.90286	5.91187	5.71938	6.09105	5.59595	6.33432	5.87967	5.98398	6.11259	6.10752	6.30369	5.59199	6.43823	6.25258	6.15833	6.14796
ENSMUSG00000002778	Kdelr1	6.9801	6.97774	7.1577	7.06864	7.35277	6.96422	7.47731	7.26328	7.03834	7.24823	7.13707	7.20696	7.11574	6.96572	7.23453	7.45179	7.28538	7.21116	7.10478	7.35577	7.90884	7.94818	7.99618	7.98162	8.12059	7.89061	7.74318	7.90971	7.72783	7.95913	7.83176	7.9509	7.82174	7.75832	7.88427	7.77841	7.92092	7.8517	7.9	7.82472	7.65675	7.5454	7.46179	7.43467	7.68487	7.58346	7.66778	7.4348
ENSMUSG00000002781	Tmem143	3.72161	2.80974	3.27182	3.19166	2.53942	3.25435	2.91891	2.33431	2.72919	3.00866	2.68821	2.46341	2.21644	2.87489	2.41919	2.77427	2.1687	3.04529	1.44295	2.19885	4.46339	3.39142	4.40285	4.03684	3.82348	3.74816	3.35436	4.11336	4.2429	4.17736	4.81665	4.19327	4.28468	4.19908	3.75235	3.81074	3.32514	4.25982	4.00578	4.03308	3.38839	2.3915	3.04206	2.44786	2.74727	3.55451	0.994133	2.89516
ENSMUSG00000002797	Ggct	2.93551	2.80974	2.90573	1.60129	3.2363	3.63108	3.82023	3.92132	3.72248	3.33083	3.45716	3.61918	3.78305	4.44735	2.99239	3.19815	3.52213	3.36849	3.60549	4.3329	3.94105	2.98265	3.53067	3.03441	2.33583	3.74816	3.35436	2.40369	2.64954	3.25498	3.2381	3.50794	3.47061	2.70621	3.30912	2.32484	2.73095	3.71203	3.85584	3.42063	3.62828	3.6644	3.29936	4.09101	4.32539	3.75925	3.98898	4.05643
ENSMUSG00000002803	Btbd6	3.30261	4.25056	4.19513	3.723	3.7042	5.13625	3.91294	4.0145	4.3052	4.09678	3.67782	4.62672	2.88422	4.25561	4.20122	4.3827	4.45793	3.36849	3.26211	3.69715	4.18835	3.88837	4.46686	4.03684	4.01628	3.91605	4.558	3.60384	3.87913	3.4926	4.37036	4.19327	3.76627	4.06941	3.65364	3.32521	4.06944	3.71203	4.43391	4.03308	2.74047	3.07592	3.61554	4.01352	3.52061	3.66051	3.15948	4.05643
ENSMUSG00000002804	Nudt14	5.43023	5.42898	5.81246	5.51574	5.6187	6.02387	5.63668	5.74309	5.30295	5.29504	5.41771	5.63048	5.54205	4.94801	5.19611	5.12431	4.91336	4.90788	5.40089	5.20599	5.43032	5.43593	5.64227	5.73895	5.60196	5.71169	5.73574	5.71421	5.77614	5.86448	5.33505	5.7711	5.6607	5.36671	5.50963	5.88623	5.56191	5.68473	5.3728	5.31587	5.13329	5.44195	4.94255	5.50972	5.17947	5.20285	5.60319	5.40583
ENSMUSG00000002812	Flii	8.26688	8.00614	8.08524	8.32813	8.04078	8.0309	8.11184	8.30081	8.24407	8.35416	8.25704	7.90873	8.19824	8.35237	8.53387	8.21223	8.05281	8.32295	8.01578	8.11643	7.65844	7.70731	7.56303	7.53889	7.54083	7.38938	7.47873	7.52215	7.7134	7.77999	7.35831	7.64919	7.6752	7.75832	7.47849	7.77841	7.71177	7.8517	7.70548	7.54119	8.10681	7.95645	8.03078	7.99937	8.04885	7.95556	8.05437	8.06485
ENSMUSG00000002814	Top3a	3.94569	4.33892	4.56857	4.48276	4.50214	4.38765	4.55464	4.10202	3.72248	4.09678	4.72304	3.97034	3.87558	4.44735	4.71273	4.11733	4.37933	5.05006	4.43464	4.8938	3.64242	3.88837	4.11396	3.03441	3.82348	4.13611	4.03376	3.70225	3.97902	3.9569	3.72078	3.27005	3.35686	4.06941	4.16447	3.81074	4.25131	3.01099	3.39427	3.71535	3.73475	3.39996	3.51765	3.75243	3.93415	4.09795	3.89592	3.69584
ENSMUSG00000002820	Atg4d	5.95328	6.1196	6.15687	5.97823	5.65361	6.45693	5.88575	6.18517	5.95421	6.43604	6.25407	6.12633	6.09757	5.98754	6.29291	5.86406	6.46605	6.02812	6.29176	6.50427	5.79613	5.18526	5.69668	5.32367	5.79841	5.73434	5.46142	5.51198	6.09836	5.90619	6.05765	5.8597	5.6607	5.4731	5.61832	5.52713	5.7246	5.84522	5.64838	5.6769	6.1322	6.03929	6.49589	6.45035	6.46958	6.20081	6.03281	6.20304
ENSMUSG00000002825	Qtrt1	4.0459	4.05572	3.56356	3.34393	3.8316	3.78801	4.15992	3.59914	4.16128	3.33083	3.67782	3.97034	4.04455	4.03441	3.71988	4.0168	3.90542	3.74818	4.2515	4.24455	4.18835	4.65336	4.6978	3.73672	4.33843	4.26613	4.20394	4.43292	4.16019	4.3076	3.81986	4.79728	3.57604	4.53008	4.6978	4.39579	3.8613	4.47142	4.67686	4.03308	4.31781	4.32995	3.87472	3.17328	3.74214	3.75925	2.98972	3.58961
ENSMUSG00000002833	Hdgfl2	6.83358	6.73881	6.58864	6.62409	6.49267	6.71331	6.72797	6.56988	7.07897	6.46921	6.74389	6.74291	6.60966	6.90164	6.69529	6.79203	6.72636	6.55888	6.57792	6.50427	6.20466	6.38978	6.44913	6.41383	6.28392	6.79801	6.55916	6.32129	6.66133	6.21917	6.36707	6.61242	6.47976	6.21757	6.42055	6.23241	6.52905	6.2978	6.34124	5.98398	6.50746	6.44298	6.79647	6.73014	6.5303	6.66288	6.76971	6.75098
ENSMUSG00000002835	Chaf1a	3.595	3.703	4.01369	4.11046	3.56444	4.65554	4.30383	4.10202	4.55602	4.53303	4.38994	4.48846	4.26584	4.506	3.98053	4.73886	4.01348	4.50877	4.64747	4.70807	4.46339	4.25731	4.64344	3.73672	4.47601	4.49556	4.12136	3.38425	4.53316	3.4926	4.15955	3.89092	4.28468	3.76881	3.75235	4.25138	3.61799	4.53557	3.28116	4.16905	3.38839	4.16897	3.61554	3.43341	4.02135	3.93852	3.89592	3.88737
ENSMUSG00000002844	Adprh	8.56589	8.60045	8.64522	8.77926	8.57468	8.43272	8.59718	8.65566	8.60905	8.59858	8.54335	8.61311	8.72828	8.37615	8.709	8.59877	8.59089	8.47776	8.52676	8.57161	7.60978	7.67112	7.50323	7.63897	7.83746	7.57648	7.59039	7.72305	7.7134	7.71105	7.64846	7.56606	7.50541	7.62621	7.77699	7.70407	7.89382	7.72674	7.73262	7.80919	8.35652	8.46557	8.36925	8.50316	8.29181	8.36523	8.42707	8.46858
ENSMUSG00000002845	Tmem39a	7.62339	7.43405	7.61338	7.94319	7.39465	7.35142	7.4697	7.63009	7.64354	7.6023	7.42302	7.22883	7.35952	7.39607	7.58753	7.51766	7.35892	7.62124	7.25031	7.25761	4.74669	4.83882	4.6978	4.62261	4.77161	4.90786	4.98904	4.69438	4.65898	4.48326	3.99968	4.55347	4.66525	4.13571	4.01344	4.39579	4.92231	4.96635	4.67686	4.61242	7.15102	6.71496	6.80687	6.98483	7.04911	6.78509	7.1482	7.34786
ENSMUSG00000002846	Timmdc1	2.70971	2.53835	2.68069	2.60535	2.81085	3.63108	3.37509	3.47349	3.72248	2.81584	3.04617	3.48016	0.934982	2.20798	2.99239	3.00172	3.195	3.04529	2.40515	2.19885	2.94506	2.81584	2.94822	2.61775	3.82348	3.45283	3.03154	1.83792	1.03909	2.6154	3.37473	2.62949	2.94929	3.15289	3.30912	3.46275	1.70291	3.01099	3.49916	1.77695	3.92668	3.39996	3.17644	3.43341	3.39562	3.17983	4.0764	3.06336
ENSMUSG00000002847	Pla1a	2.93551	4.25056	3.80611	4.19301	3.8316	3.45498	3.72115	4.18453	3.50121	3.46843	3.45716	3.86251	4.12214	4.03441	3.98053	2.50412	3.36782	3.04529	3.12672	3.40277	0.968862	0	0	0	0	0	0	0	0	0.891149	0.95403	0	0	0	0	0	1.08935	1.00629	0	0	1.53321	2.06532	3.17644	1.87721	0	0.92279	2.57517	2.89516
ENSMUSG00000002870	Mcm2	4.84345	4.15643	5.57107	4.77842	5.43024	4.94945	4.30383	4.26257	5.55413	5.53324	5.25581	5.59722	5.48445	4.9897	5.22994	5.50443	6.05012	5.47673	5.48635	5.33993	5.43032	5.37723	4.9869	4.79271	5.44323	5.64154	5.0793	5.3083	5.59908	4.42705	5.23089	5.22175	5.00437	5.12704	4.30117	5.25148	5.33887	5.05657	5.16533	5.02464	4.31781	4.2517	4.34325	3.75243	5.25338	5.16733	3.44875	4.83778
ENSMUSG00000002871	Tpra1	5.39266	5.30283	4.91757	4.93051	5.06573	4.8814	5.40093	5.337	5.04037	5.3672	5.22113	5.16964	5.15587	5.53149	5.55754	5.12431	5.34424	5.72308	5.34098	5.809	7.01433	7.03694	6.59948	7.13701	6.91203	6.46042	6.89366	7.17331	7.08779	6.97475	7.09703	6.87936	7.25062	7.60881	7.12029	7.29824	7.37205	7.03482	7.26698	7.37536	5.38292	5.60818	5.47314	5.23035	5.35759	4.97528	5.11786	5.9475
ENSMUSG00000002881	Nab1	7.14734	7.00501	6.74238	7.38183	7.12298	7.17788	7.34213	7.17522	7.21276	7.03218	6.91639	6.94146	7.17156	7.24071	7.2511	7.19999	6.89124	7.19084	7.16649	6.79607	6.69252	6.80051	6.64169	6.62382	6.52497	6.73202	6.57476	6.68845	6.93448	6.6943	6.26528	6.73459	6.50668	6.70619	6.61672	6.5114	6.64739	6.50427	6.55096	6.28273	7.35675	6.89305	7.42851	7.44208	7.23388	7.56311	7.31923	7.27261
ENSMUSG00000002885	Adgre5	6.25493	6.26201	6.41653	6.38168	6.3078	5.30161	6.53727	6.33719	6.94253	6.95233	6.81538	5.8996	6.8792	6.95524	6.91915	7.02986	6.57587	6.695	7.0403	7.02548	6.9599	7.11984	6.81155	7.45689	7.00591	5.5928	7.34865	7.08486	7.56055	7.3293	7.47691	6.76931	7.73902	7.78439	7.49996	7.91052	7.68039	7.56708	7.53093	7.73443	5.62365	6.33327	5.73511	5.94492	5.90807	5.13091	6.46411	5.76431
ENSMUSG00000002897	Il17ra	6.25493	6.67234	5.97022	6.39917	6.21736	6.02387	6.46256	6.31904	6.66415	6.57964	6.35349	6.34243	6.7136	6.8685	6.56882	6.79203	6.59339	6.22087	6.48408	6.40587	7.55942	7.41072	7.46456	7.31513	7.16699	7.64979	7.53564	7.6008	7.52793	7.48194	7.74617	7.56606	7.62079	7.44853	7.42713	7.22279	7.53005	7.2886	7.54325	7.31067	6.28019	6.81358	6.37531	6.508	6.30556	5.84383	6.76971	6.49553
ENSMUSG00000002910	Arrdc2	4.66586	4.84062	4.43057	4.60838	4.15765	4.0584	4.81704	4.53835	4.91134	4.46888	4.81893	4.41403	4.26584	3.86553	4.80539	4.73886	5.07173	4.80465	4.64747	3.69715	5.02639	4.92331	4.89682	4.03684	4.92368	4.49556	4.73506	4.87402	4.718	4.63983	4.99685	5.0441	5.39858	4.7149	4.74651	5.13282	4.92231	5.01216	5.06639	4.95108	4.56873	4.78366	4.55545	4.48473	4.45634	4.65455	5.19801	4.69138
ENSMUSG00000002944	Cd36	8.30783	8.36822	8.22748	8.39068	8.20275	8.04652	8.24263	8.21508	7.49384	7.4361	7.35267	7.47753	8.0222	8.03155	7.47919	7.69079	6.91929	7.02852	7.25843	7.34519	6.73203	6.94898	6.24522	7.58595	7.21692	4.98543	7.46204	6.27407	7.27631	7.7286	7.42277	6.43635	7.66328	7.51853	7.94292	7.26101	7.10289	7.1314	7.56153	7.54744	7.60855	7.55358	7.8313	7.82322	7.79414	7.28512	7.84004	7.64167
ENSMUSG00000002948	Map2k7	5.97886	6.04275	5.83999	5.75189	5.93474	5.78402	6.17498	5.84808	6.1764	6.17968	6.03197	6.36236	5.54205	5.81274	5.99144	6.07876	5.86058	5.8581	5.69219	5.6802	6.22326	6.13018	6.38431	5.94551	6.16687	6.03724	5.98961	5.61663	6.12041	6.2519	6.05765	5.88102	5.79779	5.93066	5.94483	6.02596	5.84271	5.81968	5.99176	6.00231	5.38292	5.81278	5.27767	5.39218	5.97513	5.42967	5.44794	5.52591
ENSMUSG00000002949	Timm44	6.0287	5.58166	5.57107	5.90666	5.84698	5.30161	5.66361	5.62985	5.52502	5.98702	6.14729	5.92663	5.89141	6.00798	6.14117	5.71159	5.73993	5.66532	5.64342	5.74604	6.29537	6.00005	5.74911	6.06103	6.22658	5.98154	6.22532	5.99224	6.05324	5.63562	5.9304	5.92275	6.0746	5.85397	5.53758	6.27038	5.87078	5.79369	5.84028	6.25243	5.73045	5.8923	5.95675	5.48122	5.48577	5.86616	5.76982	5.55443
ENSMUSG00000002957	Ap2a2	7.2972	6.90724	7.40806	7.15354	7.04625	7.23354	7.21133	7.09216	7.07897	7.00982	7.01078	6.91472	7.18969	6.91252	6.97008	7.19999	6.84811	6.87138	6.9226	7.34519	8.00337	7.94313	8.03892	8.07803	7.71077	7.9547	8.00739	8.07495	8.18016	8.31323	8.22878	7.93059	8.24587	7.83015	8.05835	7.85538	8.16153	7.83268	8.11741	8.17091	7.20758	7.34329	7.31653	7.31057	7.31378	6.85374	7.40616	7.19321
ENSMUSG00000002963	Pnkp	6.80526	6.92162	6.90756	7.02424	6.90852	7.27391	6.98447	7.14463	6.97518	6.90463	6.95911	7.00623	6.73845	6.65188	6.86636	6.7139	7.11392	6.97009	7.09574	7.07755	6.9599	6.96899	7.06005	6.73933	6.94796	6.68629	6.84302	6.81481	6.83134	6.65813	7.05697	6.85801	7.02715	6.81134	6.83513	6.8365	6.71089	6.90727	7.08518	6.74119	6.93351	7.0165	7.07981	7.37395	7.06971	7.19979	7.08636	7.28967
ENSMUSG00000002968	Med25	5.90072	5.61743	6.32211	5.97823	5.65361	6.2832	6.28314	6.28204	5.93221	6.19958	5.94962	6.17222	5.84639	5.81274	5.66036	6.10348	5.94487	5.90875	6.0698	6.18631	6.67911	6.75512	6.78669	6.72538	6.74512	6.65102	6.73608	6.53666	6.83134	6.37585	6.80218	6.87936	6.5331	6.48247	6.7777	6.9694	6.8012	6.74036	6.63392	6.70809	5.85372	6.42526	6.01172	6.22826	6.10057	6.05293	5.94263	6.09069
ENSMUSG00000002980	Bcam	4.0459	3.703	2.90573	3.48166	3.40968	1.9439	4.15992	3.82171	4.0014	3.46843	4.11565	2.95843	3.46343	4.11197	3.71988	3.7919	2.77125	3.04529	3.88266	4.15044	0	1.44683	0	1.01976	0	0.871172	0	0	1.63685	0.891149	0	1.44856	0	1.75202	0	0	1.70291	1.00629	1.37056	1.38847	2.74047	3.07592	0.851259	1.87721	3.10756	2.45388	2.79728	3.21398
ENSMUSG00000002981	Clptm1	7.55701	7.48335	7.2833	7.45892	7.60545	7.42498	7.45435	7.63743	7.74169	7.71029	7.69985	7.54011	7.5818	7.62498	7.71244	7.71506	7.59463	7.71673	7.67718	7.85816	7.62385	7.29656	7.26298	7.43135	7.40096	7.33856	7.65051	7.31224	7.54433	7.4611	7.308	7.36128	7.36536	7.34726	7.38159	7.45483	7.35227	7.54387	7.44163	7.45734	7.82286	8.0519	7.77945	8.19633	8.01206	7.51446	8.18795	8.2593
ENSMUSG00000002983	Relb	9.78852	9.78904	9.74699	9.94327	9.80787	9.67383	9.73042	9.99844	9.94052	9.95386	9.76554	9.72532	9.82414	9.87445	9.93199	9.9435	9.75776	9.83786	9.72706	9.66851	7.74468	7.28862	7.07039	7.44842	7.57951	7.02622	7.3845	7.41739	7.07656	7.32162	7.34173	7.24274	7.06386	7.49347	7.56251	7.35235	7.81653	7.61982	7.35346	7.69555	10.0727	10.0274	9.94308	10.3418	9.99311	9.81436	10.1544	10.3421
ENSMUSG00000002984	Tomm40	6.70153	7.1341	6.84102	6.54773	6.69053	6.93094	6.9411	6.88569	6.88641	6.46921	6.80371	6.59914	6.7136	6.58545	6.15884	6.56164	6.48495	6.63608	7.00213	6.7162	6.71898	6.32912	6.69612	6.51456	6.4766	6.52679	6.81702	6.5631	6.51923	6.70616	6.55137	6.76931	6.51995	6.56898	6.66819	6.54276	6.59785	6.47184	6.50132	6.46553	6.60894	6.78608	6.57102	6.70572	6.78825	6.91927	6.76971	6.58119
ENSMUSG00000002985	Apoe	13.0549	13.2185	12.9168	13.5469	13.1264	11.3447	13.2159	12.9451	13.152	13.3665	13.4186	12.6956	13.4403	13.6327	13.6332	13.4668	13.0904	13.0018	13.3139	13.5888	13.0465	13.2756	12.9523	13.8685	13.2222	11.18	13.3851	13.2839	13.4598	13.5877	13.6352	12.7613	13.6497	13.8323	13.6743	13.7015	13.345	13.2105	13.5116	13.7122	13.07	13.2321	12.8671	13.7175	13.1332	11.3731	13.3745	13.1644
ENSMUSG00000002996	Hbp1	5.8181	5.61743	5.78441	5.69638	5.75353	5.541	5.88575	5.94594	6.05946	6.23858	6.41615	5.75632	5.93506	6.10602	6.459	5.9754	6.02452	5.75111	6.49787	6.20983	6.02545	5.92005	5.74911	5.56198	5.60196	5.22815	6.3754	5.87053	6.26595	5.84316	6.01647	5.34963	6.09248	6.15501	5.96555	6.39592	6.02865	5.71275	6.00962	5.74377	4.62519	4.72694	5.18505	5.45215	5.32368	4.97528	5.54308	5.4368
ENSMUSG00000002997	Prkar2b	4.22759	3.23514	3.68993	4.11046	3.56444	1.9439	4.0822	2.59785	3.08878	2.00743	2.68821	2.73205	4.19578	3.32922	3.14203	2.50412	3.36782	3.85537	3.49986	2.8043	4.18835	3.88837	3.85159	3.62099	3.60089	3.21591	4.61947	3.88098	4.2429	4.3076	4.23329	4.12341	3.23337	3.85003	4.48464	3.00319	4.41279	4.01177	4.37999	3.71535	3.51332	3.98773	3.70721	3.02321	3.10756	3.02967	3.15948	3.58961
ENSMUSG00000003031	Cdkn1b	6.16864	6.0162	6.22107	6.25292	5.99042	5.66762	6.24798	6.24407	6.13846	5.79107	6.07144	6.19462	5.57001	5.88079	5.63533	6.07876	6.02452	5.93343	5.91403	5.42278	5.82077	5.76841	5.26411	5.87147	4.971	6.05534	5.52705	5.53886	5.50167	5.84316	5.58086	5.52241	5.88245	5.57218	5.61832	5.55816	5.25614	5.79369	5.06639	5.6769	6.0927	5.94298	5.79901	5.88091	5.90807	5.99332	5.96571	5.98989
ENSMUSG00000003032	Klf4	3.13071	3.03806	3.10035	3.83005	3.7042	2.39813	3.37509	3.18367	3.82157	3.17872	3.67782	2.95843	3.2027	4.38623	3.8121	3.66478	4.114	4.04847	3.49986	3.55745	7.36368	7.43251	7.35888	7.15792	7.36598	7.57648	6.89366	6.83664	7.59244	7.14122	7.33337	7.43523	7.3053	7.12867	7.31856	7.36117	7.23836	7.37003	7.42841	7.37536	3.73475	3.6644	4.45325	4.30126	3.74214	3.66051	4.23679	3.88737
ENSMUSG00000003033	Ap1m1	7.54849	7.47362	7.62924	7.53999	7.4943	7.68662	7.52948	7.36409	7.72898	7.57208	7.57495	7.65769	7.46753	7.53632	7.52078	7.46139	7.7354	7.28972	7.36757	7.33453	7.69222	7.665	7.6414	7.22882	7.68261	7.57648	7.61323	7.57506	7.69148	7.48882	7.50696	7.41344	7.38726	7.64909	7.52809	7.54278	7.61549	7.59745	7.40835	7.41009	7.36507	7.46965	7.68677	7.37395	7.48462	7.7123	7.27372	7.50953
ENSMUSG00000003037	Rab8a	8.45178	8.36296	8.49319	8.53611	8.44617	8.42676	8.58314	8.65566	8.50482	8.52162	8.61523	8.6214	8.55373	8.69563	8.6787	8.5091	8.75165	8.68451	8.59888	8.58516	8.09713	8.05971	7.9239	7.96984	8.13104	7.8805	8.00163	8.1246	7.87123	8.00305	8.10655	8.04365	7.99809	8.04374	8.04867	7.83652	8.00566	8.02931	8.10915	8.19102	8.77046	8.80735	8.58398	8.85655	8.61982	8.55586	8.67126	8.70954
ENSMUSG00000003038	Hmgn2	7.14734	7.41385	7.47102	6.93112	7.44533	7.76425	7.29983	7.08143	6.89781	6.79116	6.81538	7.42163	7.00744	6.50147	6.70734	6.9228	6.98713	6.99375	6.88113	7.03867	6.82023	6.6224	7.15053	6.66823	6.75867	7.05349	6.54339	7.00034	6.56817	6.72958	6.55137	6.80322	6.65843	6.56898	6.49371	6.61832	6.61455	6.59739	6.59895	6.62775	7.00971	6.89305	7.27219	6.98483	6.95257	7.64287	7.2551	7.18412
ENSMUSG00000003039	Fam32a	6.55618	6.89271	6.63651	7.03547	7.03305	7.05969	6.76575	7.22481	6.99654	7.00982	7.24459	7.15076	7.2253	7.21457	7.175	7.18848	7.40924	7.25097	7.15784	7.34519	6.34718	6.63498	6.51116	6.3607	6.64654	6.15942	6.70806	6.5631	6.46857	6.58295	6.46216	6.73459	6.58455	6.48247	6.34349	6.46303	6.8012	6.50427	6.46293	6.69688	6.86483	6.72946	6.66547	6.82392	6.73765	6.7495	6.82123	6.86921
ENSMUSG00000003062	Stard3nl	6.46861	6.92162	6.60477	7.02424	6.9652	6.20183	6.81464	6.72956	6.89781	6.98709	6.79194	6.43944	7.12519	7.35678	7.1038	6.97732	6.89124	6.88409	7.0775	7.07755	6.66556	7.00821	6.61369	6.9578	6.8501	5.84253	6.84302	6.72402	6.76292	6.71792	6.60791	6.59961	6.91104	6.89984	6.98474	6.73153	6.96643	6.85793	6.97129	6.87648	6.9557	6.31415	6.63077	6.97465	6.60278	6.65007	6.9072	6.60865
ENSMUSG00000003068	Stk11	7.35695	7.19456	7.31306	6.96674	7.11047	7.075	7.09743	7.11338	7.47113	7.27662	7.07045	6.94146	7.12519	7.19688	7.58753	7.22274	7.37926	7.00543	7.14913	7.47704	6.97095	7.40338	7.17948	6.93375	7.11527	7.28587	7.19561	7.20722	7.08779	7.35212	7.15511	7.03965	7.05477	7.08739	7.17469	7.28902	6.71089	7.02368	7.17499	6.88638	7.53678	7.37131	7.59975	7.36618	7.4536	7.42705	7.7762	7.34786
ENSMUSG00000003070	Efna2	3.83799	3.703	3.56356	4.27108	3.56444	4.0584	4.43468	3.71471	3.37639	3.70957	3.67782	3.86251	3.87558	3.45362	3.62136	2.77427	3.36782	3.50646	4.04167	1.76302	0.968862	0.897661	0	0	1.59656	0	1.01811	1.83792	1.63685	0.891149	0.95403	0.898929	0	0	0.919271	0	1.70291	1.59334	1.37056	1.38847	4.50997	4.40417	3.87472	4.16455	4.45634	4.30825	4.31076	5.01241
ENSMUSG00000003072	Atp5d	10.1845	10.2285	10.114	10.0523	10.0838	10.1183	10.0857	10.1135	9.9515	10.1053	9.97778	9.98196	9.88523	9.92368	9.89293	10.0363	10.0925	10.0072	10.0437	10.0207	9.91295	9.8672	9.90218	9.89253	9.94956	9.86311	9.84973	9.99288	9.74948	9.87692	9.82402	9.83348	9.70663	9.67746	9.8549	9.811	9.97259	9.89059	9.93806	9.88804	10.0549	10.1484	10.0421	9.97355	10.0731	10.1621	10.1891	10.1157
ENSMUSG00000003099	Ppp5c	6.25493	6.30652	6.66756	5.90666	5.93474	6.30934	6.47781	6.16499	6.35241	6.17968	6.14729	6.49466	6.15408	6.02813	6.30882	6.2656	6.5036	6.40858	6.69023	6.27818	6.66556	6.77799	6.72258	6.60871	6.57177	6.92156	6.44496	6.83664	6.94687	6.557	6.52224	6.61242	6.49328	6.61618	6.50791	6.92248	6.72634	6.91934	6.59895	6.70809	6.07254	6.46048	5.8996	6.04568	6.60278	6.18313	5.96571	6.35669
ENSMUSG00000003119	Cdk12	5.00156	5.58166	5.28101	5.34575	4.71541	4.80997	5.07954	5.337	5.61064	5.25756	5.38676	5.52832	5.59744	5.25202	5.35783	5.3885	5.12087	5.8581	5.7624	5.74604	4.79724	4.83882	4.6978	4.62261	4.66053	5.2906	4.558	5.21137	4.53316	4.63983	4.99685	4.88433	5.04166	5.0258	4.6978	4.81087	4.75163	4.96635	5.16533	4.8332	5.38292	5.40628	5.1528	5.12376	5.48577	5.23752	5.87108	4.5848
ENSMUSG00000003123	Lipe	6.1907	5.78409	5.83999	5.6678	5.3894	5.44995	5.49391	5.68758	5.52502	5.8677	5.79315	5.81535	5.59744	5.83578	5.60986	6.1752	6.21762	5.8581	6.22703	5.83948	6.56704	6.31355	6.31644	6.49825	6.46011	6.39085	6.63553	6.46838	6.51923	6.64587	6.17459	6.62511	6.57186	6.3209	6.47937	6.55819	6.38073	6.40472	6.32707	6.50461	5.67804	6.06239	6.02958	6.29528	5.90807	6.23553	6.13815	5.68914
ENSMUSG00000003131	Pafah1b2	6.7469	6.5481	6.72773	7.09034	6.8645	7.11999	6.9077	6.94607	6.88641	7.07591	6.86115	6.83137	7.02774	7.0568	6.89826	6.80716	7.06453	7.29924	6.99242	7.1154	6.14736	6.38978	6.41708	6.43112	6.357	5.84253	6.30231	6.45433	6.37998	6.46229	6.22968	6.20229	6.27579	6.37679	6.31147	6.13288	6.4568	6.35225	6.44991	6.3558	6.85306	6.84056	6.75411	6.93316	6.58857	6.83122	6.39777	6.59498
ENSMUSG00000003134	Tbc1d8	6.48655	5.87556	6.52224	6.60914	6.62168	6.73276	6.35099	6.74323	7.0588	6.75127	6.89455	6.74291	6.82222	7.02708	7.2756	7.02986	7.03919	6.93386	7.08665	6.84196	7.90884	7.89686	7.94653	7.78055	7.88765	8.22638	7.81718	7.7973	8.09923	7.94918	7.98372	8.27871	7.93011	7.63769	7.74738	7.89237	7.89382	7.98405	7.75926	7.7399	7.46125	7.41684	7.33101	7.58286	7.26101	7.21726	7.47212	7.41938
ENSMUSG00000003135	Cnot11	6.48655	6.47198	6.48785	6.49989	6.35098	6.43335	6.31747	6.14452	6.65073	6.13904	6.14729	6.25983	6.26087	6.42755	6.48725	6.15169	6.28385	6.3364	6.39849	6.00995	6.06724	5.57302	5.96397	5.96936	5.97128	5.75664	5.96614	6.2086	6.12041	6.21917	6.28275	6.20229	5.86175	5.87353	5.88082	6.11212	5.97792	5.87032	5.79979	5.72182	6.03135	6.19375	5.99362	5.96564	6.08041	6.51528	6.07588	6.25609
ENSMUSG00000003153	Slc2a3	4.84345	4.33892	5.1107	4.11046	4.42342	5.58445	4.81704	4.87291	4.43605	4.40174	3.67782	4.55925	4.04455	4.44735	4.20122	4.80064	3.36782	3.04529	4.2515	3.94153	4.79724	4.60301	5.19019	4.20703	5.18681	5.02271	5.55878	4.64574	4.718	4.17736	4.81665	4.7517	4.80193	4.53008	4.30117	4.70394	4.41279	4.65591	4.67686	4.16905	3.62828	4.54206	4.34325	4.36504	4.83894	4.54809	4.5737	4.88346
ENSMUSG00000003154	Foxj2	6.43204	6.32827	6.57232	6.38168	6.35098	6.38502	5.83926	6.28204	5.97588	5.91662	5.97065	6.00479	5.97744	5.83578	5.99144	6.028	5.1684	6.07323	5.93444	5.83948	5.52334	6.34453	6.02902	6.26756	6.18705	6.25649	6.144	5.82757	6.28559	6.33061	6.15574	5.70089	5.96241	6.02113	6.19345	6.15334	6.36107	5.81968	5.95535	5.98398	5.98895	5.86628	5.84009	5.6184	5.86157	5.86616	5.82134	5.90384
ENSMUSG00000003161	Sri	9.02466	9.12015	9.0652	9.20429	9.11833	9.25687	9.03382	9.0378	8.89726	8.87406	8.88819	8.8955	8.83007	9.03129	8.96645	8.87848	8.88565	8.89074	8.86927	8.68084	8.75096	8.63662	8.60616	8.68302	8.56806	8.54094	8.64692	8.72842	8.5728	8.61315	8.47286	8.54898	8.44341	8.49262	8.63181	8.40878	8.45837	8.78071	8.52702	8.49588	9.2187	9.15775	9.10798	9.32995	9.25619	9.19241	9.30567	9.30389
ENSMUSG00000003166	Dgcr2	6.37538	6.3497	6.3795	6.76567	6.43364	6.6936	6.55176	6.72956	6.55319	6.36732	6.38516	6.49466	6.63636	6.4123	6.62074	6.45041	6.57587	6.68049	6.55172	6.42609	6.71898	6.44798	6.62776	6.37863	6.33907	6.48734	6.35747	6.46838	6.6155	6.21917	6.3506	6.58669	6.0196	6.27752	6.46489	6.44655	6.59785	6.56701	6.00962	6.45226	6.69058	6.31415	6.21278	5.94492	6.27039	6.48675	6.27379	6.03106
ENSMUSG00000003184	Irf3	6.33634	6.23923	6.24185	6.1326	6.3929	6.40939	6.39987	6.30066	5.99724	6.13904	6.68148	6.25983	6.20847	6.12485	5.97158	5.7434	6.40784	6.44336	6.29176	5.92723	6.69252	6.05726	6.15094	6.3607	6.20695	6.25649	6.74989	6.36701	6.03013	6.2839	6.30001	6.07853	6.24415	5.89283	6.21092	6.09105	6.4752	6.27918	6.38296	6.42535	6.29767	6.19375	6.38922	6.26216	6.50026	6.48675	6.58828	6.40447
ENSMUSG00000003190	Bcl2l12	4.78665	4.84062	4.01369	4.34514	4.05694	4.1767	3.82023	3.82171	4.16128	3.46843	4.72304	4.07066	3.96254	3.56813	3.8121	4.21132	4.114	4.2969	3.38588	2.8043	4.89331	4.19068	4.9869	4.68157	4.66053	5.05904	4.4938	4.48914	4.82925	4.82522	4.90956	4.88433	4.46019	4.67086	4.88348	4.25138	4.86763	4.59699	5.16533	4.87358	4.17382	4.78366	4.69635	3.65373	4.57638	4.54809	3.98898	4.5848
ENSMUSG00000003198	Zfp959	4.31051	4.25056	4.19513	4.41559	4.84187	4.0584	2.24797	4.59978	4.76962	4.09678	4.56608	4.69118	4.62694	4.56235	4.39259	4.53586	4.79723	4.44155	4.95784	4.56948	3.74898	3.70958	3.53067	3.03441	3.9231	4.26613	3.35436	3.79438	3.65584	4.03419	3.81986	3.89092	4.01153	3.68274	3.75235	2.81048	2.9573	3.81901	3.59693	3.88295	4.73189	3.78042	3.7934	4.30126	4.6872	4.2415	4.15882	4.27783
ENSMUSG00000003199	Mpnd	6.55618	6.70596	6.52224	6.66804	6.83439	6.67362	6.44714	6.53885	6.46398	6.59475	6.70677	6.74291	6.39197	6.53001	6.44467	6.64821	6.93312	6.87138	6.74905	6.98515	7.50723	7.38115	7.4567	7.22882	7.45189	7.51241	7.47041	7.43181	7.33405	7.47503	7.22908	7.49177	7.16871	7.15288	7.47849	7.51142	7.12637	7.43875	7.35346	7.3033	7.02028	6.95609	6.91656	6.89045	6.94143	7.25159	7.07579	7.13775
ENSMUSG00000003200	Sh3gl1	5.31445	5.54498	5.66639	5.80535	5.34738	5.78402	5.66361	5.6001	5.69146	5.4691	5.79315	5.75632	5.70223	5.61379	5.95144	5.57684	5.70812	5.83208	6.24349	6.08819	6.34718	6.14785	6.28127	6.10477	6.44343	5.98154	6.12293	6.2086	5.98279	6.16865	6.59398	6.00274	5.68448	6.02113	6.06492	6.289	6.10155	6.1209	5.99176	6.34148	5.62365	6.08514	6.28893	6.34357	5.99681	6.35085	5.89533	6.20304
ENSMUSG00000003206	Ebi3	10.5428	10.3702	10.2382	10.4756	10.6463	10.4721	10.519	10.5585	11.1764	11.2077	11.1385	11.1463	11.2327	11.1988	11.3926	11.1168	11.6039	11.7271	11.4728	11.301	7.36368	7.04639	6.78669	7.03896	7.02846	6.47394	6.90605	7.0479	7.00727	7.2983	7.10688	6.75783	7.04562	7.20784	7.16577	7.20329	7.1946	7.16221	7.18289	7.25062	9.90045	9.77285	9.72876	9.98121	9.97956	9.98602	9.95404	10.0854
ENSMUSG00000003208	Yju2	5.70003	5.30283	5.78441	5.30921	5.54624	5.70747	4.95425	5.22449	5.95421	5.65355	5.69547	6.10283	6.22615	5.74131	5.55754	5.67906	5.86058	6.35479	6.1765	5.89857	5.02639	4.83882	4.6978	4.68157	4.18633	4.73896	5.16425	4.11336	5.02892	4.7355	4.71735	5.00578	4.61665	4.47992	4.59515	4.91041	4.92231	4.25982	4.32398	4.46167	5.28117	4.8908	4.94255	5.36123	5.48577	5.7267	5.34608	5.66318
ENSMUSG00000003226	Ranbp2	5.8737	5.98914	6.22107	6.02405	6.3078	6.25659	5.99582	6.26318	6.89781	6.23858	6.3211	6.14945	6.68831	6.50147	6.48725	6.77674	6.75778	6.88409	6.45611	6.59639	4.58347	4.55085	4.6978	4.68157	4.47601	5.05904	4.03376	4.03998	4.718	4.95013	4.55426	5.1178	4.61665	5.06034	5.08631	4.46291	4.25131	4.96635	4.20499	4.35164	6.11259	6.08514	6.06467	6.56343	6.33989	5.95217	5.6609	6.27335
ENSMUSG00000003228	Grk5	2.11274	2.53835	1.66205	2.3415	2.81085	0	1.5236	3.18367	2.24911	1.00495	1.89629	2.13304	1.90134	0.929844	2.16316	1.11654	1.73587	0	1.83921	1.13556	2.53269	2.41013	1.54568	3.03441	1.59656	1.80217	2.02707	2.62055	2.64954	2.3987	2.91856	2.62949	2.12494	2.87095	2.44779	2.00273	2.73095	2.81812	3.02426	2.9015	0.961362	2.65736	2.32779	2.85569	2.26592	0.92279	2.57517	2.22638
ENSMUSG00000003233	Dvl3	5.18856	3.703	4.35628	3.34393	4.05694	3.92953	4.30383	3.92132	5.04037	4.76442	3.95609	4.16446	4.39651	4.44735	3.62136	4.21132	4.73545	4.573	4.11506	4.95075	4.02828	4.65336	4.26562	4.49693	4.54017	4.73896	4.61947	4.11336	4.718	4.5895	4.86385	4.05	4.71226	3.99993	4.59515	4.32539	3.96912	4.25982	3.85584	4.16905	4.17382	4.2517	4.50526	4.23452	4.18136	4.70497	4.68913	4.52841
ENSMUSG00000003234	Abcf3	5.23176	5.68642	4.91757	5.23323	4.78003	4.38765	5.11899	4.87291	4.76962	4.53303	4.90884	5.2574	4.95845	4.38623	5.26299	4.53586	5.259	5.37231	5.0355	4.8345	5.18666	5.00313	4.52815	5.43066	4.87475	5.35047	5.20492	5.78329	5.28457	5.13693	5.58086	5.3187	5.61195	5.36671	5.69477	5.13282	5.97792	5.65616	5.4792	5.84876	5.3498	5.17144	5.0515	5.36123	5.60349	5.23752	5.19801	5.4368
ENSMUSG00000003235	Eif2b5	6.80526	6.83311	7.03209	6.71069	6.9652	7.01274	7.02658	6.72956	6.71658	6.8427	7.1089	6.85969	6.68831	6.71539	6.78904	6.76128	6.89124	6.77909	6.97281	6.97145	6.84446	6.54451	6.52626	6.78037	6.64654	6.9314	6.73608	6.74726	6.88383	6.75264	6.38336	6.71097	6.55906	6.68421	6.69325	6.70405	6.72634	6.58228	6.67927	6.57975	6.76785	6.86704	6.85777	6.77779	6.84911	6.83122	6.84632	6.38872
ENSMUSG00000003269	Cyth2	6.39452	6.14433	6.58864	6.69662	6.7401	6.82622	6.95207	6.42467	6.46398	6.36732	6.78008	6.74291	6.56867	6.58545	6.59502	6.6142	6.57587	6.55888	6.96291	6.52317	6.00409	5.89934	5.58574	6.14722	5.77193	5.40794	5.73574	5.87053	5.7195	5.84316	5.76619	5.8597	5.81943	5.64226	5.90247	6.289	5.97792	5.53584	5.7791	5.90827	6.0927	6.15128	6.37531	6.27881	6.54509	6.20081	6.27379	6.51017
ENSMUSG00000003283	Hck	9.94433	10.0137	10.0521	10.1968	10.1571	9.93741	10.1358	10.0557	10.6939	10.7034	10.6811	10.631	10.5804	10.7048	10.6951	10.6111	10.8834	10.9472	10.8293	10.9957	7.71212	7.7714	7.56303	7.62402	7.5947	6.67463	7.40209	7.6008	7.59244	7.74593	7.65519	7.39132	7.69288	7.85496	7.75929	7.952	7.89382	8.1158	7.76979	7.94327	9.70311	9.77109	9.79816	9.86606	9.77678	9.67429	9.8306	9.73299
ENSMUSG00000003299	Mrpl4	7.67907	7.51214	7.54813	7.55568	7.8583	7.52873	7.35044	7.64474	7.62308	7.46927	7.5402	7.45914	7.63572	7.63815	7.47214	7.641	7.71154	7.77251	7.28252	7.58891	7.40501	7.65267	7.75472	7.55475	7.63198	7.53193	7.43666	7.58154	7.55246	7.6753	7.53639	7.45669	7.51207	7.3954	7.63545	7.69013	7.37205	7.69197	7.60917	7.68991	7.69681	7.82752	7.73658	7.68636	7.67818	7.69369	7.61035	7.64167
ENSMUSG00000003308	Keap1	7.13602	7.31927	7.12451	7.3462	7.41513	7.01274	7.38322	7.28214	7.24882	7.5334	7.31205	7.28212	7.63572	7.67055	7.7479	7.34181	7.63748	7.8652	7.54401	7.96569	7.28616	7.2564	7.121	7.12644	7.1047	7.21518	7.02439	7.10299	7.18513	7.11477	7.12636	7.10454	6.7514	7.07899	7.24418	7.22279	7.16089	7.4048	6.91553	7.14738	7.50704	7.57783	7.5511	7.53513	7.46919	7.46412	7.58821	7.60124
ENSMUSG00000003309	Ap1m2	0	1.13902	2.08644	0	2.20482	0	0	0	1.52454	1.00495	1.49315	2.46341	1.4976	1.49064	1.4539	1.11654	3.195	1.6196	2.14976	1.76302	2.53269	2.41013	2.75665	3.20488	2.82225	3.74816	2.35079	3.12512	2.64954	2.3987	1.93048	2.98504	3.23337	3.27557	3.30912	3.46275	1.70291	3.01099	2.71149	2.08271	1.53321	2.65736	2.89387	2.19057	2.74727	2.67235	2.31253	1.91061
ENSMUSG00000003316	Glg1	6.60627	6.32827	6.53913	6.34605	6.16993	6.14492	6.58031	6.42467	6.28456	6.3317	6.09078	6.28093	6.26087	6.33353	6.32456	6.56164	6.07527	6.81937	6.52505	6.13808	6.25977	6.29781	6.66916	6.28668	6.16687	6.79801	6.3754	6.06802	6.30497	6.51717	6.47742	6.49285	6.49328	6.62775	6.35923	6.44655	6.4752	6.38744	6.29829	6.47867	6.53719	6.51174	6.19705	6.19354	6.28808	6.03334	6.13815	6.05121
ENSMUSG00000003344	Btbd2	4.84345	5.1154	5.1552	5.5785	5.43024	5.07663	5.66361	5.22449	5.19621	5.21908	5.32277	5.12367	5.36184	4.81517	5.12597	5.50443	5.07173	5.00421	5.64342	4.56948	6.5524	6.34453	6.31644	6.41383	6.57177	6.36206	6.42788	6.39671	6.5999	6.34585	6.55137	6.15054	6.45233	6.49515	6.43548	6.21305	6.58096	6.38744	6.14509	6.50461	5.38292	5.03793	5.33627	5.53767	5.51611	5.39937	5.34608	5.34183
ENSMUSG00000003345	Csnk1g2	7.31739	7.24116	7.1577	7.38183	7.45526	7.42498	7.18369	7.49919	7.13783	7.28595	6.92719	7.10418	7.13459	7.15168	6.98996	7.0169	6.86263	7.05125	7.15784	7.02548	7.92028	7.71918	7.94091	7.64639	7.83107	7.87541	7.77053	7.70536	8.02521	7.66926	7.80177	7.97093	7.87952	7.66601	7.96367	7.84912	7.84511	7.67783	7.52473	7.67856	7.52199	7.47826	7.5449	7.6801	7.42989	7.62988	7.34587	7.41938
ENSMUSG00000003346	Abhd17a	6.83358	6.84824	6.88131	6.75212	6.51182	7.09016	6.52264	6.63001	6.43297	6.68222	6.91639	6.817	6.22615	6.66481	6.38587	6.63131	6.74216	6.55888	6.36879	6.59639	8.09208	8.1236	8.33745	8.21405	8.15685	8.43086	8.25504	8.04713	8.03104	8.08706	8.08679	8.29071	8.0855	8.07787	8.05835	8.06433	8.16153	7.92539	8.12563	7.89995	6.9557	7.08579	7.05385	6.97465	6.80063	6.83122	6.9072	6.93577
ENSMUSG00000003348	Mob3a	8.46542	8.15353	8.64132	8.35974	8.04078	8.73706	8.39505	8.58527	8.60905	8.38055	8.32802	8.6979	8.35512	8.2316	8.47161	8.18353	8.36476	8.21638	8.29377	8.14721	7.5148	7.18974	7.39223	7.52286	7.3923	7.36782	7.61323	7.43896	7.6159	7.382	7.57236	7.55283	7.39448	7.43543	7.41964	7.28902	7.39156	7.51233	7.54325	7.3033	8.30128	8.32934	8.55959	8.52077	8.27417	8.66176	8.52355	8.60776
ENSMUSG00000003352	Cacnb3	7.42366	6.75496	7.16859	7.46723	7.54166	7.02856	7.44662	7.66643	7.677	7.73777	7.60888	7.39285	7.56801	7.75155	7.85475	7.32088	7.62901	7.54322	7.75959	7.25761	4.79724	3.97009	4.03169	4.49693	4.10381	3.83455	3.20196	4.37442	4.53316	4.86807	3.91257	4.38458	4.75779	4.53008	4.6978	4.32539	4.25131	4.8701	4.26571	4.16905	7.11204	6.46048	6.55877	7.23577	7.24298	6.6241	7.5352	7.44245
ENSMUSG00000003360	Ddx23	2.70971	1.13902	2.08644	1.01227	2.20482	2.74306	1.5236	2.82061	2.92016	2.81584	3.19656	2.46341	2.21644	1.49064	2.41919	2.50412	2.50121	2.62813	1.83921	2.8043	3.1141	2.41013	1.95573	3.20488	2.82225	3.45283	1.60905	2.14836	2.87373	2.80376	3.08716	3.50794	2.78309	2.3066	2.66606	2.32484	2.9573	1.59334	2.31158	3.04981	2.2596	3.24702	2.07598	2.19057	2.74727	2.67235	1.99119	3.21398
ENSMUSG00000003363	Pld3	8.37198	8.81206	8.59765	8.72134	8.62831	7.14923	8.69833	8.58527	8.54525	8.91074	8.83757	8.10485	8.80969	9.02378	8.92058	8.91036	8.77102	8.68451	9.07637	9.22189	8.70867	9.07558	8.80808	9.39014	9.00601	7.76975	9.02744	9.11533	9.1214	9.31677	9.42828	8.57211	9.25346	9.53735	9.33185	9.38518	9.3948	8.98981	9.38325	9.48902	8.43363	8.80049	8.42432	9.04116	8.59871	7.4494	8.95116	8.77765
ENSMUSG00000003378	Grik5	2.11274	2.20381	2.08644	1.01227	1.13973	1.9439	0.954223	1.59529	0.954919	1.59157	1.49315	1.09004	2.21644	0.929844	2.16316	0	1.73587	1.6196	2.14976	2.19885	2.75356	1.84363	3.11731	2.02954	2.01304	2.93229	2.35079	0.893992	2.87373	2.6154	3.61439	2.62949	1.81615	1.36674	1.87715	2.00273	1.08935	2.00943	0.842258	1.77695	1.53321	1.64317	0.851259	1.47635	0.965253	1.88258	0	0.941028
ENSMUSG00000003380	Rabac1	7.93571	7.92282	8.06789	8.23866	7.84326	8.05427	7.81424	7.94021	7.74169	7.71029	7.96906	7.81059	7.59547	7.72711	7.60052	7.9238	7.71954	7.75876	7.8157	7.70932	8.44501	8.08744	8.28958	8.46541	8.5487	8.1229	8.34421	8.31937	8.30572	8.45349	8.34977	8.28672	8.36834	8.53315	8.25633	8.36119	8.43505	8.18744	8.27342	8.19898	7.9276	8.06911	8.10849	8.30602	8.10482	7.95035	8.13294	8.29354
ENSMUSG00000003382	Etv3	8.97468	8.76897	8.54845	8.88546	8.85893	8.10737	8.87292	8.80006	9.06084	9.212	8.93441	8.81823	9.01435	9.26146	9.37448	9.15171	9.13029	9.3735	9.27556	9.09184	6.47689	6.07584	6.07082	6.24819	6.28392	5.6653	5.70771	6.01156	6.18459	6.1514	5.74113	5.90203	6.0196	6.05578	6.27872	5.81093	6.23714	6.09983	6.17706	5.96542	9.35849	9.22585	8.97368	9.24773	9.21748	8.38856	9.22427	9.16745
ENSMUSG00000003402	Prkcsh	7.82724	8.01287	7.74294	7.60173	7.7576	7.82891	7.57984	7.8098	7.60928	7.55673	7.70613	7.81059	7.55407	7.76362	7.70043	7.77784	7.45787	7.70961	7.68323	7.94482	7.83213	7.82729	7.95771	7.81387	7.90603	7.95951	7.7293	8.08866	7.76329	7.66926	7.98372	7.74535	7.73902	7.95473	7.6925	8.04802	7.89382	7.74041	7.8513	8.05281	7.67692	7.98091	8.01741	7.92196	7.91862	7.90254	7.83378	7.98329
ENSMUSG00000003418	St8sia6	3.13071	1.7675	2.90573	3.0214	2.53942	2.74306	3.23845	3.33585	2.92016	2.32985	2.87826	3.61918	3.2027	3.32922	2.63655	3.00172	3.36782	1.6196	3.26211	2.19885	0.968862	1.44683	1.95573	1.01976	1.59656	0.871172	0	1.44181	2.05825	0.891149	1.52334	2.15663	1.81615	1.36674	1.87715	1.58739	1.08935	2.00943	0	0.855197	2.51998	2.88177	3.17644	2.66614	3.74214	3.31582	1.57713	2.22638
ENSMUSG00000003420	Fcgrt	5.63716	5.75226	5.19837	5.75189	5.21341	3.63108	5.76658	5.47454	5.61064	5.6244	5.76934	5.34013	5.77611	5.85846	5.82434	5.83482	5.83135	6.00503	5.56702	5.92723	8.20871	7.84365	8.0957	8.53101	7.5947	7.84971	8.54764	8.6193	8.76697	8.3477	8.68484	8.45613	8.46072	8.37405	8.39264	8.36558	8.52614	8.16226	8.45062	8.19102	6.84119	7.07447	6.75411	7.24427	6.69849	6.28608	7.05442	7.16575
ENSMUSG00000003421	Nosip	6.65469	6.52944	6.57232	6.71069	6.67362	6.6936	6.53727	6.47471	6.6372	6.51758	6.58931	6.68077	6.85668	6.66481	6.40079	6.76128	6.52201	6.55888	6.55172	6.59639	6.8683	6.65983	6.74857	6.78037	6.82456	6.90169	6.94258	6.90023	6.81791	6.68234	6.68878	6.94158	6.49328	6.89027	6.75407	6.63296	6.66353	6.89509	6.65678	6.73024	6.17065	6.38917	6.60717	6.29528	6.27039	6.67557	6.54296	6.48075
ENSMUSG00000003423	Pih1d1	6.63873	7.28631	6.99585	6.86971	6.8191	7.17788	7.04718	6.72956	7.01759	6.8427	6.66867	6.92815	7.04777	6.79984	6.98996	7.09295	7.01339	7.06248	6.9429	6.84196	7.07704	6.9789	7.16025	7.20892	6.95974	6.74323	7.02439	7.19036	6.88383	7.13246	6.97336	7.03014	6.79572	7.00998	6.90116	7.0589	6.87236	7.02368	6.94368	7.14738	6.99907	6.9437	7.02742	7.12959	6.73765	7.15515	6.99956	7.14714
ENSMUSG00000003429	Rps11	11.881	11.9894	11.869	11.798	11.8886	12.0153	11.8709	11.8284	11.5536	11.5325	11.6479	11.7346	11.6164	11.529	11.5271	11.568	11.6873	11.7851	11.6448	11.6366	12.0972	12.0856	12.1701	11.9934	12.1058	12.0665	12.0261	12.0639	11.9938	11.9396	11.9499	12.0623	11.9202	11.8442	11.98	11.9199	12.013	12.1953	12.1009	12.0196	12.0493	12.0399	12.0624	11.9839	12.0155	12.0498	12.0137	11.971
ENSMUSG00000003435	Supt5	7.47849	6.81781	6.95867	7.13278	7.11047	7.37636	7.35871	7.27274	7.18512	7.17975	7.32027	7.32338	7.1624	7.11448	7.31553	7.27808	7.30678	7.25097	7.24215	7.35577	7.44519	7.41072	7.41674	7.44842	7.36598	7.26269	7.25492	7.35068	7.17463	7.48882	7.39894	7.29133	7.3053	7.1688	7.42713	7.46306	7.28083	7.55164	7.4482	7.33256	7.1983	7.25579	7.2495	7.18365	7.35633	7.35783	7.0107	7.38008
ENSMUSG00000003437	Paf1	7.04208	7.1217	6.71292	6.99002	7.11047	6.6936	6.93005	6.99261	6.82803	6.76469	6.91639	6.80248	6.83379	7.02708	6.86636	6.57938	6.59339	7.08468	6.93278	7.02548	6.6381	6.6224	6.4959	6.30554	6.03946	6.41909	6.22532	6.36701	6.41607	6.29964	6.36707	6.52029	6.22806	6.40395	6.47937	6.04798	6.32093	6.24121	5.95535	6.18985	7.04118	6.96838	6.81719	7.00499	7.32239	6.72528	6.99956	7.08984
ENSMUSG00000003438	Timm50	6.52179	6.04275	6.65212	6.46709	6.41341	6.63281	6.52264	5.94594	6.50927	6.53335	6.20166	6.59914	6.52649	6.17992	6.48725	6.28735	6.32638	6.15944	6.49787	6.48512	6.36405	6.2819	6.13132	6.28668	6.16687	6.00034	6.4106	6.19176	6.22584	5.92661	6.13665	6.43635	6.43841	6.29213	6.27872	6.19342	6.30044	6.31618	6.06193	6.25243	6.28019	6.6091	6.18115	6.43557	5.95312	6.42792	6.41464	6.29041
ENSMUSG00000003444	Med29	5.14403	5.38814	5.1107	4.77842	4.90118	3.78801	4.71773	4.96916	4.66677	4.96377	5.14917	3.86251	5.00016	5.14538	5.08959	4.91679	4.91336	4.90788	4.69611	4.70807	4.63995	4.38198	4.46686	4.42973	4.47601	3.99319	5.16425	4.74143	4.46589	4.68846	4.37036	4.4431	4.46019	4.57855	4.59515	4.8615	4.41279	3.71203	4.14159	4.4077	4.78241	4.99054	5.11982	4.83934	5.54583	4.75369	5.31046	5.01241
ENSMUSG00000003458	Ncstn	7.23487	7.15859	7.10196	7.3906	7.13538	7.01274	7.27385	7.18528	7.36014	7.17975	7.42302	7.50468	7.14392	7.24932	7.32339	6.93663	7.21922	7.3087	7.36757	7.15229	7.05644	6.89769	7.11102	6.8591	6.8501	7.03536	7.18548	7.25664	7.13187	7.13246	6.92966	6.9004	6.90093	6.91879	6.87948	7.1329	7.06693	6.85793	7.10193	7.00016	7.42195	7.03997	7.05385	7.01497	7.28764	7.15515	7.26444	7.36406
ENSMUSG00000003464	Pex19	5.8737	6.09444	6.30246	5.85689	6.16993	6.43335	6.39987	6.26318	6.21336	6.21921	6.38516	6.45808	6.15408	5.66615	6.24408	6.2656	6.17171	6.18021	6.08814	6.44604	5.89227	5.37723	5.77462	5.46462	5.60196	5.77859	5.58982	5.7376	5.63014	5.90619	5.68966	5.52241	5.53559	5.73071	5.565	5.78494	5.52705	5.62701	5.87967	5.78668	5.82989	6.19375	5.84009	6.42064	6.17852	6.38218	5.74335	5.81234
ENSMUSG00000003484	Cyp4f18	2.44188	1.7675	3.10035	2.82832	1.76841	1.27723	1.93078	3.01353	3.23974	1.59157	3.04617	1.70381	1.90134	3.19308	3.98053	3.52536	3.52213	2.62813	3.49986	3.55745	4.11053	3.70958	3.85159	4.28515	3.47522	2.76639	4.20394	3.70225	4.39532	4.24395	4.90956	4.19327	4.15456	4.13571	3.65364	4.00342	3.15291	3.71203	4.20499	3.88295	3.1005	3.39996	2.72869	2.19057	2.74727	1.48107	3.31135	2.22638
ENSMUSG00000003500	Impdh1	4.60145	4.25056	4.10726	4.97784	3.94867	3.45498	4.0822	4.47419	4.81842	4.91645	4.03807	3.61918	4.04455	4.61658	3.8121	3.52536	4.29619	3.63238	4.31516	4.56948	4.26218	3.88837	4.03169	4.49693	5.01682	3.65628	4.28204	3.88098	3.65584	4.42705	4.49553	4.49934	4.22108	4.7149	4.74651	4.7584	4.558	4.09928	4.80514	4.7489	4.50997	3.78042	3.04206	4.42613	4.02135	3.31582	4.0764	4.63907
ENSMUSG00000003518	Dusp3	6.77638	6.87804	6.52224	7.00152	6.7401	6.56934	6.50785	6.64466	6.40129	6.51758	6.51967	6.00479	6.22615	6.25022	6.58198	6.41134	5.88923	6.11698	6.51152	5.64612	5.462	6.09418	6.02902	6.03865	6.08319	5.25971	6.07984	6.19176	6.14212	6.04338	6.39947	5.98315	6.46611	6.61618	6.57687	6.27038	6.07765	6.01236	6.41011	6.14107	6.15155	6.17268	6.19705	5.98607	6.51536	5.93114	6.19785	6.25609
ENSMUSG00000003527	Ess2	5.5374	5.38814	5.63531	5.02367	5.11665	4.80997	5.40093	5.40741	5.1588	5.09707	5.11179	5.12367	5.04069	5.06964	5.2953	5.07516	4.85646	4.37104	5.1793	4.95075	4.89331	5.25213	4.46686	4.56114	5.01682	5.19587	4.94169	5.10744	4.65898	4.90969	5.11861	5.08142	4.22108	4.67086	4.48464	5.25148	4.33431	4.91903	4.99645	4.65936	5.01149	5.1283	5.11982	5.0864	5.06099	5.16733	5.03299	5.55443
ENSMUSG00000003528	Slc25a1	8.07268	7.95113	7.86852	7.88851	8.0539	8.00714	7.97339	8.00975	8.06353	7.91072	8.09889	7.9554	7.89534	7.74548	8.17868	7.83801	7.94778	8.05145	7.92687	7.78174	6.79557	6.5969	6.38431	7.05019	6.64654	6.63907	6.5902	6.92081	6.37998	6.8087	6.53688	6.54722	6.76261	6.60453	6.71789	6.60352	6.77172	6.97824	6.57516	6.79474	7.6635	7.63289	7.60572	7.78875	7.60948	7.90793	7.56573	7.97803
ENSMUSG00000003531	Dgcr6	4.8981	4.57555	4.50122	4.41559	4.34015	4.57165	4.76824	4.40704	4.55602	4.2573	3.77666	4.48846	4.33265	3.77304	4.7598	4.91679	3.52213	4.37104	4.2515	4.49485	5.49299	5.11515	5.61428	5.36022	4.40886	5.54236	5.42746	5.36949	5.69033	5.17156	4.90956	5.49502	4.96609	4.9904	4.88348	5.25148	4.75163	5.01216	5.06639	5.19362	3.92668	4.47476	4.16072	4.09101	4.57638	4.54809	3.98898	4.40856
ENSMUSG00000003534	Ddr1	5.27369	5.06447	5.43332	5.23323	5.11665	5.70747	5.11899	4.76977	4.81842	4.76442	4.50973	5.12367	5.32949	4.9897	4.80539	5.07516	5.259	4.69347	5.40089	4.8938	5.71957	5.28444	5.89584	5.68234	5.82441	6.00034	5.89335	5.71421	5.43287	5.63562	5.76619	6.20229	5.92298	5.33884	5.61832	5.78494	6.19334	5.40457	5.4792	5.28626	6.31494	5.83978	6.33277	6.75416	6.15943	6.73744	6.46411	6.56726
ENSMUSG00000003541	Ier3	6.55618	7.24116	6.8945	6.79239	6.8645	7.01274	7.25626	7.12387	6.76718	7.12876	7.20963	6.773	7.2253	7.43432	7.3312	7.29964	7.23046	7.27048	7.27454	7.44767	5.91534	5.96061	5.69668	5.94551	5.54055	5.64154	6.144	6.14003	5.66055	6.08029	5.99543	5.79376	5.53559	6.30659	6.10283	5.86156	5.95188	5.96655	6.07895	5.72182	8.68672	8.70462	8.66051	8.5858	8.53346	8.01672	8.77617	8.64138
ENSMUSG00000003546	Klc4	3.94569	4.25056	4.10726	4.11046	4.71541	3.25435	4.00005	3.92132	3.72248	4.17927	3.77666	3.32631	4.26584	4.03441	3.62136	3.66478	3.52213	4.50877	3.96435	4.15044	5.71957	5.49234	5.8724	5.94551	6.20695	4.98543	6.12293	5.87053	5.80365	5.98618	6.09769	5.98315	5.88245	6.03856	6.084	6.00359	5.37852	5.43853	5.671	5.4012	3.83391	4.08119	3.04206	3.93163	4.10357	3.17983	3.68959	3.97438
ENSMUSG00000003549	Ercc1	5.35408	5.54498	5.97022	6.02405	5.8165	6.2832	5.90845	6.01522	5.81685	5.68212	5.35512	5.87206	5.48445	6.00798	5.70914	5.86406	5.64232	5.77861	6.08814	5.89857	5.77106	5.11515	5.40148	5.76645	5.50883	5.25971	5.52705	5.36949	5.66055	5.77724	5.19442	5.70089	5.39858	5.4731	5.32952	5.46299	5.52705	5.74024	5.55414	5.34487	5.5083	5.69944	5.88003	5.66982	5.86157	5.70209	5.31046	5.92584
ENSMUSG00000003559	As3mt	0	1.7675	0	0	2.53942	2.74306	0.954223	2.33431	0.954919	1.00495	1.89629	1.09004	0.934982	0	1.4539	3.00172	2.77125	1.6196	1.83921	2.8043	1.95304	2.41013	1.54568	2.02954	2.33583	1.4105	1.01811	1.83792	1.63685	1.83348	0.95403	1.44856	2.12494	1.36674	2.85561	2.81048	2.13203	1.00629	2.06054	3.04981	0	0	1.77071	2.44786	0	0.92279	1.57713	0.941028
ENSMUSG00000003573	Homer3	5.18856	5.06447	5.35917	5.30921	5.46995	5.30161	5.11899	5.77006	5.26824	5.13889	5.25581	5.07618	4.87125	4.76803	5.2953	5.54109	5.46335	4.573	5.40089	5.20599	5.43032	5.11515	5.15176	5.46462	5.14615	5.19587	5.24448	5.24441	5.20429	5.39312	5.40054	5.1178	5.39858	5.73071	5.71938	4.95772	5.56191	5.01216	5.3165	5.4554	4.67953	5.44195	4.86506	5.36123	5.14105	5.01579	4.89553	5.4368
ENSMUSG00000003575	Crtc1	3.94569	4.42219	3.80611	4.27108	3.8316	4.0584	4.30383	4.33662	4.37211	4.09678	4.2593	4.07066	4.33265	4.32239	3.62136	4.3827	3.78862	4.13612	3.79605	3.94153	4.63995	4.44049	5.07168	4.99221	5.44323	5.54236	5.20492	4.99545	5.24499	5.33321	4.66501	4.7517	4.92677	4.7149	4.96806	5.25148	4.41279	5.18213	5.10013	4.5639	3.83391	3.6644	4.0248	3.93163	4.32539	3.55451	4.23679	3.97438
ENSMUSG00000003581	Rnf215	5.09809	5.06447	5.39672	5.48331	5.5086	5.1935	6.05805	5.62985	5.434	5.40198	5.22113	5.63048	5.86907	5.53149	5.68496	5.46681	5.34424	5.75111	5.45842	5.42278	5.39793	5.49234	5.36834	4.99221	5.54055	5.25971	4.78956	5.39913	5.28457	5.13693	5.33505	5.49502	5.73088	5.49851	5.79079	5.25148	5.49133	5.3698	5.55414	5.34487	5.31589	5.33216	5.62189	5.0864	5.01923	5.5723	4.5737	5.46712
ENSMUSG00000003604	Aven	4.8981	5.1154	5.01736	3.723	4.34015	4.80997	5.11899	4.53835	4.3052	4.53303	4.72304	4.25254	4.91551	4.71929	4.05791	4.3827	5.02085	5.0945	4.59714	4.77267	5.10875	4.60301	4.75019	4.73821	4.47601	3.91605	4.42661	4.787	5.0748	4.53736	4.66501	4.96642	4.71226	4.83946	4.64739	4.00342	4.62547	4.96635	4.58453	4.65936	4.56873	4.32995	4.60396	4.23452	4.45634	4.65455	4.5737	4.13407
ENSMUSG00000003617	Cp	3.4562	3.8304	4.10726	4.48276	4.57679	2.74306	3.91294	4.87291	5.66502	5.40198	5.38676	4.75288	4.87125	5.78932	5.55754	5.57684	5.12087	6.22087	5.66801	6.00995	1.54329	0.897661	0	2.02954	1.59656	1.4105	0	0.893992	1.63685	0.891149	2.72763	0.898929	1.42273	2.3066	2.44779	2.00273	0	2.33198	0.842258	0	4.17382	4.40417	3.95171	4.96815	4.79011	2.67235	4.44821	4.13407
ENSMUSG00000003623	Crot	2.44188	3.23514	3.42505	3.723	3.2363	3.78801	2.50784	3.18367	3.50121	2.59321	2.68821	3.32631	3.96254	2.87489	4.26787	3.52536	3.52213	4.04847	2.97729	3.0325	5.55306	5.25213	4.52815	4.89591	4.87475	4.64647	4.67842	4.83117	5.36062	5.20537	5.15701	5.0441	5.11347	4.83946	4.64739	5.091	4.48722	5.33417	5.10013	4.87358	1.94165	2.65736	3.51765	3.43341	2.93863	3.17983	2.79728	3.21398
ENSMUSG00000003644	Rps6ka1	7.61526	7.59522	8.03255	7.75902	7.72515	8.29563	7.92968	7.94021	7.93112	7.6537	7.82059	8.06284	7.81583	7.67055	7.46505	7.65779	7.9272	7.70245	7.7307	7.73387	9.41691	9.44242	9.51629	9.27282	9.33022	9.67398	9.25267	9.34404	9.43459	9.2716	9.25984	9.43257	9.44482	9.2481	9.2134	9.30513	9.31019	9.22199	9.2986	9.30384	8.27946	8.29562	8.64031	8.40796	8.31357	8.84436	8.20745	8.59065
ENSMUSG00000003660	Snrnp200	6.95454	7.071	7.04397	7.22393	7.35277	7.05969	7.32536	6.88569	7.4246	7.28595	7.22721	7.04375	7.33529	7.23205	6.9998	7.35216	7.06453	7.32744	7.41918	7.1278	7.39683	7.33562	7.28977	6.9578	7.3923	7.43157	7.12319	7.12089	7.4604	7.44704	7.25587	7.33834	7.35799	7.26078	7.39693	7.38733	7.30161	7.18239	7.25954	7.19595	7.17957	7.2356	7.25711	6.93316	7.30512	6.90855	7.10727	7.15648
ENSMUSG00000003662	Ciao1	5.60467	5.34612	5.39672	5.19368	5.25947	5.30161	5.33544	5.53868	5.49532	4.76442	5.64403	4.92357	5.48445	5.47389	4.89246	5.21785	5.60826	5.33575	5.40089	5.53877	5.462	5.15063	5.11228	5.53025	5.40927	5.2906	5.16425	5.07107	5.56733	5.47856	5.33505	5.3799	5.00437	5.28143	5.45206	5.42982	5.16837	5.59726	5.45332	5.4554	5.20912	5.17144	5.27767	5.53767	5.14105	5.0552	5.38084	5.30872
ENSMUSG00000003680	Taf6l	5.35408	5.16459	5.1107	4.88157	5.11665	5.1935	5.40093	5.05938	5.08093	5.3672	5.1856	5.12367	5.08011	5.14538	5.26299	5.46681	4.96811	5.37231	5.31006	5.15842	5.06816	5.34696	4.46686	4.94486	5.14615	4.78308	4.94169	5.69043	5.02892	5.39312	5.40054	5.18792	4.40403	5.0258	5.26411	5.17347	5.21292	5.4717	5.19686	4.8332	5.3498	5.17144	5.33627	5.29727	5.25338	5.33679	5.74335	5.13077
ENSMUSG00000003721	Insig2	4.22759	3.56326	3.10035	3.48166	3.0392	2.74306	3.08751	3.47349	3.08878	3.70957	3.19656	3.32631	3.05223	3.67422	4.26787	3.19815	3.66152	3.21592	3.70392	3.22948	3.40231	3.97009	4.33587	3.49517	4.01628	4.06642	3.61798	2.97572	4.2429	4.17736	3.37473	4.70464	4.22108	4.42796	4.09093	3.91029	4.62547	4.18178	3.93276	3.95996	2.51998	0	2.89387	4.01352	2.74727	4.6023	3.79644	3.58961
ENSMUSG00000003731	Kpna6	5.66894	6.06882	5.66639	6.15336	6.04402	5.66762	6.24798	5.99249	6.13846	6.09721	5.92828	5.78614	5.59744	5.85846	6.10517	6.12778	6.1482	6.11698	5.95457	5.64612	6.00409	5.79108	6.00766	5.59302	5.89971	6.00034	5.89335	5.99224	5.7195	6.06195	5.49352	6.11499	6.14483	5.85397	5.76738	5.93432	5.6935	5.33417	5.84028	5.78668	6.332	6.33327	6.13238	5.88091	6.37342	6.03334	6.34594	5.9475
ENSMUSG00000003746	Man1a	7.38592	7.1341	7.47102	7.51615	7.2652	7.69655	7.27385	7.46658	7.47874	6.95233	7.32027	7.3029	7.4068	7.12387	7.05745	7.24513	7.21922	7.20104	7.18365	6.74868	6.10786	5.49234	5.15176	5.46462	5.54055	5.51646	5.76324	5.3083	5.59908	5.98618	5.55233	5.3799	5.18188	5.94922	5.565	5.25148	5.7246	5.79369	5.671	5.55806	7.25308	6.99264	7.09686	7.22721	7.11005	7.56993	6.88316	7.39593
ENSMUSG00000003752	Itpkc	4.78665	4.57555	4.56857	4.60838	4.34015	4.48258	4.49591	4.33662	5.08093	5.09707	5.25581	5.2574	4.26584	5.21734	4.97457	5.3885	5.07173	5.37231	4.87576	4.8938	4.11053	3.70958	3.64576	4.56114	3.47522	3.83455	3.49218	3.70225	3.97902	3.69657	3.37473	3.61363	2.78309	2.87095	2.85561	3.81074	3.32514	3.47085	4.37999	3.80158	4.96849	5.08382	5.01609	4.88357	4.32539	4.09795	4.38112	4.92774
ENSMUSG00000003762	Coq8b	4.66586	4.77878	3.91363	4.48276	3.8316	4.0584	4.15992	4.87291	4.49728	4.46888	4.2593	4.62672	4.72968	5.31897	4.9341	4.46131	4.96811	4.75013	4.8329	5.10924	4.74669	4.38198	5.07168	4.49693	5.22635	4.3854	4.78956	4.37442	4.53316	4.7355	4.95386	4.55347	4.66525	4.2598	5.23026	4.25138	4.81079	4.18178	4.80514	5.12839	4.31781	4.47476	4.0248	4.92648	4.57638	4.49177	4.51232	4.79061
ENSMUSG00000003778	Brd8	5.63716	4.77878	5.63531	5.88199	5.34738	5.1935	4.90995	5.337	5.30295	5.33157	5.034	5.59722	5.1923	5.50298	5.58394	5.50443	5.12087	5.25973	5.6184	5.33993	6.00409	5.21908	5.46555	5.39587	5.71747	5.43585	5.24448	4.99545	5.7195	5.75458	5.66322	5.65211	5.14808	5.7091	5.45206	5.36111	5.37852	5.4717	5.06639	5.4012	5.3498	5.1283	5.11982	5.2642	4.83894	5.30445	4.98861	5.05295
ENSMUSG00000003779	Kif20a	5.27369	5.01168	4.7536	4.34514	4.64776	5.13625	4.49591	4.53835	5.08093	4.59444	4.86459	4.69118	4.26584	4.03441	2.99239	4.67432	4.114	4.37104	4.2515	3.94153	5.74554	5.96061	6.31644	5.49781	5.92396	6.12555	5.39267	5.61663	5.77614	5.47856	5.68966	5.8597	5.90286	5.4731	5.16008	5.70401	5.25614	5.71275	5.62539	5.74377	4.31781	5.33216	4.60396	4.30126	4.73958	5.95217	4.94282	4.63907
ENSMUSG00000003808	Farsa	6.48655	6.45231	6.19999	6.53196	6.43364	6.43335	5.83926	6.40759	6.35241	6.23858	6.16564	6.42055	6.42297	6.4123	6.51496	6.41134	6.34718	5.90875	6.25976	6.64896	6.14736	6.70826	6.38431	6.12615	6.24595	6.15942	6.144	6.22525	6.05324	6.33061	6.33393	6.05996	6.50668	6.50772	6.19345	6.289	6.27964	6.53598	6.50132	6.28273	6.4461	6.64014	6.57102	6.47946	6.30556	6.50109	6.43132	6.48075
ENSMUSG00000003809	Gcdh	3.4562	4.05572	4.01369	4.02291	3.40968	4.38765	3.82023	4.18453	3.72248	4.2573	3.04617	2.95843	2.88422	3.04274	3.14203	3.66478	3.78862	3.36849	3.60549	3.0325	3.64242	4.38198	3.94445	4.20703	4.26438	3.99319	4.73506	4.69438	3.65584	3.78866	4.15955	4.32359	4.51425	3.85003	4.6978	3.7038	3.74477	4.40428	4.43391	3.80158	3.38839	2.88177	3.29936	3.93163	3.93415	3.55451	3.44875	1.50578
ENSMUSG00000003810	Mast2	4.38893	4.71417	4.19513	4.02291	4.64776	4.38765	4.81704	4.26257	4.37211	3.91613	4.45108	4.33554	4.33265	4.11197	3.71988	4.21132	3.78862	4.21875	4.11506	4.15044	4.18835	4.38198	4.33587	3.94357	4.54017	4.54764	4.61947	3.96267	4.718	4.90969	4.95386	4.38458	4.71226	4.79912	4.79362	4.52705	4.75163	4.09928	5.10013	4.87358	4.17382	4.47476	4.60396	4.01352	5.01923	4.43315	4.15882	4.52841
ENSMUSG00000003812	Dnase2a	5.66894	6.06882	5.66639	5.5785	5.46995	5.89173	5.26684	5.7156	5.84067	5.50153	5.56326	5.66298	5.39349	5.66615	5.68496	5.86406	5.42473	5.90875	5.7624	5.57545	6.18581	6.31355	6.29896	6.78037	6.40947	5.54236	6.26433	6.12236	6.16351	6.40524	6.38336	6.49285	6.2118	6.60453	6.43548	6.71786	6.67949	6.36995	6.71237	6.79474	5.75596	5.81278	5.79901	5.74367	5.54583	5.09355	5.91917	5.73969
ENSMUSG00000003813	Rad23a	7.47849	7.36207	7.27324	7.2722	7.42527	7.53981	7.24739	7.49919	7.28399	7.33176	7.06067	7.28212	7.087	7.0568	7.12193	7.32088	7.31736	7.09566	7.29836	7.16438	7.15664	7.18974	7.00721	6.9578	7.05065	7.05349	6.89366	6.96112	6.94687	7.2011	7.23806	6.99145	6.96056	7.20011	6.85748	6.9923	6.87236	6.94319	6.74473	6.95383	7.09214	7.28555	6.93564	7.04449	7.12981	7.39669	7.16823	7.18412
ENSMUSG00000003814	Calr	9.53194	9.49663	9.44488	9.37312	9.38561	9.57765	9.35417	9.42483	9.34731	9.36523	9.42244	9.37418	9.36094	9.21827	9.40441	9.33512	9.48962	9.45458	9.447	9.44642	8.69541	8.80754	8.74816	8.71159	8.84387	8.664	8.78074	8.79962	8.5728	8.6443	8.73013	8.67336	8.56365	8.67086	8.65432	8.81742	8.68874	8.65998	8.70476	8.77966	9.45899	9.52927	9.46388	9.5483	9.59329	9.70093	9.5751	9.60761
ENSMUSG00000003824	Syce2	2.44188	3.03806	2.41395	2.82832	3.8316	3.45498	2.24797	3.47349	3.61608	3.46843	3.77666	3.74597	2.88422	3.32922	2.99239	3.00172	2.77125	2.03891	2.97729	3.40277	4.11053	3.70958	3.4056	3.35731	3.33756	3.74816	4.73506	4.31345	3.97902	2.80376	3.99968	3.61363	3.57604	3.49347	3.75235	3.17317	3.61799	3.59647	3.93276	4.03308	3.62828	3.98773	3.29936	3.43341	2.93863	3.31582	3.68959	2.89516
ENSMUSG00000003847	Nfat5	4.78665	4.15643	4.56857	4.19301	4.78003	4.65554	4.49591	4.53835	5.12039	4.53303	4.77178	4.69118	4.26584	4.506	4.39259	4.3827	4.96811	5.0945	5.07282	4.64044	3.26539	3.80174	3.11731	3.03441	4.10381	4.3854	3.61798	3.79438	4.16019	3.87523	3.81986	3.7121	4.71226	4.53008	4.30117	3.00319	4.16324	3.81901	3.93276	3.80158	5.09382	4.66791	4.3993	4.36504	5.06099	4.49177	4.44821	4.69138
ENSMUSG00000003848	Nob1	5.95328	5.42898	5.8935	5.41617	5.65361	5.85671	5.52362	5.40741	5.23267	5.53324	5.50679	5.63048	5.67674	5.108	5.44683	5.3885	5.07173	5.47673	5.40089	5.53877	6.06724	6.11229	6.24522	6.03865	6.44343	6.05534	5.89335	6.19176	6.18459	6.1514	5.8623	6.07853	6.30676	5.83415	6.27872	5.88623	6.4568	5.81968	6.25401	5.86887	5.4153	5.86628	5.66825	5.29727	5.78887	5.88815	5.51206	5.60983
ENSMUSG00000003849	Nqo1	6.87504	6.60266	6.24185	6.06845	6.95124	6.43335	6.63577	6.58515	4.71911	5.7646	5.034	4.86888	5.32949	5.69164	5.50324	5.26244	5.60826	5.72308	5.37125	5.05832	4.11053	3.2676	3.4056	3.20488	3.82348	2.93229	3.49218	3.60384	3.87913	4.03419	3.91257	2.81819	3.09831	4.31806	3.30912	3.17317	3.61799	3.91861	3.77459	3.42063	6.07254	5.69944	5.64526	5.69486	6.01817	5.36842	5.38084	6.27335
ENSMUSG00000003863	Ppfia3	5.92724	6.04275	5.28101	5.85689	5.5086	5.85671	5.26684	5.53868	6.47924	6.65365	6.80371	6.43944	6.59613	6.75219	7.01927	6.80716	7.32786	7.38225	7.29836	7.16438	2.53269	2.41013	3.11731	2.61775	1.00871	2.10989	2.35079	2.40369	1.03909	2.80376	2.24766	1.84561	2.94929	3.01879	3.1732	2.32484	2.46235	2.00943	1.37056	2.73618	5.1717	5.51076	5.11982	5.0864	5.2169	5.27138	5.57345	5.30872
ENSMUSG00000003865	Gys1	3.83799	4.95688	4.81035	4.02291	4.71541	3.92953	4.71773	4.18453	4.08355	4.40174	4.38994	4.07066	4.19578	4.506	3.98053	4.53586	4.01348	3.63238	3.79605	3.22948	5.14823	4.25731	4.26562	3.62099	4.77161	4.3854	4.20394	4.74143	4.16019	4.48326	4.49553	4.4431	4.80193	4.83946	4.59515	4.46291	5.02582	4.8701	4.07528	4.65936	4.38475	4.47476	4.09436	4.16455	4.39235	4.97528	4.23679	3.47494
ENSMUSG00000003868	Ruvbl2	6.1907	6.21609	6.15687	5.93091	6.19384	6.65336	6.17498	6.12376	6.03902	5.84261	6.36941	6.12633	6.09757	5.66615	5.82434	5.9754	5.86058	6.05085	6.05122	5.83948	6.04649	6.05726	6.33371	6.22855	6.20695	6.28745	5.89335	6.22525	5.63014	5.70816	6.09769	6.34723	6.0746	5.93066	5.85883	6.27038	6.02865	5.79369	5.86011	6.00231	5.70448	5.99194	5.93795	5.71947	6.01817	6.07227	5.71638	5.4368
ENSMUSG00000003873	Bax	8.99363	9.12638	8.9996	8.98438	8.96349	8.74187	8.81103	8.90417	8.69323	8.65733	8.7672	8.54061	8.52188	8.58097	8.50998	8.59442	8.61253	8.7133	8.47194	8.62507	8.72509	8.51597	8.49158	8.60901	8.66837	8.26578	8.38017	8.58101	8.40335	8.5087	8.21063	8.25031	8.59847	8.63407	8.41165	8.73156	8.38726	8.57857	8.49884	8.54983	8.8614	8.90963	8.86343	8.9557	8.83969	8.68707	8.92196	8.65132
ENSMUSG00000003882	Il7r	5.73047	6.19256	6.26234	6.23355	5.96285	6.30934	6.31747	6.12376	6.13846	6.38481	6.3211	6.32222	6.43822	6.57179	6.34013	6.32987	5.97191	6.05085	6.10625	6.18631	6.53761	6.41917	6.52626	7.00473	6.4766	6.70934	6.76357	6.79264	6.51923	6.6943	6.44674	6.58669	6.95079	6.86118	6.85748	6.44655	6.61455	6.26032	6.1124	6.6742	6.24459	6.15128	6.68814	6.80104	6.46958	6.77333	6.25518	5.9475
ENSMUSG00000003923	Tfam	5.70003	6.41213	6.3795	5.54746	5.96285	5.74626	5.93079	5.89784	5.69146	5.81707	5.83961	5.75632	5.77611	5.85846	5.68496	5.67906	5.77105	5.25973	5.73937	5.83948	6.16671	5.87833	6.11144	5.65318	5.68945	5.88363	5.58982	6.03063	5.93384	5.68438	5.26645	5.5757	6.0565	5.752	5.45206	5.75846	5.52705	6.01236	5.9368	5.60678	6.05209	5.72862	5.8996	6.06501	6.03922	5.95217	6.34594	5.63675
ENSMUSG00000003929	Zfp81	1.07613	2.20381	2.41395	2.60535	1.13973	1.9439	0.954223	1.00775	1.93184	2.59321	2.46926	2.46341	2.21644	2.87489	1.85169	1.73834	1.73587	3.04529	2.14976	2.19885	2.27178	1.44683	1.95573	3.03441	2.01304	3.08106	2.83825	2.14836	2.05825	2.3987	0.95403	1.44856	1.42273	0.839502	3.30912	2.00273	2.9573	2.33198	1.37056	1.38847	1.53321	1.04387	1.38303	1.87721	2.52658	1.88258	0.994133	3.06336
ENSMUSG00000003948	Mmd	6.80526	6.68925	6.45263	7.12228	6.21736	5.85671	6.8735	6.96953	6.87492	6.48552	6.47621	5.8996	6.68831	6.65188	6.40079	6.32987	5.94487	6.13836	5.99401	6.08819	6.02545	6.31355	6.29896	6.60871	6.78539	5.6653	6.33932	6.33669	6.58412	6.44824	6.03721	6.07853	6.27579	6.61618	6.45026	5.95778	6.27964	6.56701	6.17706	6.54267	6.49236	6.31415	6.18115	6.69334	6.17852	5.01579	6.32824	6.5532
ENSMUSG00000003955	Fam162a	6.55618	6.3497	6.08967	6.1326	6.41341	6.54755	6.49291	6.05962	5.66502	5.73763	5.97065	5.16964	5.54205	5.94579	5.50324	5.61172	5.70812	5.75111	5.59294	5.46249	5.02639	5.49234	5.46555	5.71093	5.71747	5.5928	5.73574	5.99224	5.36062	5.66021	5.19442	5.43861	5.27876	5.59592	5.42238	5.52713	5.78486	5.33417	5.671	5.25604	5.94527	6.01581	5.84009	5.71947	6.12046	6.20081	5.87108	5.78852
ENSMUSG00000003970	Rpl8	11.4297	11.4549	11.4864	11.2598	11.4531	11.547	11.2934	11.2793	11.0563	11.1026	11.2318	11.2734	11.1107	10.9673	11.1391	11.1777	11.2535	11.2525	11.1673	11.1871	11.2068	11.1073	11.128	11.1221	11.1979	11.1318	11.1181	11.1111	10.9116	10.975	11.0589	11.1424	10.9836	11.0417	10.9868	11.0528	11.0893	11.225	11.1196	11.0596	11.432	11.4728	11.3571	11.2417	11.3762	11.4679	11.3203	11.3849
ENSMUSG00000003992	Ssbp2	3.13071	1.13902	2.90573	2.3415	3.0392	3.92953	3.37509	3.18367	2.72919	2.59321	3.45716	3.15406	1.90134	2.68491	3.2776	2.77427	2.77125	3.04529	2.14976	2.8043	5.77106	5.21908	5.2997	5.94551	5.57158	6.01891	5.86825	5.66625	5.83065	5.13693	5.52323	5.67671	5.75353	5.39405	5.42238	5.61828	5.1224	5.56688	5.34492	5.4012	3.62828	3.53823	4.09436	3.65373	3.25877	3.93852	4.0764	3.97438
ENSMUSG00000004018	Fancl	3.72161	3.8304	3.27182	4.02291	2.81085	3.63108	4.55464	3.18367	3.82157	3.00866	3.33274	3.32631	3.87558	2.46607	3.8121	3.37101	3.78862	3.85537	3.26211	3.55745	3.74898	3.70958	2.27466	3.62099	3.18537	3.65628	3.03154	3.88098	4.07245	2.6154	3.2381	2.98504	3.23337	3.01879	3.75235	3.17317	3.15291	3.59647	3.49916	3.62364	3.1005	3.24702	3.41263	3.54777	1.53844	3.85167	3.68959	3.21398
ENSMUSG00000004032	Gstm5	1.6856	2.20381	1.0582	1.60129	2.53942	1.27723	2.50784	2.33431	0.954919	0	1.89629	1.09004	1.4976	2.20798	2.16316	1.73834	1.73587	1.6196	2.14976	2.19885	1.54329	1.84363	2.53569	3.03441	1.00871	1.4105	2.02707	2.62055	2.64954	2.80376	2.24766	2.15663	1.42273	2.0558	2.44779	1.58739	2.73095	2.59543	2.06054	2.73618	0.961362	1.64317	2.32779	0	0.965253	0	2.31253	1.91061
ENSMUSG00000004040	Stat3	9.41968	9.26252	9.09691	9.46318	9.66335	9.12697	9.43455	9.43329	9.58622	9.69463	9.6366	9.38153	9.52528	9.92098	9.92297	9.7378	9.76937	9.81646	9.64736	9.77682	8.07682	7.89686	8.0957	7.8335	7.71772	8.14842	8.12332	8.03302	7.81827	8.15785	8.00493	8.09474	7.89997	7.97751	8.087	8.11737	8.05544	7.9955	7.87098	7.97144	9.30332	9.3531	9.22697	9.42279	9.4689	9.22948	9.31693	9.56619
ENSMUSG00000004043	Stat5a	8.63991	8.53649	8.51895	8.65007	8.80172	8.53039	8.76202	8.78029	9.12043	9.1443	9.07942	8.99141	9.09595	9.21168	9.34391	9.11267	9.17751	9.45245	9.28155	9.18379	7.48428	7.41072	7.33335	7.45689	7.50912	7.45902	7.55149	7.66932	7.56859	7.38937	7.48448	7.61778	7.36536	7.41556	7.34252	7.29824	7.34228	7.46369	7.35346	7.444	8.96894	8.93175	8.82302	9.06776	8.9687	8.81883	8.9249	9.23067
ENSMUSG00000004044	Cavin1	3.30261	3.23514	2.68069	3.48166	2.81085	1.9439	3.08751	2.33431	2.50903	3.00866	2.87826	2.46341	3.2027	2.46607	2.99239	3.00172	3.195	3.04529	1.83921	3.40277	1.54329	0	0	1.01976	1.00871	0	0	0	0	1.83348	0.95403	0.898929	0	0	1.47629	0	1.08935	0	0	0	1.94165	1.64317	2.54212	2.44786	1.94756	2.67235	1.99119	1.91061
ENSMUSG00000004054	Map3k11	6.68609	6.80236	6.62073	6.96674	6.80364	6.75194	6.86192	6.75678	6.71658	6.68222	6.95911	6.78782	6.83379	6.79984	7.06684	6.99064	6.75778	6.76541	7.0775	6.98515	7.35527	7.35856	7.17948	7.37887	7.11527	6.94116	7.15467	7.34307	7.24655	7.54272	7.40693	7.31503	7.38	7.36118	7.27771	7.58105	7.32209	7.48822	7.23697	7.56604	7.25308	7.21513	7.09686	7.29428	7.38127	6.96136	7.31923	7.25534
ENSMUSG00000004056	Akt2	6.37538	6.3497	6.11242	6.53196	6.51182	6.30934	6.49291	6.67352	5.90986	6.19958	6.3211	6.38202	6.03876	5.92445	6.10517	6.3914	6.24004	5.90875	6.1765	6.18631	6.06724	5.67402	6.00766	6.14722	5.74496	6.12555	5.86825	6.01156	6.43379	6.21917	6.13665	5.88102	5.96241	6.03856	5.96555	5.95778	6.02865	6.07846	5.89896	5.96542	6.67729	6.6091	6.34709	6.46498	6.37342	6.26943	6.19785	6.32393
ENSMUSG00000004069	Dnaja3	5.23176	5.2582	5.86699	5.54746	5.34738	4.73482	5.40093	5.47454	5.1588	5.56427	5.38676	5.21419	5.00016	5.38295	5.2953	5.07516	5.1684	5.44276	5.31006	5.42278	6.08769	5.79108	5.84857	6.14722	6.30254	5.37949	6.144	5.99224	5.83065	5.96659	6.19319	5.90203	6.00078	5.81405	5.92381	6.02596	5.78486	5.98963	5.95535	6.03827	5.2456	5.83978	5.8602	5.53767	5.48577	5.48842	5.23648	5.46712
ENSMUSG00000004070	Hmox2	8.40537	8.02624	8.38057	8.47557	8.39035	8.07727	8.57252	8.26807	8.54162	8.52557	8.60181	8.56232	8.59854	8.8193	8.709	8.74343	8.78252	8.64397	8.81249	8.82109	8.29479	8.23524	8.24007	8.42716	8.29808	8.13572	8.45373	8.35762	8.37153	8.44997	8.41064	8.32223	8.28915	8.50521	8.33409	8.50746	8.49039	8.61243	8.44077	8.51196	8.71626	8.63312	8.80497	8.95051	8.51855	8.67447	8.77617	8.81938
ENSMUSG00000004071	Cdip1	6.1907	6.41213	6.15687	5.95477	6.24051	6.45693	6.19358	6.2247	6.49433	6.3317	6.44649	6.21669	5.86907	6.17992	6.10517	6.3914	6.36768	6.18021	6.42759	6.06258	7.27728	7.08358	7.07039	6.93375	7.32103	7.6136	6.66498	7.00034	6.70575	7.06959	7.04678	7.48482	6.90093	6.80117	6.86852	6.94613	7.23836	6.8198	7.04244	6.86651	6.05209	6.12957	6.11575	5.98607	5.86157	6.41283	6.13815	6.09069
ENSMUSG00000004085	Map3k20	4.22759	4.15643	4.01369	4.60838	3.94867	3.92953	4.00005	3.71471	4.0014	3.81654	4.03807	3.97034	4.19578	3.67422	4.26787	4.0168	2.77125	4.21875	4.11506	4.3329	4.58347	4.44049	4.19178	4.89591	4.77161	3.99319	4.67842	4.18319	4.88182	4.10755	4.4343	4.70464	4.34559	4.53008	4.23444	4.25138	4.86763	4.18178	4.14159	4.91285	4.56873	4.54206	4.55545	4.69789	4.73958	3.55451	4.79602	4.34467
ENSMUSG00000004096	Cwc15	8.04872	7.99259	8.06206	8.00161	8.01416	7.93344	8.03141	7.94021	7.91998	8.07055	7.9533	7.80331	8.09136	8.09022	7.97433	8.09384	8.02726	7.9703	7.98185	7.95877	7.65844	7.81629	7.70913	7.26782	7.54865	7.5702	7.67243	7.68745	7.52793	7.7286	7.68834	7.428	7.57065	7.56136	7.62896	7.4045	7.67243	7.51233	7.57958	7.7179	7.7549	7.86085	7.69799	7.71111	7.73087	7.67484	8.02171	7.86303
ENSMUSG00000004099	Dnmt1	5.18856	4.84062	5.60355	5.15302	5.65361	5.58445	4.99723	5.47454	4.55602	5.21908	4.6726	5.4926	5.08011	5.28588	5.41777	5.71159	5.1684	5.57411	5.31006	4.95075	6.29537	6.47623	6.22685	5.96936	6.52497	6.37653	6.51132	6.28998	6.36159	6.33061	6.24759	6.58669	6.39585	6.23279	6.27872	6.39592	6.00351	6.45535	6.48864	6.71921	5.59566	5.81278	5.69088	5.00865	5.57495	5.48842	5.76982	4.88346
ENSMUSG00000004100	Ppan	5.14403	5.34612	5.43332	4.93051	5.30409	5.44995	5.46358	4.82226	5.08093	5.21908	5.14917	5.56318	5.04069	5.03022	4.84958	4.91679	5.02085	5.33575	4.91739	4.77267	5.39793	4.55085	5.26411	5.16744	4.8241	4.98543	4.61947	4.37442	4.88182	5.3023	4.86385	4.60564	4.80193	4.67086	4.92639	5.42982	4.975	5.18213	4.7209	4.98833	5.05324	5.1283	5.1528	4.64748	5.28896	5.20285	5.11786	4.69138
ENSMUSG00000004105	Angptl2	1.6856	1.13902	1.66205	1.60129	1.76841	2.39813	2.50784	2.59785	2.50903	1.59157	1.89629	1.09004	1.90134	2.68491	2.63655	2.17146	1.11463	1.6196	2.97729	1.76302	3.40231	4.32099	4.89682	5.28617	3.82348	3.91605	4.78956	4.64574	5.28457	4.82522	5.11861	4.88433	5.33991	5.33884	5.16008	4.64736	5.07492	3.91861	4.92294	5.22517	2.51998	2.06532	2.32779	1.87721	1.94756	1.88258	2.79728	2.89516
ENSMUSG00000004127	Trmt10a	3.4562	3.703	2.41395	3.48166	1.76841	4.0584	1.93078	2.82061	3.37639	2.81584	2.46926	3.48016	2.21644	2.68491	3.14203	3.52536	1.11463	2.03891	3.38588	3.40277	2.53269	2.98265	3.26864	3.20488	3.47522	2.57891	2.02707	2.97572	3.2387	2.14359	2.91856	2.81819	2.59521	2.70621	2.85561	2.81048	1.70291	2.81812	2.87634	2.33486	2.51998	2.06532	3.04206	2.66614	3.39562	3.02967	2.57517	2.48529
ENSMUSG00000004207	Psap	10.841	11.0155	10.8913	11.1505	11.0679	10.0733	11.0719	10.9042	10.9315	11.1779	11.1327	10.7109	11.161	11.4491	11.3813	11.2897	11.0369	11.0131	11.1483	11.3288	11.9722	12.1777	12.0671	12.1618	12.0244	11.6657	12.0899	12.1236	12.2288	12.201	12.1908	12.0251	12.1624	12.3245	12.2094	12.2477	12.1522	12.0439	12.1457	12.2682	11.3247	11.4224	11.3703	11.4943	11.3937	10.7384	11.5133	11.3457
ENSMUSG00000004221	Ikbkg	6.39452	6.45231	6.15687	6.63889	6.0701	6.20183	6.50785	5.84808	6.21336	6.23858	6.21934	6.19462	6.32791	6.31725	6.37078	6.32987	5.91732	6.05085	6.3075	6.46571	5.91534	5.98046	5.43387	5.89657	5.87505	5.71169	5.73574	6.12236	5.63014	5.58514	5.83887	5.60162	5.73088	5.73071	5.79079	5.86156	5.89832	5.87032	5.82017	5.58263	6.31494	6.19375	5.66825	5.94492	5.93077	5.84383	5.98843	6.11003
ENSMUSG00000004233	Wars2	2.70971	3.23514	2.90573	1.60129	3.40968	3.45498	2.91891	2.33431	3.08878	4.09678	3.77666	3.74597	3.46343	3.67422	3.2776	3.19815	3.36782	3.63238	2.40515	3.55745	2.75356	3.2676	4.03169	3.73672	4.18633	3.91605	4.03376	3.38425	3.87913	3.78866	3.81986	3.80428	3.35686	3.68274	4.09093	4.00342	4.25131	3.33323	3.49916	3.5257	2.74047	3.6644	3.51765	2.85569	2.74727	3.4401	3.31135	2.48529
ENSMUSG00000004263	Atn1	5.97886	5.54498	5.19837	5.15302	5.8165	5.13625	5.40093	5.44136	5.63809	5.84261	5.59069	5.12367	5.82334	5.31897	5.95144	5.7434	5.07173	5.33575	5.51374	5.6802	5.66617	5.69821	5.33443	5.12558	5.14615	5.54236	5.52705	5.17755	5.69033	5.39312	5.76619	5.2871	5.36955	5.28143	5.71938	4.81087	5.97792	5.71275	5.22771	5.58263	5.13329	5.57643	5.24745	5.53767	5.51611	5.45934	5.48036	5.58239
ENSMUSG00000004264	Phb2	8.30277	8.49862	8.29864	8.19427	8.33766	8.13686	8.23816	8.13434	7.86296	8.03776	7.948	8.23487	8.15736	7.79923	8.0137	7.97829	7.91332	7.90941	8.03953	8.0463	8.48024	8.48154	8.42466	8.38344	8.57574	8.48194	8.44102	8.47711	8.37612	8.3363	8.36625	8.49814	8.27356	8.22976	8.45259	8.27976	8.47675	8.40912	8.48295	8.31347	8.39762	8.22057	8.30834	8.18753	8.48059	8.44527	8.2644	8.17456
ENSMUSG00000004266	Ptpn6	9.93129	9.77921	9.98284	9.75062	9.73233	9.99892	9.85102	9.82922	9.95013	9.80104	9.92218	9.92111	9.82414	9.72354	9.89293	9.84798	9.96878	9.80814	9.90829	9.83091	9.56283	9.56584	9.5864	9.45495	9.53107	9.66074	9.54769	9.51287	9.51375	9.46545	9.62605	9.59624	9.55692	9.46506	9.38858	9.69538	9.46555	9.50038	9.54664	9.44449	9.84952	9.86278	10.0465	9.84385	9.82757	10.1279	9.86784	9.81336
ENSMUSG00000004267	Eno2	3.595	3.8304	3.91363	4.66731	2.81085	3.63108	3.08751	4.10202	2.72919	4.2573	4.38994	3.48016	3.33895	3.77304	3.98053	4.21132	3.78862	3.04529	4.2515	4.04976	2.75356	2.15451	0.97064	1.61125	1.00871	0.871172	2.61501	2.97572	2.64954	2.6154	2.50751	2.15663	2.12494	3.27557	2.85561	2.32484	1.70291	2.33198	2.52535	2.73618	3.1005	3.98773	2.72869	4.09101	3.74214	2.86204	3.57419	4.05643
ENSMUSG00000004268	Emg1	8.00582	8.14742	8.10239	8.09043	8.06042	8.24237	7.92412	8.00408	7.80965	7.84274	7.8662	8.04445	7.99152	7.57792	7.84387	7.58065	7.88515	7.79288	7.79909	7.73387	7.88566	7.93297	8.04941	7.87829	7.92418	8.10997	7.9062	7.97514	7.73499	7.81873	7.57236	7.89958	7.64523	7.54925	7.70487	7.67605	7.63199	7.69197	7.71095	7.64397	8.05123	7.88697	7.97193	7.97402	7.92993	8.11322	8.05975	7.81669
ENSMUSG00000004270	Lpcat3	5.63716	4.95688	5.28101	5.38139	5.43024	5.30161	5.26684	5.40741	5.40234	5.13889	5.35512	5.56318	5.42445	5.41391	5.12597	4.91679	4.73545	5.0945	5.24616	5.46249	5.96039	6.05726	5.58574	5.71093	6.03946	5.68869	6.16476	5.71421	5.83065	6.06195	5.97408	6.00274	6.36676	6.03856	6.00613	5.81093	5.97792	6.07846	6.0447	6.17378	6.01031	5.54397	5.71317	5.81392	5.32368	5.65156	5.76982	5.55443
ENSMUSG00000004285	Atp6v1f	7.287	7.43405	7.51437	7.45892	7.33137	6.96422	7.43103	7.54676	7.24882	7.08664	7.44573	7.11597	7.37546	7.25787	7.31553	7.22274	7.56829	7.14931	7.09574	7.60674	6.98192	6.95902	7.15053	7.45689	7.27464	6.62702	7.30254	7.19036	6.88383	7.21776	7.07714	7.00122	7.21841	7.13678	7.1295	7.09108	7.21665	7.23164	7.1267	7.21178	7.23505	7.29533	7.29453	7.5212	7.29641	7.19979	7.45591	7.4801
ENSMUSG00000004296	Il12b	7.05416	6.96391	6.3795	6.63889	7.27644	6.67362	7.23846	7.63009	8.33072	8.65733	8.54335	8.73277	8.46717	8.52536	8.81866	8.49047	8.87136	9.50896	9.21426	8.58066	0.968862	1.44683	2.27466	2.35342	1.00871	1.80217	2.02707	1.44181	1.03909	2.14359	0	2.15663	1.42273	2.0558	2.44779	1.58739	1.08935	1.00629	0.842258	1.77695	6.43034	6.19375	5.47314	5.29727	6.80063	6.25258	6.3807	6.60865
ENSMUSG00000004317	Clcn5	4.1396	3.703	3.91363	3.723	2.53942	3.63108	3.37509	4.33662	3.50121	4.00928	3.19656	4.16446	4.04455	3.95244	3.62136	3.52536	3.52213	3.36849	3.70392	3.82451	4.46339	4.60301	5.19019	4.68157	4.87475	5.32084	4.28204	4.54325	4.59744	4.78106	4.76785	5.18792	5.14808	4.8787	4.92639	4.64736	4.81079	4.18178	5.06639	4.61242	3.62828	4.2517	4.0248	4.54104	4.10357	3.85167	3.79644	3.58961
ENSMUSG00000004319	Clcn3	3.94569	4.77878	4.96833	5.11118	5.01293	5.01444	4.95425	5.337	5.08093	5.17954	4.81893	5.12367	4.26584	4.76803	5.08959	4.67432	4.60336	4.69347	4.95784	5.29665	5.10875	5.11515	4.94256	4.94486	5.06123	5.37949	5.20492	5.33922	5.3972	5.50595	5.15701	5.81608	5.50921	5.39405	4.79362	5.39588	5.2981	5.01216	5.34492	5.12839	5.20912	4.83822	4.86506	4.92648	5.10157	5.45934	4.63257	4.46973
ENSMUSG00000004356	Utp20	5.18856	3.8304	4.7536	4.66731	4.25178	4.28603	4.37074	4.82226	4.61246	4.33133	4.50973	4.48846	3.96254	4.56235	4.50738	4.29955	3.66152	4.2969	4.69611	4.24455	4.39939	4.25731	4.33587	4.49693	4.66053	4.64647	4.35614	4.11336	4.32112	4.3076	4.55426	4.05	5.14808	4.31806	3.84473	4.32539	4.86763	3.81901	4.63143	3.88295	4.73189	5.21333	5.01609	3.84481	4.83894	4.43315	4.38112	3.88737
ENSMUSG00000004359	Spic	9.86596	9.82199	9.47591	9.90092	9.81174	9.20212	9.72723	9.77366	9.49535	9.78137	9.73974	9.07229	9.55881	9.7389	9.49588	9.63345	9.2511	9.46731	9.4363	9.47582	5.33089	5.69821	5.69668	6.03865	5.82441	4.54764	5.0793	5.61663	5.1624	5.47856	5.74113	5.3187	5.27876	5.66489	5.53758	5.42982	6.4568	6.01236	5.671	6.15752	7.99877	8.32934	8.02634	8.40796	8.31357	7.54246	8.46401	8.35157
ENSMUSG00000004364	Cul3	6.9801	6.67234	6.85458	7.24343	6.83439	6.43335	6.64931	6.99261	7.08895	7.10785	6.71925	6.63235	6.98684	6.93404	6.98996	6.7139	6.6447	7.24112	6.84922	6.94366	6.4613	6.40455	6.29896	6.18846	6.22658	6.37653	6.74989	6.60186	6.30497	6.51717	6.30001	6.50663	6.59713	6.66189	6.46489	6.11212	6.27964	6.68486	6.41011	6.71921	6.7168	6.75805	6.71047	6.93316	6.64458	6.6241	6.55822	6.78748
ENSMUSG00000004383	Large1	2.70971	2.53835	3.42505	3.34393	4.05694	2.74306	3.61476	0	3.82157	4.53303	3.33274	2.73205	3.68418	4.18557	2.82541	4.11733	4.114	3.95515	3.88266	2.8043	3.52735	3.88837	4.03169	3.49517	3.47522	3.91605	3.8408	3.70225	3.87913	3.78866	3.49953	3.3939	4.61665	3.92693	3.75235	3.46275	4.25131	3.59647	3.93276	3.04981	2.2596	3.07592	2.54212	3.84481	3.52061	2.19633	2.98972	3.06336
ENSMUSG00000004393	Ddx56	6.31641	6.19256	6.17859	6.17383	6.28572	6.61196	5.86269	6.28204	6.41722	6.13904	6.05184	6.40141	6.0186	6.19782	5.73293	6.12778	6.19485	6.09527	6.35371	6.34344	6.04649	5.85701	5.84857	5.62342	5.79841	5.5928	5.98961	5.91225	5.93384	5.58514	5.9304	5.70089	5.61195	5.91187	5.81383	5.42982	5.97792	5.96655	5.95535	5.72182	6.01031	6.35214	5.99362	5.39218	6.19737	6.31883	6.09694	6.16655
ENSMUSG00000004394	Tmed4	5.95328	6.09444	5.78441	5.6678	6.09571	5.58445	5.97447	5.79654	5.84067	6.1595	6.03197	5.59722	5.89141	6.12485	5.97158	5.94836	6.05012	5.80559	6.05122	5.83948	6.14736	6.40455	6.51116	6.28668	6.28392	6.17606	6.26433	6.33669	6.05324	6.11629	6.39947	6.31625	6.0196	6.13894	6.27872	6.04798	6.36107	6.31618	6.17706	6.10761	5.31589	5.8923	6.09892	5.53767	5.73829	5.27138	6.07588	6.16655
ENSMUSG00000004446	Bid	4.72752	4.95688	5.1552	4.83092	4.57679	4.38765	5.30155	5.18495	4.71911	5.13889	4.56608	4.92357	5.26253	5.25202	5.05226	5.3057	5.38505	4.2969	4.54498	5.20599	4.63995	5.00313	4.75019	4.73821	5.14615	4.90786	5.0793	5.10744	5.3231	5.13693	5.36817	4.88433	4.88634	5.0258	5.23026	4.8615	5.37852	4.96635	4.67686	5.16137	4.87845	5.17144	4.50526	4.48473	4.45634	3.66051	5.07605	4.79061
ENSMUSG00000004451	Ralb	6.05298	6.3497	5.8935	6.46709	6.04402	5.40218	6.43155	6.16499	6.43297	6.25769	6.10986	5.8996	6.40755	6.71539	6.30882	6.22111	6.59339	6.09527	5.97443	6.79607	6.22326	6.53111	6.22685	6.37863	6.32092	5.49008	6.44496	6.41133	6.5999	6.67029	6.63538	6.34723	6.94096	6.95596	6.59027	6.54276	6.64739	6.84533	6.6454	6.76285	5.94527	6.42526	6.22834	6.34357	6.30556	5.51693	6.31032	6.14796
ENSMUSG00000004455	Ppp1cc	3.30261	2.20381	3.10035	2.60535	2.53942	2.39813	2.50784	2.33431	1.93184	2.32985	2.68821	2.13304	2.21644	2.20798	2.99239	2.77427	2.77125	2.03891	0.894825	2.5331	3.40231	3.2676	3.26864	3.35731	2.33583	2.93229	3.03154	2.97572	2.64954	3.11967	3.91257	3.27005	3.09831	2.70621	2.44779	2.588	2.9573	3.47085	2.87634	3.30729	3.25162	0	2.32779	2.85569	3.39562	3.02967	1.57713	1.50578
ENSMUSG00000004460	Dnajb11	7.67124	7.65668	7.93383	7.8445	7.84326	7.62552	7.69528	7.72963	7.65702	7.76473	7.71239	7.87444	7.90085	7.98592	7.97433	7.87438	7.79718	7.91562	7.85371	8.03975	7.42121	7.48904	7.52595	7.42273	7.57186	7.41765	7.37562	7.40283	7.37129	7.43284	7.29944	7.47082	7.29762	7.28289	7.44199	7.21307	7.44856	7.27926	7.3252	7.20389	7.98805	8.10293	8.22938	7.90596	8.02267	8.17712	7.64651	7.92986
ENSMUSG00000004462	Tbccd1	3.83799	4.57555	4.69452	4.66731	3.56444	4.48258	4.49591	4.18453	4.55602	4.09678	4.81893	4.33554	4.26584	3.19308	4.80539	4.29955	4.73545	4.69347	4.37614	4.49485	4.52468	5.37723	5.52689	4.89591	4.71714	5.16286	4.89274	5.33922	4.7747	4.53736	5.07915	4.92596	4.46019	4.8787	5.48113	5.091	5.2981	4.96635	4.92294	4.65936	4.92417	4.66791	4.45325	4.48473	5.06099	4.89068	4.31076	3.97438
ENSMUSG00000004473	Clec11a	2.11274	3.03806	2.68069	2.3415	1.13973	1.9439	0.954223	3.01353	0	1.59157	1.89629	2.13304	1.90134	1.49064	1.85169	2.17146	1.73587	1.6196	2.40515	2.5331	0.968862	2.41013	1.54568	1.01976	2.01304	2.36338	2.61501	0.893992	1.63685	1.83348	2.24766	2.62949	1.81615	1.75202	2.85561	2.81048	0	1.00629	1.75641	2.08271	1.94165	1.04387	1.77071	1.87721	1.53844	2.19633	1.57713	1.50578
ENSMUSG00000004500	Zfp324	2.11274	2.20381	2.41395	1.01227	2.81085	3.45498	2.91891	2.01161	2.50903	2.81584	2.46926	2.13304	3.2027	3.04274	2.63655	2.50412	2.99863	2.85174	3.12672	2.5331	2.27178	3.2676	3.11731	2.02954	4.26438	2.93229	3.61798	3.38425	3.06773	3.11967	2.72763	3.50794	3.47061	2.70621	3.43333	3.5883	1.70291	2.00943	3.02426	3.18429	2.93169	2.88177	2.32779	1.47635	3.52061	2.86204	3.79644	3.21398
ENSMUSG00000004508	Gab2	6.21243	6.09444	6.06656	6.23355	6.12088	5.62664	6.23007	6.10269	6.15756	5.96393	5.44802	5.9792	5.84639	6.0676	5.88929	6.12778	5.99845	6.29891	6.1418	6.13808	5.74554	5.51974	5.72313	5.81992	5.4764	4.98543	5.55878	5.42818	5.85714	6.06195	5.52323	5.60162	5.42704	5.73071	6.02599	5.52713	5.4547	5.59726	5.62539	5.98398	5.6511	5.83978	5.73511	5.81392	5.60349	5.65156	5.76982	5.92584
ENSMUSG00000004530	Coro1c	7.61526	7.29738	7.66814	7.46723	7.44533	7.48354	7.51477	7.61529	7.43246	7.21928	7.26175	7.06822	7.63572	7.39607	7.24284	7.18848	7.12601	7.00543	7.30622	7.32379	7.87394	7.94313	7.91819	7.99911	7.98884	7.70243	7.84961	7.92507	8.19582	8.1006	8.02064	7.81901	8.18884	8.06091	8.19184	7.99231	8.15012	7.93731	8.11741	8.25736	7.25308	7.42578	7.26467	7.53513	7.15895	7.07115	7.08636	7.28116
ENSMUSG00000004535	Tax1bp1	7.54849	7.63066	7.54813	7.7792	7.37386	7.60457	7.74657	7.56227	7.6836	7.66806	7.85493	7.58321	7.86744	7.81091	7.8922	7.7624	7.55047	7.59053	7.68925	7.62435	7.25937	7.32012	7.37565	7.50665	7.51711	7.36782	7.23542	7.45316	7.35279	7.41849	7.32496	7.39132	7.41594	7.44853	7.34252	7.42148	7.20567	7.50434	7.4482	7.41009	7.53678	7.16264	7.3382	7.41973	7.30512	7.26005	7.26444	7.15648
ENSMUSG00000004561	Mettl17	4.8981	4.57555	4.63292	4.11046	4.90118	4.1767	4.37074	4.87291	4.66677	4.00928	4.81893	4.92357	4.26584	4.66885	4.66407	3.90873	4.73545	4.95685	4.43464	4.77267	5.63871	5.11515	5.49655	5.24767	5.71747	5.43585	5.20492	5.14292	5.1624	5.13693	5.26645	5.40955	5.2149	5.12704	5.36114	5.36111	5.4547	5.4717	5.3165	5.09463	4.50997	5.08382	4.3993	4.88357	4.83894	4.65455	4.94282	5.05295
ENSMUSG00000004562	Arhgef40	4.38893	5.06447	4.63292	4.77842	4.71541	3.92953	4.37074	4.33662	5.40234	5.4691	4.95178	5.37979	5.00016	5.58687	5.44683	5.3057	5.12087	5.13762	5.34098	5.809	2.75356	3.13215	2.75665	2.84107	3.18537	3.55814	3.20196	2.62055	3.65584	3.11967	3.08716	3.27005	2.37915	2.70621	3.1732	3.81074	2.13203	3.01099	3.02426	3.42063	3.92668	4.78366	4.0248	4.42613	4.63286	3.55451	4.51232	4.83778
ENSMUSG00000004565	Pnpla6	2.93551	3.03806	3.10035	3.34393	3.0392	1.27723	3.23845	2.33431	2.72919	2.81584	3.33274	2.73205	2.47491	2.68491	2.82541	3.52536	3.36782	3.21592	3.60549	3.69715	3.84821	3.97009	4.33587	4.49693	4.33843	4.20258	4.4938	4.64574	4.7747	3.69657	4.81665	3.97265	4.46019	4.42796	4.54096	4.7584	3.96912	4.25982	4.43391	4.51369	3.51332	2.65736	2.32779	3.43341	3.84134	3.66051	3.57419	3.79478
ENSMUSG00000004567	Mcoln1	5.39266	5.65234	5.06479	5.75189	5.65361	5.70747	5.71602	5.01498	6.01828	5.73763	5.56326	5.4926	5.57001	5.88079	6.03035	5.77452	4.96811	5.54237	6.01334	6.06258	6.25977	5.98046	6.13132	6.30554	6.52497	6.20877	6.44496	6.04945	6.24603	6.3152	6.30001	5.49502	6.16187	6.37679	6.32756	6.15334	6.05336	6.03473	6.17706	5.96542	5.44697	5.54397	5.64526	5.76747	6.01817	5.88815	5.68891	5.73969
ENSMUSG00000004568	Arhgef18	2.93551	3.56326	3.68993	3.48166	2.81085	3.45498	3.4999	3.01353	2.92016	3.00866	3.19656	3.86251	3.78305	2.68491	3.14203	3.7919	3.78862	3.36849	2.62206	3.0325	6.6381	6.38978	6.92983	6.3607	6.42655	6.84038	6.70806	6.5631	6.76292	6.53057	6.82621	6.85801	6.64637	6.86118	6.59027	6.82379	6.54656	6.53598	6.52635	6.62775	3.62828	3.6644	3.29936	3.65373	3.25877	3.02967	2.31253	2.48529
ENSMUSG00000004591	Pkn2	5.63716	6.0162	6.06656	5.60889	5.84698	5.99195	5.95279	6.03759	6.13846	6.29517	5.74513	6.07893	5.89141	6.25022	6.27681	5.57684	5.80151	6.07323	6.3075	6.11335	5.06816	5.18526	5.11228	5.12558	5.14615	5.43585	5.35703	4.91564	5.36062	5.6106	5.33505	5.88102	5.11347	5.42088	5.42238	5.36111	5.1224	5.59726	5.671	5.19362	6.01031	5.78527	5.75673	5.85892	6.08041	5.62562	5.79581	5.71463
ENSMUSG00000004609	Cd33	4.38893	5.06447	5.86699	5.27172	5.3894	6.2832	4.81704	4.71531	5.88716	5.81707	5.97065	6.59914	5.08011	5.28588	5.16147	5.80499	6.1243	6.22087	5.89332	6.25576	6.06724	6.41917	6.15094	5.87147	5.82441	6.40504	6.16476	5.99224	6.00666	6.04338	6.01647	5.74807	6.35199	5.91187	5.98598	6.19342	6.38073	6.09983	6.23895	5.8887	5.4153	5.21333	6.13238	5.42247	5.86157	6.30255	5.41478	5.27485
ENSMUSG00000004610	Etfb	5.5374	5.42898	5.35917	5.54746	5.65361	5.541	5.63668	5.18495	5.40234	5.17954	5.32277	5.78614	4.95845	4.90507	5.35783	5.26244	5.12087	5.13762	5.42994	5.64612	5.98241	6.23308	6.13132	5.89657	6.30254	6.03724	5.86825	6.38194	5.85714	5.92661	6.17459	5.81608	6.24415	6.24785	6.19345	6.13288	6.14817	6.14166	6.14509	6.14107	5.6511	6.08514	5.8197	5.59199	5.54583	5.51693	5.63233	5.78852
ENSMUSG00000004626	Stxbp2	8.06075	8.12275	8.13608	7.8823	8.20275	8.07727	8.11184	7.82917	7.86296	7.95237	7.9104	7.94882	7.8041	7.79336	7.6388	7.90283	7.6954	7.60597	7.71898	7.91651	7.86211	7.70134	7.70913	7.71855	7.66113	7.84452	7.7293	7.7805	8.00165	7.76873	7.8553	7.87322	7.65127	7.80999	7.77699	7.9045	7.80929	7.78728	7.69999	7.8753	8.0615	8.24603	7.9009	7.9586	8.02267	7.94511	8.03268	8.04489
ENSMUSG00000004633	Chn2	0	1.7675	0	0	1.13973	0	0	1.00775	0.954919	0	0	0	0	1.89344	1.4539	0	1.11463	1.02605	0	0	3.40231	2.6272	2.27466	3.94357	2.01304	3.55814	3.49218	2.80904	3.2387	2.14359	2.50751	3.3939	2.94929	3.49347	2.85561	2.32484	2.73095	3.81901	3.77459	3.42063	2.93169	1.64317	2.07598	1.87721	2.26592	1.48107	2.57517	1.91061
ENSMUSG00000004637	Wwox	2.11274	2.53835	3.27182	3.48166	3.0392	3.45498	2.50784	2.59785	1.93184	2.59321	2.68821	1.09004	2.69403	2.87489	2.63655	2.50412	2.50121	3.85537	2.97729	3.22948	3.84821	3.88837	3.85159	3.03441	3.60089	3.83455	3.20196	3.88098	3.39155	4.10755	3.2381	4.05	3.93432	3.59121	3.30912	4.17337	2.9573	3.71203	3.15842	3.62364	3.62828	1.64317	2.89387	2.19057	3.10756	3.17983	2.79728	2.89516
ENSMUSG00000004642	Slbp	2.93551	3.23514	2.68069	4.02291	2.81085	3.02124	3.61476	3.18367	3.61608	4.00928	3.57171	2.95843	2.88422	3.04274	3.40151	3.19815	3.66152	3.63238	3.49986	4.04976	3.52735	3.50545	2.94822	2.84107	2.82225	3.08106	2.35079	2.80904	2.05825	2.14359	3.37473	3.3939	3.67429	3.27557	2.85561	2.00273	3.15291	3.18109	2.71149	2.54943	2.51998	2.88177	2.72869	3.43341	2.74727	2.45388	2.98972	2.48529
ENSMUSG00000004661	Arid3b	6.73194	6.37081	6.32211	6.15336	6.37209	6.86198	6.19358	6.60026	6.41722	6.38481	6.49084	6.17222	6.40755	6.58545	6.44467	6.3914	6.07527	6.49401	6.29176	6.20983	5.55306	5.28444	5.33443	5.24767	5.26484	5.90375	5.28298	5.17755	5.1624	4.90969	5.55233	5.18792	5.24718	4.62544	4.74651	5.213	5.33887	5.18213	4.88473	5.02464	5.28117	5.3697	5.69088	5.23035	5.51611	6.21827	5.60319	5.55443
ENSMUSG00000004665	Cnn2	11.4499	11.3565	11.3832	11.5193	11.4072	11.5339	11.463	11.5173	11.5777	11.4841	11.5249	11.4791	11.509	11.3841	11.434	11.4221	11.418	11.3685	11.3892	11.1382	9.68195	9.70362	9.54437	9.46756	9.67734	9.67983	9.59245	9.65019	9.65637	9.56322	9.43415	9.55868	9.70373	9.53274	9.65413	9.34793	9.72402	9.62725	9.46159	9.47104	10.502	10.4968	10.7347	10.6997	10.6904	10.9641	10.7364	10.9178
ENSMUSG00000004667	Polr2e	6.79089	7.071	6.97117	6.54773	6.6392	6.87953	6.68918	6.88569	6.43297	6.75127	6.66867	6.45808	6.42297	6.19782	6.59502	6.69776	6.7104	6.44336	6.41311	6.61412	7.23207	6.88721	7.07039	7.08336	7.07251	6.98903	7.20566	7.10299	7.03074	6.95501	6.92966	7.03014	7.1432	6.91879	7.03463	7.04801	7.01756	7.2604	7.17499	7.07131	6.65034	7.02828	6.99141	6.82392	6.96362	6.94047	6.71627	6.76325
ENSMUSG00000004677	Myo9b	6.68609	6.90724	6.77126	6.62409	6.8191	6.65336	6.75327	7.00402	6.804	7.0651	6.36941	6.773	6.60966	6.79984	6.90874	6.76128	6.84811	6.52681	6.82756	6.73253	7.76387	7.61506	7.51842	7.56261	7.4767	7.44536	7.60565	7.3955	7.50298	7.69923	7.5865	7.35368	7.5187	7.73713	7.62896	7.73155	7.52122	7.51233	7.57359	7.52227	6.84119	6.98056	6.88746	6.91197	6.82507	6.79676	6.9072	6.78748
ENSMUSG00000004698	Hdac9	2.11274	1.13902	1.0582	1.01227	0	2.74306	2.24797	1.59529	1.93184	1.00495	0.931698	2.13304	0.934982	0	0	1.11654	1.73587	0	0.894825	2.19885	3.1141	3.80174	2.94822	3.35731	2.82225	3.83455	2.83825	2.62055	1.03909	2.97034	3.37473	2.62949	3.09831	3.27557	3.43333	2.81048	2.46235	2.81812	2.87634	2.08271	3.62828	3.6644	3.41263	2.66614	3.10756	4.17151	2.79728	2.22638
ENSMUSG00000004707	Ly9	7.42366	7.57717	7.38955	7.77251	7.42527	6.61196	7.55128	7.24417	6.85167	7.10785	7.17381	6.61584	7.06752	7.29991	7.32339	7.3103	6.877	7.05125	7.05902	7.48671	7.17587	7.4821	6.84807	7.19886	7.18717	6.66287	6.94258	6.96112	6.99539	7.43284	7.35831	6.87936	6.8281	7.31185	7.18356	7.37866	7.16089	7.16221	6.96215	7.41693	7.76122	7.81397	7.52614	7.54893	7.95229	7.17317	7.60301	7.59438
ENSMUSG00000004709	Cd244a	4.4633	4.57555	4.27795	4.54694	4.15765	4.0584	4.55464	4.40704	3.72248	4.17927	4.38994	3.86251	4.26584	4.25561	4.66407	4.21132	4.45793	3.95515	4.74317	4.49485	5.52334	5.07877	5.96397	5.76645	5.68945	5.86323	5.94228	5.36949	5.83065	5.6106	6.05765	5.52241	5.86175	5.64226	5.36114	5.55816	5.59595	5.53584	5.69328	5.34487	4.38475	4.32995	4.09436	3.75243	4.10357	3.85167	4.0764	3.88737
ENSMUSG00000004730	Adgre1	8.54034	8.35238	8.13052	8.43375	8.49029	6.87953	8.49591	8.14468	8.41247	8.49368	8.5257	7.58321	8.45971	8.74212	8.51684	8.55014	8.12083	8.04013	8.25371	8.35664	7.42121	7.49596	7.02858	7.82699	7.44353	5.25971	7.66516	7.6008	7.96558	8.11402	7.90692	6.97171	7.76155	7.991	7.97393	7.80453	7.86619	7.80691	7.81112	8.04399	8.1411	8.13052	7.70912	8.29378	8.16829	6.83122	8.4436	8.04489
ENSMUSG00000004768	Rab23	3.30261	2.80974	1.66205	2.01836	3.40968	1.9439	3.37509	3.33585	2.50903	2.81584	2.21104	2.46341	2.47491	2.46607	2.16316	3.19815	3.36782	3.04529	2.14976	3.22948	2.27178	0.897661	2.27466	2.35342	1.59656	2.10989	2.61501	2.62055	1.63685	2.14359	2.50751	0.898929	2.59521	2.52019	2.66606	2.32484	2.13203	2.81812	2.52535	2.33486	0	2.3915	1.38303	2.66614	0.965253	2.67235	3.31135	0.941028
ENSMUSG00000004771	Rab11a	8.6479	8.54115	8.52744	8.84136	8.73809	8.49667	8.78673	8.59662	8.62971	8.47339	8.66123	8.67019	8.58147	8.71441	8.5968	8.55911	8.74774	8.65885	8.70964	8.72232	8.16125	8.37306	7.85381	8.46121	8.25092	8.1229	8.25504	8.34625	8.34837	8.49167	8.32046	8.18323	8.3084	8.35678	8.40407	8.35678	8.44909	8.41766	8.45388	8.34612	8.64295	8.62925	8.70567	8.88675	8.59871	8.54206	8.75976	8.83108
ENSMUSG00000004788	Eif2b2	5.57143	5.50734	5.66639	5.7244	5.87683	6.08566	6.05805	6.08132	6.33575	5.84261	5.97065	5.87206	5.9134	5.55945	5.80203	5.9754	6.57587	5.98155	6.05122	5.77786	6.27768	6.24954	6.1703	6.16799	6.12564	6.28745	6.24496	6.08636	6.07598	6.02456	6.03721	6.07853	6.38138	5.98562	5.98598	6.30738	6.02865	6.22184	6.26892	6.03827	6.1322	5.57643	5.8197	6.10292	5.54583	6.12877	5.89533	6.01062
ENSMUSG00000004789	Dlst	7.22422	7.37258	7.14672	7.3004	7.38429	7.14923	7.43885	7.27274	7.20361	7.04324	7.17381	7.08031	6.83379	7.19688	7.52078	7.29964	7.20789	7.20104	7.09574	7.01216	7.36368	7.12877	7.28977	7.26782	7.23641	7.3965	7.14425	7.59441	7.18513	7.38937	7.308	7.14917	7.32812	6.99219	7.31856	7.26101	7.33222	7.41336	7.25205	7.29589	7.36507	7.2254	7.19513	7.13874	7.48462	7.35783	7.21714	7.38008
ENSMUSG00000004798	Ulk2	3.72161	3.94745	4.27795	4.72394	4.42342	4.1767	4.0822	4.53835	4.49728	4.70995	4.3261	3.97034	3.87558	4.86082	3.2776	4.46131	4.37933	4.04847	4.18489	4.3329	5.74554	5.57302	5.2997	5.39587	5.74496	5.77859	5.28298	5.51198	5.98279	5.66021	5.71562	5.65211	5.53559	6.12269	5.76738	5.70401	5.81407	5.56688	5.25792	5.74377	4.56873	4.54206	4.3993	4.88357	4.63286	4.02043	4.74357	4.13407
ENSMUSG00000004815	Dgkq	3.13071	3.23514	3.91363	3.34393	3.94867	4.0584	2.72797	4.18453	3.50121	3.17872	3.19656	4.07066	3.68418	3.77304	3.89877	3.7919	3.90542	3.04529	4.31516	4.04976	3.94105	3.13215	4.11396	4.49693	3.33756	4.3854	3.61798	3.38425	3.87913	4.3076	4.23329	3.97265	3.47061	4.19908	3.75235	4.39579	3.47898	3.91861	4.37999	3.88295	3.51332	3.98773	3.87472	3.17328	4.25518	3.66051	4.0764	3.58961
ENSMUSG00000004837	Grap	7.63952	7.61305	8.31834	7.86981	7.70032	8.78906	7.77772	7.67359	7.9802	7.14937	7.69354	8.49169	7.83324	7.12387	7.39968	7.17688	7.7511	7.39118	7.63415	7.02548	5.98241	6.24954	5.72313	5.79343	6.26506	6.47394	6.03543	5.89154	6.37998	5.96659	5.83887	6.20229	5.84074	5.93066	5.50963	5.70401	5.84271	5.91924	5.3728	5.84876	7.81682	7.86743	8.33733	7.99433	7.8126	8.8359	7.94829	8.12313
ENSMUSG00000004843	Chmp2b	6.81949	7.36207	6.7569	7.18413	6.78801	6.50295	6.68918	6.79668	6.87492	6.79116	7.03095	6.96772	6.94474	6.79984	6.54214	6.46955	6.72636	7.06248	6.52505	6.88643	6.90334	7.05578	6.44913	6.75314	6.6319	6.61486	6.69385	6.95115	6.88383	6.62103	6.70183	6.37755	6.63422	6.93749	6.32756	6.37864	6.40013	6.80686	6.7971	6.84636	6.88809	6.82713	6.72151	6.91197	6.4223	6.72528	6.51193	6.95729
ENSMUSG00000004846	Plod3	6.65469	6.73881	6.72773	6.94309	6.67362	5.89173	6.88499	6.53885	7.2309	7.13911	7.13707	6.94146	7.28556	7.33268	7.44359	7.33138	7.25268	7.19084	7.41918	7.65037	6.69252	6.80051	6.36764	6.72538	6.4766	5.98154	6.81702	6.7004	6.92199	6.89412	6.83807	6.18524	6.83873	6.98322	6.83513	6.9105	6.8584	6.93131	7.04244	6.75206	6.94465	6.6247	6.55877	7.03472	6.9075	6.18313	6.95412	6.7386
ENSMUSG00000004849	Ap1s1	8.33779	8.60045	8.29864	8.33723	8.26615	8.13686	8.33349	8.25381	8.60558	8.59483	8.63512	8.3788	8.54672	8.59117	8.71498	8.61606	8.78252	8.77263	8.53012	8.75066	6.94876	6.63498	6.64169	7.08336	6.83739	6.30268	6.91833	6.87934	6.95916	6.88371	7.28217	6.83634	6.90093	6.72785	7.03463	7.10165	7.11468	7.02368	6.83767	6.89621	7.35675	7.59378	7.39444	7.71724	7.76285	7.17317	7.50401	7.4801
ENSMUSG00000004864	Mapk13	2.93551	1.7675	2.68069	3.60737	3.40968	1.9439	2.24797	3.18367	2.72919	3.17872	1.89629	2.95843	3.2027	1.89344	2.16316	1.73834	2.99863	3.21592	3.12672	3.40277	1.54329	0	1.54568	0	0	0	1.01811	0	0	0	0	0	0.880069	1.75202	0.919271	0	1.08935	0	0	0	1.94165	1.04387	0	1.47635	2.26592	0	0.994133	1.91061
ENSMUSG00000004865	Srpk1	5.57143	5.78409	5.9451	5.15302	5.75353	6.17365	5.26684	6.05962	5.36996	5.17954	5.64403	5.78614	5.2964	5.28588	5.55754	5.3885	5.50096	5.54237	5.71598	5.57545	6.16671	5.92005	5.84857	6.06103	5.87505	6.07322	5.98961	6.01156	5.83065	5.88549	5.81505	5.94316	5.84074	5.79366	5.85883	6.02596	6.02865	5.62701	5.86011	5.92757	6.1322	5.81278	6.06467	6.13985	6.05996	5.97289	6.01079	5.81234
ENSMUSG00000004880	Lbr	6.76172	6.72248	7.16859	6.65354	6.69053	7.14923	6.83847	6.94607	6.60973	6.72404	6.58931	6.71218	6.83379	6.12485	6.21059	6.22111	6.36768	6.27979	6.3075	6.27818	8.19464	8.35796	8.51826	8.35655	8.27469	8.38865	8.20579	8.40223	8.60051	8.29764	8.25999	8.47027	8.31603	8.16774	8.25633	8.19839	8.39695	8.24613	8.20917	8.23041	6.93351	7.19436	7.3666	6.97465	7.11997	7.3735	6.88316	7.05034
ENSMUSG00000004895	Prcc	3.72161	4.5009	4.7536	5.02367	4.78003	4.48258	4.86424	4.71531	4.86563	4.53303	4.6726	5.02708	5.04069	4.44735	4.80539	4.80064	4.73545	4.573	4.8329	4.77267	5.10875	4.65336	4.80074	5.28617	5.01682	4.90786	4.78956	4.787	4.82925	5.06509	5.36817	4.96642	4.96609	5.36671	5.08631	4.52705	4.86763	4.81946	5.1331	4.95108	4.78241	4.99054	4.50526	4.96815	5.17947	4.89068	4.31076	5.01241
ENSMUSG00000004896	Rrnad1	3.72161	4.05572	3.91363	4.02291	4.50214	3.25435	3.4999	3.92132	3.91428	4.59444	3.95609	3.97034	3.33895	4.11197	4.20122	3.90873	3.52213	4.37104	4.43464	4.56948	4.33242	3.80174	4.03169	3.73672	4.18633	3.65628	3.94051	4.31345	3.65584	3.69657	4.55426	4.70464	4.22108	4.06941	3.93155	4.46291	4.25131	3.47085	3.28116	3.71535	3.92668	4.16897	2.89387	3.65373	3.63562	3.17983	4.23679	4.34467
ENSMUSG00000004897	Hdgf	8.63991	8.53649	8.60969	8.57126	8.57011	8.27589	8.48084	8.60787	8.62629	8.37619	8.46771	8.21308	8.33081	8.42255	8.27904	8.39857	8.3286	8.33225	8.47194	8.23007	8.40074	8.27999	8.21233	8.11593	8.37486	8.42042	8.48297	8.21905	8.26177	8.28188	8.32046	8.36826	8.39019	8.35678	8.28134	8.17856	8.21727	8.30713	8.23976	8.2343	8.44152	8.4699	8.54414	8.40036	8.51855	8.4039	8.41034	8.44212
ENSMUSG00000004929	Thop1	3.4562	4.05572	4.35628	4.11046	3.7042	4.38765	3.61476	3.82171	3.61608	4.00928	4.38994	4.33554	4.19578	3.95244	4.20122	3.52536	4.37933	3.85537	4.49086	3.82451	3.84821	4.65336	4.64344	4.56114	4.40886	4.3854	4.4938	4.11336	4.32112	4.63983	4.08183	3.80428	4.08481	4.79912	3.84473	4.25138	3.96912	4.25982	4.07528	3.95996	4.24761	4.08119	3.95171	3.54777	4.10357	4.65455	3.31135	4.34467
ENSMUSG00000004931	Apba3	5.39266	5.16459	5.50384	5.38139	5.46995	5.1935	5.19481	4.6587	5.1588	5.00958	5.32277	5.16964	4.39651	4.90507	5.01394	5.54109	4.37933	5.22016	5.24616	5.46249	4.58347	5.04144	5.11228	5.28617	4.971	5.05904	4.98904	5.36949	5.11927	5.27071	5.23089	5.08142	4.71226	5.49851	5.42238	5.58853	5.4547	5.01216	5.10013	5.06006	5.1717	5.17144	4.82469	4.79371	5.01923	5.51693	4.84663	5.24015
ENSMUSG00000004933	Matk	2.70971	3.23514	2.90573	3.0214	3.2363	3.45498	3.4999	3.71471	2.50903	3.33083	3.19656	3.32631	2.88422	3.04274	2.63655	2.17146	4.01348	3.36849	3.70392	3.82451	5.49299	5.54663	5.49655	5.53025	5.22635	5.90375	5.1224	5.17755	5.36062	5.42217	5.66322	6.02207	5.58694	5.61928	5.36114	5.46299	5.66171	5.4717	5.7791	4.91285	3.51332	4.08119	2.54212	3.65373	3.93415	2.67235	4.15882	3.97438
ENSMUSG00000004934	Pias4	7.00521	6.49139	6.7569	6.83157	6.58598	6.17365	6.56611	6.87331	6.97518	6.73772	6.73162	6.91472	6.68831	6.75219	6.86636	6.99064	6.6447	6.8967	6.73747	6.68297	6.5524	6.13018	5.77462	6.49825	5.97128	6.27205	5.79022	6.10447	5.83065	6.29964	6.36707	6.26851	6.2118	6.24785	6.17578	6.39592	6.02865	5.79369	6.34124	6.18985	6.55183	6.71496	6.57102	6.73014	6.32282	6.41283	6.48023	6.75098
ENSMUSG00000004936	Map2k1	7.98703	8.19555	8.39919	8.68258	8.46595	8.42676	8.43468	8.52717	8.78203	8.58351	8.48973	8.34915	8.74064	8.6798	8.6571	8.52291	8.59959	8.78285	8.45438	8.57161	7.00361	7.31231	7.11102	7.20892	7.24607	6.97958	7.20566	7.12976	7.01905	7.10585	6.89599	7.03965	7.0729	7.08739	7.22712	7.06971	7.27033	7.06774	7.18289	7.00924	8.63953	8.54154	8.7867	8.89217	8.60225	8.68393	8.55433	8.83108
ENSMUSG00000004937	Sgta	7.26637	7.54037	7.40806	7.31889	7.33137	7.4604	7.47731	7.19526	7.58127	7.36738	7.45322	7.56613	7.42988	7.33268	7.581	7.35216	7.55941	7.47762	7.51719	7.48671	7.22285	7.12877	7.22646	7.47366	7.35711	7.15769	7.16502	7.07571	7.33405	7.28255	7.19257	7.48482	7.34313	7.34024	7.22712	7.27041	7.16089	7.2886	7.17499	7.40321	7.22595	7.25579	7.29453	7.39702	7.26994	7.12769	7.47212	7.45763
ENSMUSG00000004945	Tmem242	5.05063	4.84062	5.35917	4.60838	5.11665	4.38765	4.37074	4.6587	4.49728	4.76442	4.99348	5.16964	4.45766	4.76803	5.01394	5.26244	5.21441	4.75013	4.69611	5.15842	5.29616	5.31604	5.33443	5.16744	5.22635	4.94717	5.39267	5.17755	4.98153	5.23841	5.49352	5.15329	5.04166	5.31042	5.32952	5.39588	5.16837	4.96635	5.4792	5.37331	4.38475	5.40628	5.01609	4.69789	4.32539	4.65455	4.5737	4.83778
ENSMUSG00000004947	Dtx2	9.24885	9.21076	9.28887	9.35755	9.26945	9.19162	9.32494	9.46252	9.6449	9.45075	9.41287	9.41531	9.45392	9.51628	9.57369	9.4456	9.48493	9.56925	9.45409	9.42145	7.43724	7.30446	7.28977	7.11579	7.09405	7.53838	6.80384	7.19036	6.94687	6.935	6.95167	7.25095	6.99899	6.89984	7.0049	7.09108	6.83008	6.87043	6.6107	6.84636	8.56211	8.525	8.61686	8.77965	8.57729	8.59982	8.62127	8.7897
ENSMUSG00000004952	Rasa4	9.58078	9.4453	9.53814	9.79589	9.76062	9.6612	9.70471	9.92233	10.0809	9.86007	9.80266	9.92279	10.0307	10.2072	10.0854	9.96052	10.0863	10.0781	10.1369	10.0633	8.9623	8.75086	8.6026	8.72567	8.71081	8.664	8.68336	8.55819	8.71721	8.83186	8.83748	8.77083	8.6507	8.78886	8.75	8.81099	8.79879	9.00688	8.61426	8.67218	9.72265	9.62743	9.73558	9.84104	9.61624	9.68375	9.82273	9.77903
ENSMUSG00000004980	Hnrnpa2b1	11.0032	10.9363	11.0697	10.9101	11.0856	11.1871	10.9349	10.8943	11.0051	10.8515	10.8395	10.8821	10.9424	10.8799	10.8682	10.8269	10.9823	10.9897	10.8469	10.8311	10.482	10.5062	10.5257	10.3419	10.4634	10.6322	10.2945	10.6577	10.4608	10.4246	10.2925	10.5285	10.4271	10.357	10.3427	10.3502	10.4817	10.4689	10.302	10.4215	11.0302	10.9288	11.1424	11.0176	11.0807	11.1519	10.9453	10.9551
ENSMUSG00000004994	Ccdc130	4.84345	4.5009	4.43057	4.34514	4.95814	4.1767	3.4999	4.87291	4.0014	4.76442	4.62032	4.81205	4.67922	4.32239	4.13135	4.21132	5.30225	4.85719	4.54498	5.00554	4.02828	4.49672	5.07168	4.56114	4.47601	4.73896	5.16425	4.74143	4.46589	4.86807	4.66501	4.65599	4.75779	5.22164	4.48464	4.91041	4.81079	4.91903	4.92294	4.7489	4.17382	4.60636	4.94255	4.36504	4.97623	4.43315	4.79602	4.46973
ENSMUSG00000004996	Mri1	5.18856	4.95688	4.56857	4.19301	5.54624	5.35277	4.61108	4.71531	4.55602	4.70995	4.62032	4.69118	4.19578	4.38623	3.8121	3.90873	4.114	4.04847	4.2515	4.3329	6.70581	6.40455	6.44913	6.3607	6.16687	6.20877	6.26433	6.39671	6.39814	6.33061	6.19319	6.20229	6.64637	6.41733	6.13976	6.02596	6.27964	6.26032	6.43677	6.18985	5.05324	4.72694	4.78317	4.42613	5.14105	5.01579	4.31076	5.27485
ENSMUSG00000005034	Prkacb	5.90072	6.14433	5.91953	6.27204	6.14561	6.14492	5.93079	6.05962	5.88716	5.94047	6.07144	6.02993	6.27793	6.02813	5.99144	6.35067	6.40784	6.02812	5.97443	5.83948	6.84446	7.00821	7.02858	7.00473	6.8501	6.84038	6.90605	6.97103	6.99539	6.81966	6.98408	7.06782	6.84929	6.97419	6.81243	6.89843	7.03006	6.84533	7.14298	6.94439	6.03135	6.33327	5.93795	5.66982	6.15943	6.07227	5.76982	6.09069
ENSMUSG00000005043	Sgsh	2.44188	2.53835	3.56356	2.3415	1.76841	1.9439	2.24797	1.59529	2.50903	2.81584	2.46926	2.13304	2.21644	1.49064	2.63655	3.19815	2.1687	2.03891	2.81058	2.5331	4.39939	4.70201	5.2997	5.24767	5.54055	4.90786	5.28298	4.43292	5.77614	5.02778	5.07915	5.3799	4.96609	4.8787	4.96806	4.17337	5.4547	5.18213	5.42698	5.34487	2.2596	2.3915	2.07598	2.44786	1.53844	2.19633	1.57713	2.22638
ENSMUSG00000005054	Cstb	8.79195	9.14794	8.87544	9.07966	9.01473	8.55244	8.98126	8.85147	8.78203	8.95532	8.87151	8.6214	8.73447	8.89256	8.98638	9.10962	8.82021	8.78285	8.9839	9.20443	8.45291	8.35416	8.26729	8.87838	8.52511	7.52546	8.7259	8.49095	8.61998	8.73101	8.66166	8.13966	8.69818	8.80423	8.74101	8.88015	8.55238	8.53216	8.72923	8.88216	8.55122	8.76924	8.5159	8.95051	8.74359	8.25533	8.96554	8.82816
ENSMUSG00000005057	Sh2b2	3.72161	3.703	4.35628	4.11046	4.34015	3.63108	2.91891	3.18367	4.0014	3.17872	3.86916	3.86251	3.78305	3.56813	3.98053	3.19815	3.90542	2.85174	3.38588	4.3329	6.27768	6.1653	6.64169	6.08307	5.74496	6.59024	6.18523	5.87053	6.43379	6.02456	6.26528	6.33182	6.38138	6.17091	5.79079	6.46303	6.38073	6.09983	5.97367	5.8887	4.67953	4.99054	3.95171	3.93163	4.63286	3.4401	4.51232	4.52841
ENSMUSG00000005069	Pex5	5.63716	5.65234	5.50384	5.90666	5.65361	5.70747	5.4326	5.92209	5.36996	5.84261	5.74513	5.8996	5.45476	5.88079	5.88929	6.028	5.30225	5.75111	5.85098	5.42278	6.59589	6.01937	6.36764	6.53068	6.24595	6.36206	6.47852	6.41133	6.36159	6.16865	6.17459	6.58669	6.32199	6.37679	6.32756	6.37864	6.4752	6.61234	6.47584	6.42535	5.53801	5.47677	5.88003	5.45215	5.48577	5.84383	5.57345	5.55443
ENSMUSG00000005078	Jkamp	5.18856	4.64652	5.24028	4.72394	5.25947	5.30161	4.86424	4.59978	4.81842	4.8169	4.77178	5.29936	4.62694	4.56235	4.56152	4.80064	4.79723	4.69347	4.87576	4.77267	5.58218	5.62441	5.77462	6.12615	5.4764	5.49008	5.89335	5.45666	5.59908	5.88549	5.63629	5.15329	5.48234	5.96753	5.90247	5.7315	5.6935	5.22167	5.71522	5.58263	4.83123	5.47677	4.69635	5.2642	4.79011	4.84645	5.15849	5.01241
ENSMUSG00000005087	Cd44	10.4848	10.4908	10.6019	10.6915	10.6485	10.868	10.6204	10.8641	11.312	11.1514	10.9508	11.4089	11.1917	10.8562	10.6989	10.947	11.227	11.2678	11.1213	10.895	8.6617	8.8296	8.6343	8.87207	8.97733	8.93722	8.88453	8.79684	8.78778	8.98814	8.65831	8.67336	8.77769	8.87628	8.93736	8.66185	8.79879	8.91037	8.813	8.89447	10.7522	10.5942	10.8071	10.9287	10.7475	11.0012	10.6276	10.7477
ENSMUSG00000005089	Slc1a2	2.93551	3.03806	3.42505	3.9297	4.34015	3.25435	3.4999	3.33585	4.37211	3.81654	4.3261	4.16446	4.51632	3.86553	3.71988	3.37101	4.73545	4.37104	3.38588	3.69715	0	0	0	0	0	0	0	1.44181	0	1.43792	0	0	0	0	0.919271	0	1.08935	0	0	0	2.2596	2.65736	2.54212	3.17328	2.93863	2.45388	1.99119	3.47494
ENSMUSG00000005102	Eif2ak4	2.11274	3.56326	2.90573	3.0214	3.8316	3.63108	2.72797	3.18367	3.08878	4.00928	3.33274	2.73205	3.33895	3.04274	2.41919	2.77427	3.195	3.63238	2.14976	3.0325	4.26218	4.12083	4.33587	4.20703	4.10381	4.26613	4.67842	4.59541	4.53316	4.24395	4.37036	4.19327	4.28468	3.99993	4.79362	4.32539	4.68993	4.18178	3.49916	4.16905	3.62828	3.07592	3.70721	3.02321	3.74214	3.4401	2.98972	3.35035
ENSMUSG00000005103	Wdr1	10.6372	10.551	10.5074	10.6474	10.6179	10.6034	10.6892	10.5966	10.6227	10.5986	10.3944	10.425	10.6492	10.5713	10.4791	10.4554	10.5014	10.4557	10.3721	10.2592	9.31651	9.41715	9.13307	9.37905	9.31883	9.16684	9.28859	9.40193	9.30584	9.38475	9.30115	9.19145	9.30421	9.35284	9.45603	9.30285	9.39239	9.37448	9.41878	9.35464	10.0715	10.0052	10.0961	10.0996	10.1753	10.2196	10.1719	10.2273
ENSMUSG00000005107	Slc2a9	0	2.20381	2.08644	1.01227	1.13973	1.27723	1.5236	1.00775	1.52454	0	1.49315	0	0.934982	0.929844	2.16316	2.17146	1.73587	2.62813	1.83921	0	1.95304	2.6272	0	2.02954	1.00871	0	2.02707	0.893992	3.39155	2.80376	1.52334	1.84561	0.880069	2.0558	2.85561	2.81048	1.70291	2.33198	1.75641	2.08271	0	1.04387	1.38303	0.919314	0.965253	1.48107	1.57713	2.22638
ENSMUSG00000005125	Ndrg1	5.18856	4.71417	5.06479	4.93051	5.65361	5.541	5.30155	5.30046	6.30183	5.94047	5.83961	5.12367	5.93506	6.30078	6.64602	6.0536	6.6278	6.76541	6.24349	6.08819	5.29616	5.79108	5.46555	5.36022	5.40927	5.35047	5.1224	5.24441	5.7195	5.50595	5.71562	5.15329	5.14808	5.19079	5.36114	5.7315	5.25614	5.84522	5.671	5.19362	6.34886	5.57643	5.8602	5.85892	6.15943	5.97289	6.48023	6.16655
ENSMUSG00000005142	Man2b1	8.53604	8.50341	8.45365	8.53611	8.32147	7.92501	8.64526	8.57766	8.73514	8.77805	8.67411	8.36405	8.71582	8.79892	8.85163	8.65839	8.52851	8.45238	8.7273	8.70587	9.77631	9.88575	9.77836	10.0222	9.70034	9.40954	9.92773	10.0002	10.1777	10.0648	10.1246	9.8403	10.1386	10.0917	10.1592	9.94908	10.1377	9.92243	10.0175	10.0889	9.28373	9.29819	9.19566	9.57045	9.1022	8.78992	9.4312	9.2526
ENSMUSG00000005150	Wdr83	4.72752	4.89992	4.19513	4.11046	4.64776	3.45498	4.71773	4.71531	4.49728	3.46843	4.3261	4.62672	4.57269	4.66885	4.05791	4.60675	3.90542	4.2969	4.49086	4.64044	4.74669	5.07877	4.89682	4.99221	5.01682	4.73896	4.67842	4.9561	5.1624	4.7355	4.23329	4.38458	4.66525	4.75762	4.42604	4.91041	5.41711	4.33386	4.43391	4.16905	4.38475	5.3697	4.34325	3.54777	4.18136	4.17151	3.57419	4.74185
ENSMUSG00000005161	Prdx2	6.92852	7.1464	6.90756	7.00152	7.09786	6.38502	7.07754	7.14463	6.87492	7.28595	7.25319	6.64867	6.90138	7.2916	7.23453	7.36244	7.38932	7.05125	7.24215	7.57086	7.20424	7.28862	7.23568	7.20892	7.13618	7.04445	7.22557	7.43181	7.2059	7.20946	7.44622	7.12256	7.3053	7.46796	7.31048	7.37866	7.29126	7.17234	7.38801	7.43728	6.92229	7.05156	7.16311	7.38937	6.99627	6.63714	7.18799	7.11878
ENSMUSG00000005198	Polr2a	7.88249	7.43405	7.48852	7.48372	7.64068	7.87339	7.57984	7.77027	7.93112	7.7172	7.60215	7.67373	7.66194	7.79336	7.95928	7.8232	7.7354	7.99396	7.68323	7.48671	7.52983	7.2564	7.44085	7.38775	7.50912	7.5512	7.29314	7.54885	7.59244	7.56242	7.3747	7.20096	7.53186	7.5971	7.4567	7.67605	7.68039	7.4048	7.35346	7.71234	7.53678	7.43466	7.5449	7.23577	7.67145	7.56311	7.42294	7.37209
ENSMUSG00000005204	Senp3	5.60467	5.58166	5.46901	5.77887	5.25947	5.78402	5.58125	5.65901	5.36996	5.40198	5.8623	5.16964	5.7519	5.47389	5.99144	5.71159	5.259	5.63555	5.85098	5.74604	5.3648	5.59894	5.46555	5.62342	5.50883	4.86745	5.0793	5.66625	5.66055	5.6106	5.46319	5.34963	5.56149	5.49851	5.39209	5.58853	5.33887	5.3698	5.62539	5.84876	5.82989	5.44195	5.77802	5.39218	5.71232	5.45934	5.82134	5.30872
ENSMUSG00000005225	Plekha8	2.44188	1.13902	2.08644	2.01836	1.13973	1.9439	2.24797	2.01161	2.24911	0	2.21104	0	2.21644	1.89344	2.16316	1.11654	1.73587	1.02605	1.83921	1.76302	1.54329	1.84363	2.27466	2.02954	2.59945	1.80217	0	1.83792	1.63685	2.80376	2.72763	0.898929	0.880069	2.0558	1.47629	0	1.70291	2.33198	2.31158	0.855197	1.53321	2.06532	1.77071	1.47635	1.53844	2.19633	1.57713	1.91061
ENSMUSG00000005233	Spc25	4.1396	4.15643	4.19513	3.0214	3.0392	4.38765	3.82023	4.18453	4.08355	3.33083	4.2593	4.62672	4.12214	4.03441	3.2776	4.21132	2.99863	3.74818	4.31516	4.04976	4.69431	4.79464	4.40285	5.24767	4.60161	3.91605	4.73506	4.48914	5.1624	4.48326	4.86385	4.96642	4.46019	4.7149	4.16447	4.58846	4.41279	4.91903	4.20499	4.7489	4.31781	3.98773	4.34325	3.65373	3.84134	4.02043	4.15882	4.13407
ENSMUSG00000005237	Dnah2	5.31445	5.2582	4.81035	4.93051	5.11665	4.0584	4.66539	4.6587	3.91428	3.81654	4.81893	3.48016	3.57802	4.03441	3.98053	4.73886	4.37933	4.50877	4.49086	4.70807	3.1141	3.80174	3.4056	4.68157	4.01628	2.93229	3.73369	4.03998	3.2387	3.4926	3.49953	2.62949	4.46019	4.62544	4.30117	3.46275	4.16324	4.01177	3.77459	3.71535	2.74047	2.88177	3.29936	4.30126	4.10357	2.67235	3.44875	3.21398
ENSMUSG00000005262	Ufd1	7.02989	6.99144	7.14672	6.65354	6.8191	6.56934	6.7904	6.95785	6.77956	6.66801	6.76812	6.87365	6.86798	6.38131	6.63344	6.96388	6.86263	7.06248	6.56488	6.50427	5.79613	5.89934	5.94162	6.12615	5.94782	6.19251	6.10154	6.15748	6.03013	6.02456	5.83887	6.07853	5.94283	6.17091	6.22817	6.00359	6.02865	5.89498	5.87967	5.84876	6.89958	6.44298	6.98226	6.93316	6.75046	6.85374	6.63222	6.66204
ENSMUSG00000005299	Letm1	6.60627	6.87804	6.81352	6.56333	6.87933	6.50295	6.62211	6.87331	6.6372	6.38481	6.49084	6.83137	6.70101	6.84598	6.60794	6.45041	6.52201	6.47732	6.66602	6.68297	6.69252	6.64746	6.18939	6.46507	6.60214	6.41909	6.26433	6.42581	6.45128	6.77533	6.66233	6.62511	6.63422	6.23279	6.42055	6.74508	6.54656	6.50427	6.57516	6.6395	6.66388	6.54492	6.34709	6.35932	6.69849	6.72528	6.96561	6.72612
ENSMUSG00000005312	Ubqln1	7.67907	7.63939	7.73563	7.64636	7.73333	7.63589	7.70828	7.63743	7.57419	7.8172	7.58861	7.75889	7.6813	7.53632	7.75952	7.59815	7.47687	7.84583	7.67111	7.62435	7.5148	7.53004	7.25393	7.5309	7.493	7.49925	7.49522	7.70536	7.42542	7.45409	7.52909	7.54617	7.46481	7.17669	7.54196	7.08043	7.45785	7.43033	7.42841	7.62635	7.82286	7.85425	7.76352	7.47858	8.00138	7.81343	7.6748	7.73806
ENSMUSG00000005338	Cadm3	2.70971	1.7675	3.56356	2.82832	3.0392	4.28603	1.93078	3.01353	2.92016	2.81584	3.04617	2.13304	3.05223	2.68491	2.41919	3.52536	2.50121	3.36849	2.62206	1.13556	1.95304	1.84363	0.97064	1.61125	0	1.80217	0	0.893992	1.63685	1.43792	0.95403	1.44856	0	0	0.919271	0	1.08935	2.59543	2.06054	0	2.2596	3.24702	3.95171	2.44786	3.25877	3.75925	3.15948	3.21398
ENSMUSG00000005354	Txn2	7.84821	7.84951	7.86852	7.56346	7.7576	7.95843	7.78387	7.96376	7.63675	7.24823	7.65508	7.68959	7.37546	7.53632	7.39223	7.41276	7.4674	7.40889	7.31403	7.4963	7.90308	7.91761	7.72231	7.86564	8.00029	7.90066	7.90002	8.02828	7.94101	7.93917	7.86694	7.89958	7.90504	7.9409	7.86785	7.83652	7.99932	7.80691	7.91429	7.81439	7.7549	7.68593	7.66978	7.66751	7.60948	7.77854	7.74985	7.57364
ENSMUSG00000005360	Slc1a3	1.07613	0	2.41395	1.01227	1.13973	1.27723	1.93078	2.33431	0.954919	2.00743	2.21104	1.70381	1.90134	2.20798	0	1.73834	3.36782	2.03891	2.14976	1.76302	2.27178	0.897661	2.75665	2.35342	0	1.4105	2.35079	2.14836	1.63685	2.14359	1.52334	0	1.42273	2.52019	0.919271	2.32484	2.46235	2.33198	0.842258	2.54943	0.961362	2.3915	0.851259	2.44786	0.965253	0.92279	1.99119	0.941028
ENSMUSG00000005362	Crbn	4.31051	4.95688	4.50122	4.60838	3.8316	4.65554	4.61108	4.40704	5.19621	4.33133	3.86916	4.25254	5.1923	4.9897	4.56152	4.29955	4.91336	4.75013	4.43464	4.49485	4.26218	4.55085	4.64344	5.12558	4.66053	4.69346	3.61798	4.18319	4.718	4.78106	4.61069	4.12341	4.71226	4.13571	4.79362	3.7038	4.558	4.81946	4.67686	4.87358	4.24761	3.98773	4.16072	4.30126	3.39562	3.4401	3.57419	3.79478
ENSMUSG00000005370	Msh6	5.46684	5.21215	5.1552	5.54746	5.58292	5.49619	5.49391	5.56972	5.19621	5.25756	4.95178	4.75288	5.26253	4.56235	4.80539	5.07516	4.91336	5.05006	4.87576	5.46249	5.66617	5.83536	5.55662	5.68234	5.50883	5.98154	5.64997	5.42818	5.43287	5.53283	5.33505	5.65211	5.36955	5.28143	5.42238	5.91047	5.52705	5.98963	5.60203	5.09463	5.01149	4.99054	5.1528	4.69789	5.25338	5.09355	4.98861	4.83778
ENSMUSG00000005371	Fbxo11	7.63952	7.25258	7.09055	7.66093	7.54166	7.38867	7.54405	7.652	7.83359	7.89859	7.42302	7.33351	7.8618	7.66413	7.59404	7.59815	7.62901	7.79288	7.27454	7.56175	4.93905	5.07877	5.11228	5.32367	5.10432	4.64647	5.03488	5.21137	5.36062	5.13693	4.71735	4.79728	4.96609	5.44723	5.23026	4.58846	5.21292	5.59726	5.03184	5.02464	6.69058	6.67054	6.50869	7.12038	6.73765	6.73744	6.76971	6.92489
ENSMUSG00000005374	Tbl2	3.4562	3.56326	3.91363	3.34393	3.2363	3.78801	4.30383	3.59914	3.08878	3.91613	3.77666	2.95843	3.46343	3.77304	4.13135	2.50412	2.77125	3.36849	3.60549	3.40277	4.11053	3.97009	4.52815	4.68157	4.71714	4.86745	4.20394	4.18319	4.2429	4.03419	4.23329	4.65599	4.34559	3.85003	4.54096	3.7038	4.62547	4.53557	4.88473	4.23252	3.92668	3.6644	3.87472	3.75243	4.18136	4.2415	3.15948	3.97438
ENSMUSG00000005378	Bud23	6.67047	6.5481	6.77126	6.36398	6.95124	6.56934	6.55176	6.7702	6.31889	6.66801	6.35349	6.96772	6.54069	6.54407	6.03035	6.431	6.48495	6.76541	6.65376	6.81153	6.74497	6.54451	6.61369	6.72538	6.8501	6.74323	6.54339	6.65197	6.51923	6.76403	6.75288	6.82539	6.49328	6.75973	6.86852	6.58857	6.92686	6.59739	6.75536	6.60395	6.72973	6.9437	6.86773	6.91197	6.88443	6.91927	6.89523	6.79944
ENSMUSG00000005410	Mcm5	5.57143	5.81523	5.19837	5.11118	5.58292	6.17365	5.49391	5.10247	5.19621	5.56427	5.35512	5.92663	5.36184	5.61379	5.38811	5.64579	5.91732	5.63555	4.87576	5.20599	5.845	6.26581	6.4332	5.94551	6.33907	6.37653	6.4106	6.17472	6.12041	5.92661	6.21155	6.07853	5.94283	5.79366	5.83651	6.11212	5.89832	6.36995	5.69328	6.32701	5.2456	5.81278	5.64526	5.23035	5.54583	5.42967	5.68891	5.37418
ENSMUSG00000005413	Hmox1	11.3627	11.4739	10.9517	11.5514	11.4964	9.43657	11.3196	11.2121	10.3872	10.9517	10.823	10.1462	10.7791	11.1938	11.0922	10.8708	10.5538	10.4831	10.7466	11.0341	11.3862	11.6521	11.1587	11.7055	11.5938	9.6369	11.4401	11.6843	11.0911	11.4843	11.2973	10.6661	11.3455	11.6262	11.5791	11.4098	11.6065	11.5044	11.6019	11.7597	11.0966	11.2425	10.8692	11.3233	11.3653	9.28854	11.2332	11.047
ENSMUSG00000005417	Mprip	6.62259	5.87556	6.65212	6.63889	6.41341	6.59081	6.59438	6.47471	7.07897	6.82998	6.96959	6.63235	6.79877	6.96572	6.89826	6.90884	6.97381	6.98197	7.09574	6.91533	6.8324	6.95902	6.72258	6.68273	6.87519	6.85078	6.77712	6.79264	7.15341	7.06038	6.91852	6.81434	6.95079	6.92817	6.9643	6.71786	6.91343	7.07855	6.87713	7.08856	6.69058	6.65542	6.48298	6.86861	6.25248	6.44286	7.18799	6.77541
ENSMUSG00000005442	Cic	7.41432	6.86322	7.25291	6.93112	7.29867	7.11999	7.26508	7.45831	7.08895	7.04324	6.95911	7.01885	7.09664	6.97613	7.3312	7.09295	7.14988	7.03993	7.31403	7.01216	7.7575	7.78276	7.71573	7.80727	7.6246	7.66755	7.91848	7.65095	7.70613	7.65709	7.86694	7.74535	8.06753	7.67161	7.61592	7.87399	8.04931	7.69197	7.66096	7.89995	7.63629	7.70073	7.5511	7.69879	7.42989	7.4494	7.82118	7.62832
ENSMUSG00000005447	Pafah1b3	4.8981	5.34612	5.19837	4.48276	4.71541	5.24857	4.81704	4.92183	5.04037	4.53303	4.90884	4.75288	4.72968	4.03441	4.26787	4.67432	4.91336	5.29824	4.59714	5.33993	7.25937	7.19824	7.51842	7.11579	7.1047	7.5639	7.14425	7.50862	7.26646	7.01344	7.12636	7.45669	7.16871	7.28289	6.9643	7.06971	7.29126	6.67064	6.98038	7.12246	5.90022	5.8923	5.54943	5.66982	5.32368	5.65156	5.51206	5.71463
ENSMUSG00000005469	Prkaca	6.45044	6.5481	6.41653	6.43353	6.19384	6.38502	6.30041	6.26318	5.74293	6.05414	6.03197	5.84398	5.77611	6.0676	6.37078	5.83482	5.86058	6.15944	6.15926	6.48512	6.41349	6.37485	6.4332	6.43112	6.50902	6.60261	6.52744	6.46838	6.76292	6.557	6.47742	6.71097	6.45233	6.46967	6.46489	6.17352	6.64739	6.38744	6.63392	6.5919	5.90022	5.81278	5.79901	6.13985	6.3899	6.18313	5.51206	6.22094
ENSMUSG00000005470	Asf1b	4.78665	5.01168	4.91757	3.9297	4.71541	4.80997	4.76824	4.87291	4.61246	4.70995	4.50973	4.81205	4.33265	4.03441	4.97457	4.29955	4.73545	4.90788	4.74317	4.56948	5.18666	5.40688	5.61428	5.16744	4.71714	5.64154	5.0793	5.10744	5.11927	4.78106	5.46319	5.3187	5.04166	4.91691	5.1956	5.17347	5.33887	4.59699	5.28751	5.25604	4.67953	4.78366	4.65089	4.30126	4.45634	5.0552	4.51232	4.63907
ENSMUSG00000005474	Myl10	1.07613	0	0	0	3.0392	0	0	0	0.954919	1.00495	0.931698	2.73205	1.90134	0.929844	2.41919	1.11654	0	2.62813	1.44295	1.76302	1.54329	1.44683	1.54568	2.02954	2.82225	2.10989	2.35079	1.83792	2.05825	1.83348	0	1.44856	0	1.75202	0	1.58739	0	2.00943	2.06054	2.08271	1.94165	1.04387	1.38303	1.87721	1.53844	1.48107	2.57517	1.50578
ENSMUSG00000005481	Ddx39	7.53131	7.55888	7.80709	7.56346	7.56934	7.91654	7.81424	7.39907	7.45578	7.41923	7.3686	7.66573	7.25143	7.38048	7.25931	7.43241	7.38932	7.40006	7.44787	7.02548	7.01433	7.09273	6.99641	6.76682	7.01723	7.09783	6.73608	7.05723	6.88383	6.84133	7.03652	6.85801	6.96056	6.40395	6.74211	6.73153	6.88618	7.03482	6.90603	6.74119	7.35675	7.42578	7.52614	7.43467	7.52993	7.82487	7.48815	7.58058
ENSMUSG00000005483	Dnajb1	6.58977	6.14433	6.77126	6.6824	6.5678	6.2832	6.50785	6.55445	6.6372	6.63915	6.73162	6.64867	6.45331	6.4123	7.02891	6.89475	6.36768	6.98197	6.53845	6.79607	6.3972	6.64746	6.58513	6.4482	6.3747	6.51376	6.18523	6.04945	6.43379	6.64587	6.38336	6.07853	6.30676	6.33508	6.60356	6.60352	5.97792	6.16212	6.36919	5.92757	7.38155	7.46965	7.66408	7.88436	7.38127	7.4931	7.71622	7.74427
ENSMUSG00000005501	Usp40	4.0459	3.94745	3.91363	4.27108	3.8316	4.1767	3.23845	3.01353	4.3052	4.00928	2.87826	4.07066	3.57802	4.03441	4.05791	4.0168	3.36782	3.50646	3.60549	2.8043	3.26539	3.2676	3.26864	3.49517	2.59945	3.83455	3.20196	2.40369	3.87913	3.25498	3.91257	3.27005	2.94929	3.27557	3.02313	3.32521	3.47898	3.59647	3.6885	3.04981	3.51332	4.32995	3.61554	3.17328	3.10756	2.67235	3.15948	2.89516
ENSMUSG00000005505	Kbtbd4	4.38893	5.06447	4.91757	4.27108	4.34015	4.38765	4.76824	4.33662	4.81842	4.65335	4.62032	4.33554	4.33265	4.94801	4.45113	4.53586	4.20797	4.90788	4.54498	5.10924	5.14823	5.11515	4.80074	4.79271	5.40927	5.32084	4.94169	5.10744	4.98153	4.7355	4.90956	5.25479	4.88634	4.91691	4.59515	4.91041	4.75163	5.14148	4.84548	4.7489	4.50997	4.16897	4.97979	4.54104	3.84134	4.37205	4.5737	4.27783
ENSMUSG00000005506	Celf1	6.12349	6.60266	6.63651	6.36398	6.12088	6.11559	6.66272	6.10269	6.26709	6.51758	6.74389	6.56515	6.58247	6.47235	6.459	6.74566	6.55814	6.63608	6.65376	6.25576	6.44554	6.49014	6.26336	5.96936	6.28392	6.68629	6.144	6.04945	6.14212	6.44824	6.22968	6.56049	6.29136	6.41733	6.42055	6.5114	6.4568	5.98963	6.29829	6.29764	6.58067	6.37077	6.57102	6.40555	6.65825	6.63714	6.49617	6.3404
ENSMUSG00000005510	Ndufs3	6.07687	5.9048	6.06656	6.1326	6.54938	6.45693	5.83926	5.56972	6.03902	5.7646	5.66998	6.02993	6.20847	6.26727	5.86797	6.32987	6.02452	6.05085	5.85098	6.32201	6.14736	6.31355	6.61369	6.4482	5.84995	6.07322	6.42788	6.08636	5.98279	6.06195	6.13665	6.36247	5.98172	6.20218	6.24522	6.21305	5.95188	6.09983	5.97367	6.17378	6.11259	5.99194	6.01172	6.26216	6.40619	6.25258	6.09694	6.09069
ENSMUSG00000005514	Por	7.27672	7.33009	7.48852	7.64636	7.2876	6.86198	7.16496	7.45831	6.9859	7.24823	7.28712	7.11597	7.28556	7.47158	7.52759	7.40284	7.26366	6.98197	7.32953	7.72573	8.09208	8.37306	8.16969	8.55879	8.44776	6.84038	8.39343	8.30378	8.44324	8.53553	8.54341	7.96595	8.56685	8.81691	8.68276	8.59982	8.76926	8.3832	8.60841	8.80336	7.34839	7.67097	7.4552	7.62905	7.74375	7.19097	7.59563	7.5455
ENSMUSG00000005533	Igf1r	2.93551	3.56326	3.27182	2.3415	2.81085	2.74306	3.23845	3.82171	3.50121	2.59321	3.86916	3.97034	4.04455	3.19308	3.62136	2.77427	4.45793	3.85537	3.79605	4.04976	5.18666	5.00313	5.07168	5.12558	5.01682	5.88363	5.03488	4.69438	5.02892	4.5895	4.71735	4.96642	4.46019	4.67086	4.54096	4.58846	4.81079	4.01177	4.43391	4.23252	4.62519	5.03793	4.22417	4.64748	4.18136	4.17151	4.23679	4.05643
ENSMUSG00000005534	Insr	2.70971	1.13902	2.41395	2.01836	2.81085	0	2.24797	1.00775	2.24911	2.81584	1.89629	2.13304	1.4976	2.20798	1.85169	2.77427	2.1687	2.36339	1.44295	2.19885	3.1141	4.12083	4.19178	4.20703	4.18633	4.69346	3.94051	3.38425	4.16019	3.87523	4.4343	4.55347	4.28468	4.13571	4.36496	4.52705	3.61799	4.25982	3.93276	3.62364	2.74047	2.06532	2.72869	1.47635	2.52658	2.86204	1.57713	1.91061
ENSMUSG00000005540	Fcer2a	1.6856	1.7675	0	1.01227	1.76841	0	1.93078	1.59529	2.24911	0	0	2.46341	0.934982	1.49064	0.902837	0	1.11463	1.02605	2.40515	1.76302	2.75356	2.15451	2.94822	2.35342	2.01304	0	2.02707	0.893992	2.64954	2.14359	1.93048	2.15663	1.81615	2.0558	1.47629	2.32484	2.46235	1.59334	1.75641	2.08271	2.51998	2.88177	2.72869	2.66614	0.965253	2.67235	1.99119	2.89516
ENSMUSG00000005566	Trim28	8.3768	8.25921	8.2635	8.22892	8.35897	8.67811	8.27792	8.33282	8.30098	8.04328	8.07481	8.17415	8.19376	8.17399	8.12126	8.08766	8.11478	8.07382	8.03481	8.21271	9.03519	8.9249	8.93514	8.80404	9.0535	9.06778	8.7841	8.74871	8.98689	8.8073	8.7802	8.93784	8.86349	8.80423	8.83128	8.94028	8.81333	8.73704	8.77433	8.71724	8.26176	8.4699	8.43776	7.92196	8.45341	8.57293	8.0651	8.16535
ENSMUSG00000005575	Ube2m	8.04267	8.11025	7.73563	7.75902	7.95242	8.01511	7.92968	7.99268	7.65029	7.82363	7.87738	7.90193	7.96544	7.85669	7.99415	7.90985	7.87802	7.57493	7.93702	8.20688	7.49962	7.55011	7.51842	7.15792	7.50912	7.3965	7.51152	7.66932	7.45174	7.60104	7.7014	7.61142	7.47165	7.29019	7.52809	7.50347	7.58192	7.38752	7.66096	7.59651	7.65675	7.77254	7.67547	7.82322	7.99061	7.85309	7.78919	7.5168
ENSMUSG00000005583	Mef2c	6.90203	6.21609	6.52224	5.77887	6.45359	6.84421	6.36747	6.37282	6.31889	6.3317	6.27112	6.64867	6.26087	5.92445	5.95144	6.30876	6.32638	6.46044	5.99401	5.9829	6.36405	6.40455	6.44913	6.10477	6.6319	6.84038	6.33932	5.84921	6.28559	6.08029	5.83887	6.46488	6.22806	5.79366	5.96555	5.98087	5.84271	6.59739	5.95535	6.03827	5.98895	5.69944	5.95675	5.36123	5.7638	6.20081	5.15849	5.76431
ENSMUSG00000005609	Ctr9	5.8181	5.50734	5.39672	5.5785	5.43024	5.85671	5.46358	5.1443	5.46498	5.71014	5.38676	5.92663	5.22784	5.44421	5.77936	5.17184	5.88923	5.88365	5.31006	5.809	6.00409	5.67402	5.77462	5.46462	5.82441	5.98154	5.86825	6.03063	5.77614	5.50595	5.88536	5.92275	5.70786	5.77298	5.69477	5.86156	5.02582	5.62701	5.55414	5.50765	5.28117	5.8923	5.69088	5.50972	5.68587	5.42967	5.44794	5.68914
ENSMUSG00000005610	Eif4g2	9.87279	10.0002	9.93897	10.0045	10.0066	9.93321	9.98652	9.91177	10.2394	10.2009	9.94892	10.1127	10.3161	10.2698	10.2103	10.0554	10.1365	10.3254	9.96149	10.2578	8.89136	8.96283	8.76735	8.87207	8.87841	8.83877	8.65428	9.06536	8.89397	9.01222	8.80459	8.82684	8.85304	8.794	8.93998	8.68312	8.9413	9.05145	8.69927	8.83948	9.62566	9.52927	9.51551	9.6889	9.5222	9.63744	9.38058	9.53612
ENSMUSG00000005615	Pcyt1a	6.57307	6.04275	6.52224	6.17383	5.90608	6.02387	6.38376	6.26318	6.31889	6.29517	5.81657	6.28093	5.93506	6.28412	6.54214	6.028	5.80151	5.83208	6.1418	6.03651	5.98241	5.92005	5.89584	5.96936	5.63172	5.90375	5.94228	6.27407	6.20536	6.2519	6.15574	6.07853	5.84074	6.23279	6.13976	6.09105	6.17093	6.09983	6.1124	6.38402	6.0927	5.8923	5.8996	6.29528	5.60349	6.05293	5.96571	6.14796
ENSMUSG00000005621	Zfp592	5.90072	5.9048	5.69681	6.51601	6.12088	5.95931	6.21194	6.31904	6.11912	5.81707	5.74513	5.95315	6.20847	6.54407	6.1763	6.00194	5.88923	6.26041	6.22703	6.11335	6.80795	6.70826	6.46489	6.28668	6.54074	6.73202	6.57476	6.57613	6.93448	6.59576	6.53688	6.50663	6.55906	6.48247	6.37481	6.41299	6.74163	6.45535	6.36919	6.41171	5.70448	5.94298	6.0819	6.15797	5.93077	5.65156	5.96571	5.9475
ENSMUSG00000005625	Psmd4	8.23539	8.52711	8.48449	8.26752	8.24342	8.48525	8.22917	8.41202	8.4322	8.25303	8.29505	8.41265	8.30609	8.12338	8.2546	8.16015	8.40002	8.34611	8.31729	8.25289	7.77652	7.59588	7.82967	7.71855	7.76547	7.50585	7.81061	7.82487	7.87771	7.68132	7.65519	7.76842	7.66328	7.85003	7.91655	7.86161	7.77998	7.83905	7.87585	7.71234	7.96089	8.08612	8.05715	8.11518	8.13446	8.27633	8.01065	8.22422
ENSMUSG00000005656	Snx6	6.94159	7.25258	7.00803	7.06864	6.77222	6.94767	6.86192	7.10281	7.07897	7.11835	7.20963	6.95465	7.28556	7.41149	7.20081	7.22274	7.32786	7.18057	7.03085	7.33453	6.58154	6.64746	6.48048	6.51456	6.57177	6.51376	6.60547	6.52326	6.77687	6.47621	6.60791	6.68695	6.65843	6.71706	6.75407	6.57346	6.69528	6.64178	6.67927	6.65116	7.17012	7.25579	6.97306	7.52818	7.05945	7.07115	7.05442	7.35598
ENSMUSG00000005667	Mthfd2	8.98419	9.07584	9.45382	9.23871	9.19734	9.82415	9.1479	9.40775	9.68493	9.19723	9.13636	9.71373	9.55006	9.33609	9.37259	9.33251	9.71439	9.43743	9.37973	9.18972	7.42121	7.45397	7.34191	6.88441	7.57186	7.25488	7.32116	7.19882	7.03074	7.12364	7.01577	7.23448	6.98947	6.95596	7.17469	7.26101	7.03006	7.71985	7.05109	7.47713	8.65656	8.47421	8.85343	8.76494	8.73716	9.43948	8.77617	8.93506
ENSMUSG00000005672	Kit	6.73194	6.84824	6.47035	6.38168	6.62168	6.67362	6.46256	6.45822	6.01828	6.56438	6.23681	6.32222	6.22615	6.02813	6.10517	6.1752	6.07527	6.24078	5.69219	5.7135	5.66617	5.69821	5.40148	5.43066	5.82441	5.43585	5.39267	5.69043	5.7481	5.47856	5.30116	5.43861	5.11347	5.25185	5.50963	5.28895	5.33887	5.22167	5.19686	5.22517	5.94527	6.19375	6.0819	5.53767	6.05996	5.67705	5.60319	5.60983
ENSMUSG00000005674	Tomm40l	5.35408	5.42898	4.81035	5.30921	5.30409	5.40218	5.07954	5.18495	5.04037	5.13889	4.99348	5.34013	5.1923	5.06964	4.7598	5.12431	5.42473	4.85719	5.34098	5.25203	5.02639	5.34696	5.2997	5.20811	5.26484	5.35047	5.46142	5.36949	5.0748	4.78106	5.26645	5.60162	5.14808	5.66489	5.1956	5.213	5.41711	5.29763	5.34492	5.25604	5.09382	5.21333	5.11982	5.32961	5.35759	5.42967	4.23679	5.30872
ENSMUSG00000005682	Pan2	5.00156	4.89992	5.06479	4.83092	5.16585	5.40218	4.90995	5.18495	5.23267	5.17954	5.11179	5.07618	4.82558	4.38623	5.44683	5.50443	4.53248	5.33575	5.24616	4.56948	5.33089	5.69821	5.69668	5.46462	5.22635	5.37949	5.42746	5.07107	5.24499	4.7355	5.23089	5.18792	4.66525	5.06034	5.00857	5.32548	5.16837	5.05657	4.63143	5.53307	4.96849	5.29363	5.0515	5.19569	5.17947	5.36842	5.19801	5.46712
ENSMUSG00000005683	Cs	8.44721	8.31474	8.26857	8.169	8.34835	8.29563	8.34185	8.26333	8.24853	8.21443	8.2003	8.17977	8.01713	8.2828	8.30704	8.17189	8.37492	8.15999	8.1701	8.0722	8.27709	8.35796	8.21699	8.17867	8.37046	8.15683	8.26469	8.18966	8.32008	8.14484	8.19687	8.07637	8.0855	8.03509	8.20933	8.30741	7.96065	8.34343	8.29179	8.24588	8.42173	8.30048	8.26752	8.29787	8.31788	8.2929	8.21228	8.19735
ENSMUSG00000005686	Ampd3	4.95076	4.42219	4.27795	4.48276	5.11665	3.78801	4.66539	4.76977	4.23503	4.09678	4.62032	4.16446	4.04455	3.32922	4.97457	4.53586	4.01348	4.04847	4.49086	4.8938	4.63995	4.49672	4.11396	4.73821	4.71714	3.91605	4.73506	4.74143	4.93254	4.78106	4.4343	4.2599	4.28468	4.8787	4.83925	4.95772	4.81079	4.18178	4.96016	4.65936	5.4153	5.69944	4.90432	5.29727	5.48577	3.93852	5.19801	5.24015
ENSMUSG00000005687	Bcas2	6.80526	6.80236	6.47035	6.38168	6.67362	6.71331	6.66272	6.70181	6.28456	6.57964	6.41615	6.59914	6.77495	6.45757	6.40079	6.12778	6.66141	6.55888	6.67817	6.52317	6.53761	6.7666	6.73563	6.66823	6.75867	6.80872	6.76357	6.82577	6.30497	6.51717	6.44674	6.56049	6.30676	6.59278	6.95396	6.30738	6.77172	6.8198	6.57516	6.39793	6.70375	6.77213	6.59522	6.24531	6.97459	6.79676	6.72982	6.7386
ENSMUSG00000005698	Ctcf	6.67047	6.52944	7.02011	6.51601	6.69053	6.73276	6.98447	6.75678	6.90912	6.8553	7.1089	6.91472	6.81054	6.62567	6.6585	6.79203	6.86263	7.18057	6.89161	7.02548	7.20424	7.32012	7.25393	7.13701	7.13618	7.49262	7.27416	7.03852	7.06524	7.18424	7.08712	7.51241	7.21024	7.1205	7.07333	6.55819	7.10289	6.98973	7.10193	6.90597	7.18897	6.77213	6.68814	6.76603	6.8129	7.11842	6.75653	6.67509
ENSMUSG00000005699	Pard6a	3.595	3.23514	4.10726	3.60737	4.34015	3.45498	3.61476	4.33662	3.37639	3.33083	3.67782	4.41403	3.96254	3.56813	4.26787	3.90873	4.53248	4.75013	4.04167	4.8345	4.79724	4.70201	3.94445	4.56114	4.971	5.22815	4.28204	4.99545	4.65898	4.5895	4.61069	4.2599	4.01153	3.85003	4.48464	4.58846	3.8613	4.18178	4.53605	4.23252	3.62828	3.8878	4.55545	3.65373	3.84134	3.85167	3.68959	3.58961
ENSMUSG00000005718	Tfap4	1.6856	1.13902	0	1.60129	1.76841	1.9439	0.954223	1.59529	0.954919	0	1.49315	2.46341	0	0.929844	0.902837	0	1.11463	2.03891	2.62206	2.5331	4.52468	4.04743	4.11396	3.62099	4.26438	3.99319	4.03376	4.24979	4.16019	3.37868	4.55426	4.05	4.46019	4.47992	3.30912	4.09089	3.74477	4.09928	3.93276	3.5257	0.961362	0	1.77071	0	2.74727	2.19633	0.994133	0
ENSMUSG00000005732	Ranbp1	8.11943	8.17769	8.31834	8.2191	8.23768	8.43865	8.11672	8.26333	8.21702	8.13914	8.33615	8.28794	8.34302	8.25315	8.35382	8.25147	8.23684	8.23635	8.29377	8.20688	7.21358	7.24002	7.72231	7.44842	7.54083	7.24703	7.33038	7.28073	7.19555	7.27461	7.50696	7.21782	7.21841	7.48077	7.41211	7.25155	7.37205	7.38752	7.26698	7.47056	8.11669	8.15222	8.07016	8.23097	8.04885	8.28464	7.99951	7.94071
ENSMUSG00000005774	Rfx5	5.66894	5.16459	5.19837	5.23323	5.3894	5.30161	5.30155	4.59978	5.88716	5.6244	5.53531	5.92663	5.48445	5.31897	5.82434	5.17184	5.88923	5.88365	5.64342	5.86933	4.39939	4.19068	4.03169	3.73672	4.01628	3.91605	3.94051	2.80904	3.65584	4.42705	3.91257	3.27005	3.47061	3.99993	3.84473	3.81074	4.33431	3.91861	3.77459	4.16905	5.01149	5.94298	5.0515	5.64434	5.51611	5.0552	5.11786	5.71463
ENSMUSG00000005779	Psmb4	9.13685	9.23974	9.21197	8.85726	8.98763	9.216	8.96782	9.04609	9.09094	8.86474	9.09865	9.15746	8.91155	8.82507	8.85434	8.85683	9.2511	8.96443	9.16759	9.04029	8.38843	8.18479	8.10579	8.27275	8.10476	8.10129	8.29326	8.14662	8.08809	7.98856	8.09175	8.29469	7.93507	8.16377	8.25633	8.15338	8.12703	8.22196	8.2053	8.26117	8.94972	8.92231	8.88076	8.93745	8.79708	8.98362	9.00228	9.06215
ENSMUSG00000005800	Mmp8	3.72161	3.40851	3.80611	4.11046	3.56444	1.9439	4.43468	3.33585	4.08355	3.81654	3.86916	3.48016	4.19578	3.86553	4.13135	4.46131	2.1687	4.04847	3.70392	3.94153	3.94105	4.38198	4.26562	4.35925	4.26438	2.93229	4.94169	4.31345	4.65898	4.82522	4.66501	4.12341	4.56636	4.67086	5.23026	4.32539	4.86763	3.91861	4.37999	4.35164	4.01385	3.24702	3.04206	4.16455	3.25877	1.48107	3.98898	3.06336
ENSMUSG00000005802	Slc30a4	3.30261	3.8304	3.68993	3.723	2.53942	2.74306	2.24797	4.10202	3.50121	2.59321	3.45716	3.61918	3.46343	4.18557	2.63655	3.7919	3.195	3.04529	3.38588	3.40277	2.94506	3.13215	3.11731	2.35342	3.82348	2.36338	2.61501	3.12512	2.64954	3.37868	2.91856	2.81819	3.09831	1.36674	3.02313	1.58739	3.61799	2.59543	3.15842	2.73618	4.50997	3.53823	3.95171	4.30126	4.18136	4.30825	3.79644	3.88737
ENSMUSG00000005803	Sqor	4.53403	4.05572	3.68993	4.11046	4.05694	2.39813	3.72115	4.0145	3.50121	4.00928	3.95609	2.95843	3.78305	4.81517	3.98053	4.11733	4.01348	3.74818	3.70392	4.3329	3.1141	3.80174	3.94445	4.35925	3.18537	3.08106	4.20394	4.64574	4.2429	4.24395	3.91257	3.27005	3.76627	4.57855	4.36496	4.17337	4.75163	4.76698	4.37999	4.51369	4.17382	3.8878	3.87472	4.59524	3.84134	2.67235	3.79644	4.13407
ENSMUSG00000005804	Bloc1s6	5.46684	6.06882	5.9451	6.3279	6.19384	5.541	5.66361	5.96941	6.1764	5.8677	5.83961	5.92663	6.34419	6.45757	6.40079	5.86406	6.1243	6.02812	6.08814	6.06258	6.02545	6.09418	6.05007	5.87147	6.03946	5.73434	5.79022	6.06802	6.18459	5.84316	5.76619	5.62709	5.92298	5.98562	6.00613	5.676	5.92535	5.94309	5.89896	6.22148	5.75596	6.21453	6.0819	6.1215	6.10057	6.18313	6.31032	5.92584
ENSMUSG00000005813	Metap1	6.31641	6.43236	6.45263	6.59403	6.51182	6.33501	6.50785	6.33719	6.49433	6.34962	6.36941	6.40141	6.51214	6.51581	6.54214	6.41134	6.6447	6.68049	6.36879	6.11335	6.33012	6.21643	6.33371	6.28668	6.10457	6.433	6.24496	6.52326	6.24603	6.21917	6.31707	6.26851	6.33707	6.21757	6.04559	5.93432	5.81407	6.26032	6.06193	5.82836	6.55183	6.57737	6.13238	6.53598	6.17852	6.30255	5.84643	6.40447
ENSMUSG00000005823	Gpr108	7.05416	7.04496	7.1577	7.00152	7.08513	6.96422	7.04718	7.11338	7.30126	7.19965	7.17381	7.08031	7.18065	6.91252	7.22618	7.41276	7.18497	7.22122	7.38991	7.10289	7.30375	7.32012	7.31607	7.3058	7.21692	7.42462	7.51152	7.5154	7.27631	7.45409	7.44622	7.56606	7.41594	7.1688	7.27771	7.23244	7.42981	7.25088	7.07673	7.5286	7.32302	7.46098	7.24186	7.48577	7.42989	7.45678	7.43125	7.45763
ENSMUSG00000005846	Rsl1d1	6.90203	7.09657	6.66756	6.91904	7.17196	7.075	6.93005	6.98112	6.95349	7.04324	6.87237	6.773	6.59613	6.57179	6.93974	6.431	6.78852	6.72358	6.74905	6.91533	6.78309	6.81163	6.82383	6.43112	7.0396	6.97007	7.10181	7.00034	6.81791	6.85204	6.67562	6.792	6.93105	6.83148	7.0444	6.66182	6.81571	6.87043	7.02498	6.80521	7.15102	6.79989	6.81719	6.80104	7.01764	7.14606	6.61772	6.94657
ENSMUSG00000005871	Apc	5.09809	5.06447	5.39672	5.41617	4.71541	5.66762	5.1574	5.68758	5.79263	4.96377	5.07342	5.16964	5.1923	4.66885	4.61371	5.3885	5.38505	5.33575	5.21312	4.8938	5.14823	5.46441	5.74911	5.28617	4.87475	5.6653	4.89274	5.21137	5.63014	5.66021	5.46319	5.49502	5.36955	5.96753	5.39209	5.55816	5.66171	4.81946	5.40014	5.12839	5.09382	4.8908	4.90432	5.19569	4.83894	5.23752	4.68913	4.97069
ENSMUSG00000005873	Reep5	9.07297	9.0694	9.24322	9.38853	9.08993	9.43657	9.18322	9.22488	9.21003	9.09734	9.18666	9.37173	9.30796	9.26995	9.10049	9.29275	9.25661	9.13104	9.2635	9.22766	9.82433	9.79895	9.80647	9.8385	9.8423	9.76753	9.92012	9.88045	9.97037	9.84107	9.78317	9.80587	9.79118	9.74139	9.79972	9.74847	9.81714	9.74725	9.85651	9.73757	9.5493	9.54576	9.51709	9.57552	9.48625	9.61784	9.56946	9.60761
ENSMUSG00000005881	Ergic3	7.47849	7.35149	7.52288	7.11171	7.56934	7.30022	7.21133	7.50722	7.37652	7.29523	7.5402	7.33351	7.42988	7.37263	7.20932	7.18848	7.34864	7.03993	7.36757	7.47704	7.78281	7.94818	7.97432	7.92174	7.81818	7.74208	7.88132	7.8732	7.59244	7.83502	7.51437	7.63043	7.81637	7.85003	7.74138	7.66896	7.75006	7.87048	7.74867	7.7179	7.57311	7.56979	7.56341	7.5626	7.52248	7.65574	7.6748	7.681
ENSMUSG00000005882	Uqcc1	4.60145	5.34612	4.86495	4.34514	4.34015	4.48258	4.49591	4.26257	4.43605	4.53303	4.11565	5.2574	4.04455	4.03441	3.98053	4.60675	4.01348	4.2969	4.87576	4.64044	4.18835	4.83882	4.52815	4.94486	4.54017	4.49556	4.78956	4.83117	4.07245	4.86807	4.90956	4.79728	4.66525	4.37405	4.42604	4.8615	4.75163	4.59699	5.28751	4.61242	4.24761	4.54206	4.90432	3.65373	4.32539	4.65455	4.5737	4.27783
ENSMUSG00000005886	Ncoa2	6.05298	5.81523	6.04307	5.97823	5.72098	5.40218	5.99582	6.20507	6.21336	6.13904	6.20166	5.75632	5.86907	5.96682	6.04942	6.12778	6.02452	6.29891	5.7624	6.06258	5.89227	5.64943	5.46555	5.92125	5.54055	6.05534	5.86825	5.42818	5.83065	5.75458	5.9524	5.79376	6.0196	5.54804	5.5919	5.42982	5.66171	5.71275	5.82017	5.55806	5.13329	5.66966	5.11982	5.42247	5.90807	5.51693	5.68891	5.58239
ENSMUSG00000005893	Nr2c2	5.05063	5.34612	4.86495	5.11118	4.84187	5.44995	5.19481	5.26298	5.08093	5.3672	5.034	5.02708	5.2964	5.21734	5.22994	5.02428	4.45793	5.00421	5.0355	4.70807	5.74554	5.40688	5.07168	5.16744	5.22635	5.6653	4.94169	5.21137	5.28457	5.39312	5.9304	5.3799	5.18188	5.54804	5.16008	5.00353	5.02582	4.8701	5.25792	4.95108	4.96849	5.08382	5.21659	4.23452	4.9319	5.33679	4.89553	4.69138
ENSMUSG00000005897	Nr2c1	3.4562	3.23514	2.41395	4.02291	3.56444	3.45498	3.37509	2.33431	2.92016	3.33083	2.87826	3.61918	3.05223	3.77304	2.82541	2.50412	2.99863	3.21592	4.04167	3.0325	3.52735	3.61112	2.94822	3.20488	3.60089	3.83455	4.42661	3.12512	3.39155	3.87523	3.37473	3.50794	3.76627	3.01879	4.09093	3.81074	2.46235	3.18109	3.49916	3.5257	3.51332	3.53823	3.51765	2.44786	3.63562	2.67235	3.57419	2.70473
ENSMUSG00000005899	Smpd4	5.14403	5.34612	4.81035	4.97784	4.25178	4.73482	4.61108	4.71531	5.19621	4.86753	4.90884	5.12367	4.82558	4.90507	5.08959	4.3827	4.60336	4.90788	4.59714	4.95075	4.39939	4.83882	5.33443	5.16744	4.71714	4.98543	4.89274	4.87402	4.7747	4.82522	4.86385	5.25479	4.75779	4.75762	4.54096	5.13282	5.37852	5.05657	5.06639	5.02464	4.83123	4.83822	4.65089	4.42613	4.6872	4.75369	4.84663	5.01241
ENSMUSG00000005907	Pex1	2.11274	3.56326	3.10035	3.0214	2.81085	3.45498	3.82023	2.59785	3.23974	3.70957	4.03807	4.25254	3.46343	3.77304	3.8121	3.7919	3.90542	4.04847	3.12672	3.22948	2.75356	3.88837	2.75665	3.49517	4.33843	4.20258	3.61798	3.12512	3.65584	3.4926	3.2381	3.27005	3.67429	3.49347	3.1732	3.81074	3.47898	3.47085	3.6885	3.80158	2.51998	2.88177	2.89387	3.43341	2.93863	3.55451	2.31253	3.69584
ENSMUSG00000005936	Kctd20	7.53131	7.19456	7.31306	7.23372	7.44533	7.50631	7.18369	7.35521	7.07897	7.23865	7.14634	7.23965	6.98684	7.06658	7.29969	7.10524	7.06453	6.77909	7.30622	7.16438	6.92623	6.82267	6.82383	6.72538	6.8501	6.88154	6.72214	6.68845	6.5999	6.85204	6.55137	6.63769	6.64637	6.33508	6.70563	6.57346	6.63106	6.64178	6.70142	6.57975	6.93351	6.89305	6.72151	6.70572	6.80063	7.15515	6.7026	6.99939
ENSMUSG00000005947	Itgae	1.6856	1.13902	3.42505	1.01227	3.2363	2.74306	2.24797	2.33431	1.52454	2.59321	0	3.15406	1.4976	2.20798	0.902837	2.17146	1.11463	2.03891	1.44295	1.76302	3.84821	3.88837	3.64576	2.35342	3.82348	3.91605	3.73369	3.49822	3.52974	2.3987	2.24766	3.89092	3.23337	3.38863	2.85561	2.81048	3.15291	3.33323	3.02426	2.73618	2.2596	2.65736	0.851259	0.919314	3.10756	3.17983	1.57713	1.50578
ENSMUSG00000005949	Ctns	4.60145	3.56326	4.50122	4.93051	4.15765	4.28603	4.0822	4.26257	4.71911	4.2573	4.90884	4.55925	4.51632	4.32239	4.05791	4.29955	4.45793	4.75013	4.59714	4.15044	5.39793	5.57302	5.46555	5.73895	5.30232	5.05904	5.32048	5.3083	5.46768	5.47856	5.33505	5.67671	5.63653	5.66489	5.5919	5.78494	5.6935	5.56688	5.52959	5.72182	4.73189	4.83822	4.34325	4.59524	4.88617	4.43315	4.68913	4.27783
ENSMUSG00000005950	P2rx5	6.7469	6.56652	5.97022	6.00132	5.96285	5.85671	6.15614	5.92209	5.55413	5.71014	6.01182	5.81535	5.93506	6.048	6.03035	5.42819	5.38505	5.00421	5.6184	5.46249	5.89227	5.64943	5.22762	4.73821	5.06123	5.22815	5.62021	5.10744	5.28457	5.84316	5.15701	5.00578	5.70786	5.33884	5.565	4.91041	5.49133	5.43853	5.84028	5.34487	4.67953	5.25404	4.97979	4.59524	4.63286	4.49177	4.84663	4.5848
ENSMUSG00000005951	Shpk	2.11274	2.80974	2.08644	1.01227	3.40968	1.27723	2.91891	2.59785	1.52454	2.32985	2.87826	2.95843	2.88422	2.20798	2.41919	3.19815	2.1687	2.36339	1.83921	3.0325	3.84821	3.88837	4.26562	3.94357	3.33756	3.65628	3.49218	3.12512	3.87913	3.69657	4.23329	3.50794	3.23337	3.76881	3.02313	3.7038	3.15291	3.18109	2.31158	3.95996	2.51998	2.3915	0.851259	2.19057	1.53844	1.88258	2.31253	0.941028
ENSMUSG00000005968	Tuft1	4.1396	3.23514	2.68069	3.60737	3.40968	2.74306	3.23845	3.33585	3.82157	3.81654	3.45716	3.61918	3.2027	3.86553	4.05791	3.00172	3.90542	3.50646	3.60549	3.0325	2.75356	2.98265	2.94822	3.35731	3.18537	2.10989	2.83825	3.38425	2.87373	3.25498	3.08716	3.50794	3.35686	3.01879	2.44779	2.81048	2.73095	3.33323	3.77459	3.18429	3.38839	3.53823	2.89387	3.17328	3.10756	3.4401	2.31253	2.70473
ENSMUSG00000005973	Rcn1	3.4562	3.8304	4.10726	4.48276	4.25178	3.92953	4.23367	4.18453	4.81842	4.91645	4.90884	4.25254	5.26253	5.25202	4.7598	3.7919	4.73545	4.13612	4.59714	4.77267	3.52735	3.13215	2.53569	2.84107	3.18537	3.65628	2.35079	2.80904	3.39155	2.14359	3.2381	2.41235	2.12494	2.52019	2.66606	3.32521	2.73095	3.59647	3.15842	2.33486	3.83391	3.98773	4.0248	4.42613	4.02135	4.43315	4.23679	4.20774
ENSMUSG00000005981	Trap1	5.57143	6.06882	5.50384	5.75189	5.87683	5.62664	5.52362	5.68758	5.23267	5.33157	6.14729	5.52832	5.62436	5.38295	5.82434	5.3885	5.46335	5.54237	5.71598	5.74604	6.12774	5.79108	5.7997	5.73895	5.87505	6.00034	5.84271	5.87053	5.28457	5.98618	5.99543	5.81608	5.92298	5.49851	5.90247	5.55816	5.75504	6.03473	5.86011	5.86887	5.3498	5.40628	5.62189	5.69486	5.54583	5.7267	5.54308	5.71463
ENSMUSG00000005982	Naa60	6.39452	6.04275	6.15687	6.27204	6.26329	6.54755	6.23007	6.60026	6.195	5.8677	5.97065	6.05464	6.17244	6.34963	6.12328	6.0536	6.02452	6.02812	6.0698	6.46571	6.94876	6.9789	6.4959	7.01623	6.98301	6.69786	6.94258	6.99063	7.13187	6.94504	6.74028	6.7807	7.09966	6.93749	6.78937	6.9809	7.06693	6.7938	6.94368	6.77356	6.5224	6.72946	6.87763	6.43557	6.25248	6.44286	6.54296	6.539
ENSMUSG00000005983	1700037C18Rik	3.4562	3.23514	3.56356	3.48166	3.40968	4.48258	3.23845	2.59785	3.37639	3.70957	3.45716	3.74597	3.78305	3.77304	3.2776	3.00172	1.73587	3.50646	3.26211	2.19885	2.75356	2.98265	3.4056	2.35342	3.47522	3.83455	3.8408	3.12512	3.2387	2.6154	2.24766	2.41235	2.59521	1.75202	3.54769	3.32521	3.47898	3.33323	3.39427	3.42063	2.74047	3.98773	3.29936	3.02321	3.52061	3.4401	2.79728	3.21398
ENSMUSG00000005986	Ankrd13d	1.07613	1.13902	2.08644	2.3415	1.13973	3.02124	1.93078	2.59785	2.50903	3.00866	2.87826	2.13304	1.90134	1.89344	2.16316	1.11654	1.73587	2.03891	2.81058	2.5331	4.18835	3.61112	3.4056	4.28515	4.40886	3.65628	3.61798	3.70225	4.2429	3.87523	4.30345	3.61363	3.85274	3.92693	4.09093	3.00319	3.15291	3.59647	4.07528	2.73618	1.94165	2.65736	3.04206	2.85569	2.26592	1.88258	1.57713	1.50578
ENSMUSG00000006005	Tpr	7.73267	7.62188	7.60538	7.65366	7.80495	7.66654	7.91294	7.89191	8.52701	8.44449	8.51858	8.60058	8.56072	8.83082	8.66948	8.49515	8.69192	8.93112	8.82348	8.53948	7.40501	7.32789	7.01793	7.36994	7.02846	7.6909	7.28368	7.0665	7.24655	7.1927	7.55089	7.55283	7.18547	7.57337	7.02479	7.55052	7.32209	7.38752	7.4482	7.35412	7.79237	7.3988	7.5449	7.51418	7.73732	7.40434	7.44774	7.53837
ENSMUSG00000006010	Odr4	4.38893	4.57555	4.81035	4.48276	4.42342	4.65554	4.86424	5.1443	4.23503	4.70995	5.034	4.69118	4.62694	5.06964	4.56152	4.67432	5.02085	4.85719	4.74317	4.49485	4.79724	4.83882	4.89682	4.79271	5.06123	4.5979	4.42661	4.787	4.7747	5.3023	5.03859	5.0441	4.80193	4.67086	4.83925	5.13282	4.975	4.96635	4.99645	4.79167	4.24761	4.40417	4.65089	4.74659	4.63286	4.75369	4.84663	4.63907
ENSMUSG00000006019	Dhx34	4.31051	4.15643	3.56356	3.83005	4.84187	4.48258	4.30383	4.0145	4.08355	4.17927	3.57171	3.97034	4.12214	4.03441	4.45113	4.21132	4.20797	4.37104	4.04167	3.94153	5.10875	4.96378	5.40148	5.39587	5.33886	4.64647	4.94169	5.07107	4.93254	5.47856	5.07915	5.43861	4.84475	5.12704	4.96806	5.25148	5.1224	5.01216	5.06639	4.8332	4.17382	4.2517	4.50526	4.01352	4.88617	4.2415	4.23679	4.5848
ENSMUSG00000006021	Kptn	4.84345	5.06447	4.81035	4.34514	4.42342	4.94945	4.61108	4.33662	4.3052	4.76442	4.03807	5.2574	4.19578	4.56235	3.71988	4.91679	3.78862	4.13612	3.88266	3.82451	3.64242	4.55085	4.26562	4.84523	4.77161	4.94717	4.20394	4.59541	4.39532	4.90969	4.49553	4.88433	4.28468	4.13571	4.42604	4.7584	4.33431	4.09928	4.92294	3.88295	4.56873	4.60636	4.28494	4.59524	4.32539	4.43315	4.0764	3.97438
ENSMUSG00000006024	Napa	8.25122	8.18962	8.32322	8.05776	8.37997	8.12219	8.01058	8.22972	8.07864	8.13398	8.17335	8.14568	8.19824	8.1466	8.02338	8.2179	7.87085	7.81296	8.12195	8.21852	7.93164	7.89686	7.95213	7.9933	7.91816	7.96431	8.07477	8.01398	7.79104	7.92909	8.09175	8.05776	7.9645	8.1357	8.17859	7.94614	8.06762	7.9667	8.09667	8.12566	8.00411	8.0748	8.07016	7.94822	8.08472	8.15462	8.14815	8.07473
ENSMUSG00000006050	Sra1	7.70994	7.71563	7.54813	7.58654	7.50389	7.5833	7.42317	7.75685	7.4167	7.48557	7.5954	7.52251	7.49696	7.39607	7.38474	7.36244	7.55941	7.51897	7.55064	7.57086	6.91483	6.41917	6.72258	6.78037	6.83739	6.79801	6.91833	6.97103	6.74884	6.40524	6.50745	6.84722	6.78477	6.53254	6.47937	6.9105	6.61455	6.97824	6.59895	6.99101	7.14137	7.2757	7.34535	7.50005	7.38127	7.41952	7.45591	7.58058
ENSMUSG00000006057	Atp5g1	7.21348	7.25258	7.06745	7.10106	7.45526	7.14923	7.06749	7.37292	7.03834	7.12876	7.25319	7.12766	7.20761	6.39689	6.90874	7.15339	7.17337	7.00543	6.77192	6.91533	7.02497	6.54451	6.78669	6.94583	6.98301	6.95086	6.51132	6.67639	6.63094	6.81966	6.74028	6.6748	6.51995	6.98322	6.57687	6.60352	6.71089	6.89509	6.52635	6.78419	7.26201	7.24573	7.40817	7.12038	7.06971	7.36569	7.06514	7.28967
ENSMUSG00000006058	Snf8	8.3816	8.4045	8.27362	8.3642	8.33228	8.69803	8.31662	8.12393	8.11328	8.24348	8.31163	8.22402	8.30193	8.37221	8.38793	8.42823	8.33382	8.35069	8.43301	8.30842	7.55942	7.63399	7.73536	7.9933	7.85649	7.52546	7.62076	7.66322	7.88417	7.86177	7.86694	7.66157	7.44407	7.63769	7.6987	7.56587	7.72721	7.64911	7.74334	7.7179	8.05637	8.14683	8.32653	8.17868	8.13446	8.48188	8.24095	8.24187
ENSMUSG00000006095	Tbcb	8.87603	8.78085	8.73957	8.68615	8.93893	8.63225	8.84083	8.86405	8.62629	8.71723	8.74601	8.72894	8.70009	8.53243	8.76487	8.66255	8.72408	8.64023	8.5567	8.55793	8.09713	7.96322	8.0957	8.08896	8.02852	7.87031	8.02453	8.21072	8.09367	8.21706	7.97837	7.94585	8.08995	8.13165	8.05352	8.18354	8.09763	8.06779	8.05427	7.92897	8.33552	8.4828	8.40391	8.58245	8.65433	8.45635	8.53517	8.65132
ENSMUSG00000006127	Inpp5k	5.8737	5.65234	6.13482	6.00132	6.04402	5.58445	6.23007	6.31904	6.47924	6.34962	5.92828	6.42055	6.51214	6.30078	6.64602	5.86406	6.32638	6.40858	6.33847	6.87176	7.34681	7.4821	7.62045	7.39658	7.40958	7.31621	7.22557	7.31224	7.51966	7.52943	7.31651	7.41344	7.47165	7.07054	7.12029	7.24203	7.25975	7.15202	7.3252	7.12246	6.36553	6.15128	5.93795	6.24531	6.23434	6.09135	6.17823	5.96885
ENSMUSG00000006134	Crkl	6.21243	6.30652	6.0192	6.30952	6.21736	6.17365	6.35099	6.45822	6.60973	6.1595	6.23681	6.47649	6.51214	6.58545	6.4732	6.30876	6.48495	6.42608	6.21038	6.61412	6.08769	6.05726	6.11144	6.20865	6.22658	6.05534	5.94228	5.9528	5.77614	6.18568	5.88536	6.37755	5.81943	6.0728	5.81383	5.93432	6.21541	6.05676	6.23895	6.29764	6.24459	6.23501	6.654	6.15797	6.46958	6.35085	6.64657	6.52465
ENSMUSG00000006154	Eps8l1	0	3.56326	3.27182	1.60129	3.2363	4.0584	3.23845	3.33585	3.82157	3.81654	3.57171	1.70381	2.69403	3.56813	2.99239	3.52536	3.90542	3.50646	3.12672	3.55745	2.27178	3.39142	2.75665	2.84107	2.82225	3.65628	4.03376	3.60384	4.2429	3.37868	3.81986	2.41235	2.37915	3.76881	3.93155	2.588	4.16324	2.81812	3.49916	3.71535	1.94165	4.16897	3.29936	3.3092	3.74214	3.31582	4.44821	2.48529
ENSMUSG00000006169	Clint1	6.90203	6.73881	6.66756	6.69662	7.00629	6.33501	7.02658	6.60026	6.96438	6.9167	7.05083	6.54784	6.85668	6.91252	6.93974	6.93663	6.89124	6.84561	6.64139	6.74868	6.84446	7.11086	7.04963	6.93375	6.9945	7.14929	7.18548	7.09395	7.27631	6.95501	7.00528	7.32284	7.25062	6.88064	6.80095	7.14317	6.94017	7.24129	7.03373	7.13082	6.85306	6.59332	6.60717	6.69334	6.60278	6.59765	6.72982	6.72612
ENSMUSG00000006179	Prss16	1.6856	1.7675	1.0582	0	1.76841	1.9439	0.954223	0	0.954919	0	0.931698	1.09004	1.4976	0	0	0	1.11463	1.02605	0	0	2.94506	3.61112	2.27466	2.84107	2.82225	3.55814	2.61501	3.49822	2.38397	2.6154	3.49953	2.41235	2.78309	2.87095	2.66606	2.81048	2.9573	2.81812	2.71149	3.18429	0.961362	2.06532	1.77071	1.87721	1.53844	0.92279	0.994133	1.91061
ENSMUSG00000006191	Cdkal1	3.595	4.42219	4.19513	3.9297	4.50214	3.92953	4.55464	4.33662	4.16128	4.17927	4.38994	3.48016	4.95845	3.56813	3.89877	4.80064	3.78862	3.95515	3.88266	4.56948	4.52468	4.19068	4.26562	3.94357	4.971	4.69346	4.4938	4.37442	4.718	4.10755	4.99685	4.2599	4.61665	4.19908	4.59515	4.00342	4.33431	4.09928	4.58453	4.4077	4.38475	3.98773	4.3993	3.65373	3.63562	4.30825	4.31076	4.63907
ENSMUSG00000006205	Htra1	3.4562	3.703	2.90573	3.83005	1.76841	0	3.23845	3.47349	3.82157	3.33083	3.57171	3.32631	3.87558	3.86553	3.62136	4.0168	4.29619	3.36849	3.88266	3.55745	2.53269	2.6272	0	2.61775	2.01304	0	3.35436	1.83792	2.64954	0.891149	1.93048	2.62949	2.59521	1.75202	2.1905	1.58739	2.46235	1.59334	2.06054	2.33486	1.53321	2.88177	2.54212	3.43341	3.63562	0	3.44875	3.35035
ENSMUSG00000006215	Zbtb17	5.46684	6.04275	5.91953	6.19402	5.72098	5.62664	5.76658	5.82254	5.61064	5.7646	5.79315	5.81535	5.59744	5.47389	5.77936	5.67906	4.96811	5.44276	5.66801	5.46249	5.61072	5.57302	5.49655	5.68234	5.50883	5.86323	5.64997	5.8056	5.28457	5.6106	5.66322	5.62709	5.30966	5.15927	5.69477	5.55816	5.37852	5.22167	5.06639	5.6769	5.75596	5.94298	5.66825	5.85892	5.68587	5.93114	5.71638	5.92584
ENSMUSG00000006219	Fblim1	3.13071	3.94745	4.43057	5.02367	3.7042	2.39813	4.37074	4.10202	3.50121	4.65335	4.11565	3.74597	4.19578	4.44735	4.80539	3.90873	4.45793	3.95515	4.59714	4.70807	5.462	5.76841	5.69668	6.03865	5.71747	3.99319	6.05781	5.64165	6.32409	6.1514	6.47742	5.49502	5.92298	6.39043	6.45026	6.58857	6.30044	5.56688	5.86011	6.42535	3.62828	4.94153	3.87472	4.64748	4.02135	3.55451	4.15882	4.40856
ENSMUSG00000006262	Mob1b	6.77638	6.37081	6.43469	6.2909	6.80364	6.17365	6.58031	6.26318	6.55319	6.63915	6.61625	6.45808	6.82222	6.55799	6.94992	6.88051	7.07704	6.695	6.98265	7.1278	4.98338	4.88169	5.33443	5.28617	5.44323	4.90786	5.0793	5.45666	5.3231	5.36348	5.26645	5.62709	4.92677	5.19079	5.53758	5.32548	5.21292	5.50413	5.57829	5.16137	6.22646	6.15128	6.45681	6.46498	6.6852	6.59765	6.52753	6.88052
ENSMUSG00000006273	Atp6v1b2	8.50557	8.30929	8.28368	8.68258	8.39552	7.92501	8.5219	8.34633	8.46322	8.39788	8.39567	8.29832	8.60531	8.85075	8.89181	8.38854	8.77487	8.49444	8.52002	8.50186	8.18042	8.26388	8.20296	8.457	8.22187	7.33115	8.36679	8.49095	8.34837	8.54876	8.51412	7.96595	8.54753	8.66245	8.50661	8.5886	8.48131	8.43878	8.36647	8.69489	8.29259	8.50827	8.38322	8.45268	8.36031	7.97624	8.43536	8.50191
ENSMUSG00000006276	Eps15l1	6.77638	6.75496	6.63651	6.73844	6.8191	6.59081	6.74068	6.61521	6.79183	6.6245	6.96959	6.773	6.75072	6.91252	6.85556	6.76128	6.6278	6.49401	6.71405	6.69968	6.5524	6.65983	6.31644	6.48176	6.55634	6.31776	6.54339	6.77013	6.83134	6.53057	6.49251	6.58669	6.35199	6.63922	6.52197	6.64746	6.56386	6.58228	6.67927	6.36998	6.79271	6.72946	6.86773	6.7422	6.89601	6.70064	6.7026	6.94657
ENSMUSG00000006281	Tep1	4.8981	4.64652	5.53785	5.48331	5.01293	5.13625	5.03897	5.50697	5.49532	5.33157	5.61761	4.86888	5.54205	5.35131	5.58394	5.86406	5.259	5.54237	5.31006	5.57545	7.43724	7.45397	7.46456	7.99911	7.35711	7.28587	7.60565	7.93016	7.86471	7.51602	7.80782	7.49868	7.75595	7.69378	7.83444	7.61834	7.67243	7.27926	7.6439	7.59651	5.80567	5.83978	6.04723	5.81392	5.83774	5.27138	5.31046	5.76431
ENSMUSG00000006288	Ttc5	4.38893	3.56326	4.56857	3.723	3.8316	3.78801	3.82023	3.18367	4.16128	3.59403	3.45716	4.48846	3.46343	3.45362	4.26787	4.29955	4.53248	3.85537	4.31516	3.22948	4.69431	4.88169	5.11228	4.68157	4.18633	5.19587	4.78956	4.787	4.88182	4.63983	4.99685	4.88433	4.08481	4.7149	4.36496	4.8615	4.558	4.8701	4.7209	5.16137	4.01385	4.32995	3.51765	4.16455	4.73958	3.31582	4.31076	4.63907
ENSMUSG00000006289	Osgep	6.33634	6.32827	6.48785	6.04642	6.3929	6.40939	6.36747	6.18517	6.38518	6.17968	6.28797	6.02993	5.97744	5.83578	5.93102	6.0536	6.1243	6.07323	6.35371	6.1624	6.66556	6.58398	6.76139	6.73933	6.55634	6.95086	6.52744	6.6396	6.90938	6.41972	6.31707	6.62511	6.7401	6.66189	6.91188	6.64746	6.66353	6.55158	6.83767	6.73024	6.59487	6.37077	6.57102	6.65558	6.17852	6.81982	6.13815	6.40447
ENSMUSG00000006299	Aamp	8.2032	8.21903	8.25841	8.02996	8.1178	7.95015	8.12644	8.13434	7.85713	8.23386	8.05526	8.01956	8.13881	8.03653	8.20017	8.16603	8.13286	7.95833	8.095	8.03975	7.61683	7.84906	7.6063	7.61649	7.50108	7.5512	7.69402	7.8732	7.55246	7.76306	7.72715	7.64297	7.64523	7.82514	7.62896	7.83652	7.70399	7.58992	7.69999	7.77763	8.00942	7.99299	8.00843	7.94822	8.16829	7.85867	8.16321	8.19735
ENSMUSG00000006301	Tmbim1	6.8886	6.6204	6.68284	7.01292	6.70724	6.43335	6.56611	7.00402	6.79183	6.80422	6.68148	6.14945	6.82222	6.83458	6.56882	6.95032	6.78852	6.92158	6.79443	6.97145	6.8683	6.68425	6.28127	7.12644	6.6171	6.20877	7.02439	6.87934	6.87089	6.99422	7.06709	7.03965	7.28212	7.38181	7.2694	6.93435	7.14947	6.68486	7.17499	7.00924	6.62287	6.67054	6.63077	7.02488	6.67179	6.39759	6.98833	7.03017
ENSMUSG00000006304	Arpc2	10.5048	10.443	10.3548	10.5233	10.4567	10.4736	10.5041	10.4615	10.675	10.5413	10.5236	10.5245	10.5991	10.5747	10.536	10.5718	10.4434	10.5445	10.4975	10.3599	9.85894	9.90015	9.78466	9.84012	9.81338	9.69	9.80744	9.82556	9.83362	9.93097	9.92623	9.75769	9.93313	9.93765	9.95156	9.84442	9.93817	9.91642	9.87612	9.96245	10.1553	10.0493	10.1685	10.1959	10.0603	10.1576	10.2123	10.0805
ENSMUSG00000006307	Kmt2b	6.65469	6.04275	6.47035	6.45041	6.3929	6.36023	6.19358	6.14452	6.56753	6.43604	6.58931	6.53033	6.3603	6.45757	6.7193	6.0536	6.55814	6.59026	6.64139	6.57843	6.4613	6.35977	6.20824	6.32417	6.4929	6.17606	6.30231	6.03063	6.55204	6.2839	5.97408	6.72283	6.43841	6.44374	6.17578	6.36115	6.51132	6.43867	6.26892	6.47867	6.82922	6.54492	6.34709	6.3749	6.86098	6.59765	6.41464	6.56726
ENSMUSG00000006310	Zbtb32	3.13071	2.53835	1.0582	2.01836	2.20482	3.63108	0.954223	2.82061	3.61608	2.00743	3.19656	3.74597	3.05223	2.87489	2.99239	3.66478	3.78862	3.21592	3.60549	2.5331	1.54329	1.84363	2.94822	1.01976	3.0152	1.4105	1.60905	1.44181	2.87373	2.14359	2.72763	2.81819	3.09831	1.36674	2.66606	3.17317	2.13203	1.00629	0.842258	2.08271	2.51998	2.65736	2.54212	2.19057	2.93863	3.02967	3.57419	2.89516
ENSMUSG00000006315	Tmem147	6.68609	7.08384	6.84102	6.66804	6.49267	6.80801	6.71516	6.42467	6.07962	6.36732	6.33739	6.58224	6.20847	6.0676	6.4732	6.19834	6.32638	6.11698	6.21038	6.25576	7.45309	7.31231	7.57033	7.45689	7.66833	7.28587	7.33038	7.52887	7.52793	7.49567	7.48448	7.39873	7.25062	7.25334	7.47849	7.36994	7.42981	7.20229	7.40161	7.20389	6.86483	6.7003	6.88746	6.40555	6.84911	7.04203	6.93085	6.67509
ENSMUSG00000006333	Rps9	12.6997	12.7834	12.6535	12.776	12.6639	12.7996	12.7279	12.6797	12.5266	12.5442	12.518	12.6298	12.5747	12.4821	12.5255	12.4271	12.7159	12.6288	12.4543	12.6156	12.5741	12.5572	12.6029	12.5221	12.641	12.5258	12.5276	12.7219	12.4759	12.4945	12.4166	12.525	12.3796	12.3369	12.5044	12.3798	12.5266	12.6546	12.6062	12.5056	12.7771	12.6686	12.6833	12.7676	12.7063	12.79	12.7331	12.8167
ENSMUSG00000006335	Tfpt	4.8981	4.42219	4.81035	5.02367	4.05694	4.8814	4.71773	4.6587	4.43605	4.46888	4.11565	4.25254	4.62694	4.38623	5.01394	4.21132	4.85646	4.50877	4.49086	4.04976	4.74669	4.79464	5.02991	4.35925	4.66053	4.54764	4.42661	4.43292	5.3231	4.68846	4.99685	5.08142	4.71226	4.57855	4.01344	4.91041	5.02582	4.91903	4.7209	4.5639	4.17382	4.94153	5.0515	4.92648	4.6872	4.89068	4.98861	3.97438
ENSMUSG00000006342	Susd2	4.1396	4.42219	3.27182	4.41559	4.34015	4.73482	4.15992	4.59978	4.99863	4.33133	4.45108	3.86251	4.82558	4.03441	4.97457	4.60675	5.02085	5.0945	4.8329	4.3329	0	0	0	0	1.00871	1.4105	1.01811	0.893992	0	0	0	0.898929	0	1.36674	0.919271	1.00182	1.08935	1.00629	0	0.855197	3.73475	2.88177	2.54212	3.3092	3.10756	3.75925	2.98972	4.05643
ENSMUSG00000006344	Ggt5	2.44188	2.53835	2.90573	2.3415	2.20482	1.27723	2.50784	2.01161	2.50903	1.00495	2.46926	1.09004	0.934982	2.20798	2.82541	0	1.73587	1.6196	1.44295	0	2.27178	2.41013	2.27466	2.02954	2.01304	2.10989	2.61501	1.83792	3.39155	2.14359	3.08716	1.84561	1.81615	3.01879	2.44779	1.00182	2.13203	1.59334	2.52535	1.38847	1.53321	3.24702	2.07598	2.66614	2.52658	3.02967	0.994133	2.22638
ENSMUSG00000006345	Ggt1	4.0459	4.15643	3.56356	2.60535	4.25178	4.28603	3.23845	3.71471	4.61246	4.17927	4.56608	4.41403	3.96254	4.61658	4.56152	3.7919	4.29619	4.2969	3.88266	3.82451	0	0	1.54568	1.01976	0	0	0	0	0	1.43792	0.95403	0.898929	0	0.839502	0	1.00182	0	0	0	0	2.51998	2.88177	2.07598	2.44786	2.26592	3.17983	0.994133	2.48529
ENSMUSG00000006356	Crip2	3.595	4.25056	2.68069	3.48166	3.8316	3.25435	3.72115	3.47349	3.37639	3.70957	3.67782	3.48016	4.67922	3.86553	3.2776	3.7919	3.78862	3.85537	3.49986	2.5331	3.1141	4.12083	4.52815	4.68157	3.33756	3.21591	4.4938	4.59541	4.16019	4.36856	4.15955	4.38458	4.51425	4.47992	3.93155	4.39579	4.81079	3.71203	4.88473	5.09463	3.25162	2.88177	3.7934	2.85569	3.39562	4.54809	4.15882	4.79061
ENSMUSG00000006360	Crip1	10.1327	9.80658	10.107	10.1767	9.90524	9.81277	10.0129	10.1916	10.2932	10.2837	10.4739	10.3508	10.2785	10.1428	10.1264	10.297	10.5095	10.3301	10.4504	10.4342	9.73477	9.50888	9.60608	10.0644	9.57193	9.38828	9.90013	9.78823	9.96277	9.88346	9.95921	9.83758	10.0464	9.9095	9.86735	9.81582	9.91982	9.8102	9.87733	9.85942	10.0929	10.0779	10.1461	10.5073	9.83059	9.8526	10.3902	10.4168
ENSMUSG00000006362	Cbfa2t3	7.30733	7.36207	7.75021	7.40799	7.45526	7.43689	7.55847	7.66643	7.76677	7.36738	7.60215	7.9554	7.20761	7.16084	7.01927	7.69079	7.34864	7.3181	7.54401	7.60674	9.03255	8.62721	8.78629	8.74307	8.66118	9.1501	8.83032	8.59708	9.02244	8.8876	9.12345	9.21474	8.88417	8.93331	8.78248	8.89238	8.90443	8.81019	8.9465	8.76899	9.09423	9.213	9.0011	8.98897	8.72423	8.88319	9.1098	8.9187
ENSMUSG00000006373	Pgrmc1	5.63716	5.84571	5.1107	5.85689	5.8165	5.58445	5.88575	5.84808	5.74293	5.6244	5.28968	5.52832	5.77611	5.90279	5.75633	5.9754	5.80151	6.07323	5.73937	5.77786	5.33089	5.25213	5.02991	5.59302	5.71747	5.6653	5.24448	5.56526	4.98153	5.92661	5.43221	5.49502	5.86175	5.77298	5.5919	5.55816	5.78486	5.29763	5.69328	5.4554	5.38292	5.57643	5.8996	5.8366	5.60349	5.59921	5.79581	5.92584
ENSMUSG00000006378	Gcat	4.0459	4.15643	3.91363	3.48166	4.34015	4.57165	3.08751	3.71471	2.72919	3.91613	3.45716	3.74597	3.78305	3.56813	3.51562	2.50412	3.66152	1.02605	3.12672	3.0325	3.26539	3.13215	3.64576	3.03441	3.18537	2.57891	3.20196	2.62055	2.87373	3.11967	2.91856	2.98504	2.94929	3.15289	3.1732	3.00319	2.46235	2.59543	2.52535	2.33486	4.24761	3.78042	3.87472	2.44786	3.25877	4.09795	3.79644	3.47494
ENSMUSG00000006390	Elovl1	8.08451	8.18962	8.21703	8.23866	8.2996	7.87339	8.10203	8.31462	8.07864	8.20462	8.20918	8.06284	8.04728	8.08061	8.00396	7.89577	7.96133	7.83278	8.16146	8.23007	8.15157	7.99285	7.95771	8.1052	7.96566	7.7969	8.05822	8.19812	8.27657	8.16216	8.07179	8.14408	8.20536	8.2672	8.44154	8.07509	8.1672	7.95502	8.18579	8.32079	8.33552	8.42158	8.38669	8.44901	8.40558	8.38856	8.38916	8.53091
ENSMUSG00000006392	Med8	5.31445	5.46869	5.32062	5.80535	5.16585	5.541	5.23127	5.68758	5.33685	5.25756	6.01182	5.16964	5.45476	5.64021	5.32691	5.67906	5.94487	5.57411	5.73937	5.38195	5.43032	5.07877	5.07168	5.53025	5.54055	5.16286	5.39267	5.33922	5.43287	5.23841	5.07915	5.25479	4.96609	5.09407	5.12367	5.61828	5.25614	4.91903	5.42698	5.82836	5.2456	5.96767	5.3647	5.53767	5.51611	5.42967	5.74335	5.58239
ENSMUSG00000006395	Hyi	5.66894	5.68642	5.24028	5.27172	5.46995	5.49619	4.43468	5.337	5.08093	5.25756	5.25581	4.97625	5.86907	5.21734	5.01394	5.77452	4.60336	5.22016	5.27846	5.00554	5.61072	5.43593	5.33443	5.43066	5.79841	5.02271	5.52705	5.33922	5.63014	5.55922	5.79083	5.67671	5.50921	5.61928	5.53758	5.78494	5.33887	5.50413	5.57829	5.28626	5.05324	4.94153	4.16072	4.74659	4.6872	5.33679	5.19801	4.83778
ENSMUSG00000006398	Cdc20	5.31445	5.65234	5.86699	5.45013	5.43024	6.36023	5.1574	5.87317	5.1588	4.96377	5.25581	5.2574	4.91551	4.61658	4.33158	4.85988	5.30225	4.50877	4.87576	5.20599	7.07704	6.80051	7.15053	6.51456	6.94796	7.24703	6.88117	6.87934	6.76292	6.75264	6.55137	7.02056	6.8281	6.69525	6.66819	6.87398	6.99222	6.71287	6.78678	6.78419	5.85372	5.91786	6.13238	5.39218	5.95312	6.35085	5.6609	5.76431
ENSMUSG00000006403	Adamts4	2.93551	2.53835	1.0582	2.3415	3.2363	2.39813	2.91891	2.82061	2.24911	3.33083	3.19656	2.95843	3.96254	3.04274	3.40151	3.37101	3.195	4.13612	3.12672	3.22948	0	0	0	0	0	0	0	0	0	0.891149	0	0	0	0	0	1.00182	0	0	0.842258	0	3.51332	2.65736	2.32779	3.02321	3.10756	2.67235	3.89592	3.06336
ENSMUSG00000006411	Nectin4	3.83799	3.8304	3.56356	4.60838	3.2363	3.92953	3.91294	4.0145	4.76962	4.53303	4.3261	4.41403	4.62694	4.9897	5.12597	5.21785	4.53248	4.44155	5.14467	4.8345	2.94506	1.84363	2.27466	2.84107	1.59656	1.4105	2.83825	2.14836	2.05825	3.4926	3.49953	1.84561	1.81615	3.27557	2.1905	3.17317	2.9573	3.47085	2.87634	2.9015	4.09605	3.53823	3.7934	4.23452	3.74214	1.88258	4.0764	3.47494
ENSMUSG00000006412	Pfdn2	4.84345	5.16459	5.06479	4.66731	4.25178	4.65554	4.55464	4.92183	4.43605	4.86753	5.034	5.63048	4.33265	4.44735	4.45113	4.60675	5.12087	4.90788	4.59714	4.41614	4.98338	4.12083	4.58695	4.20703	4.66053	4.20258	4.20394	4.59541	4.07245	4.17736	4.49553	4.12341	4.01153	4.53008	4.30117	3.81074	4.25131	4.01177	4.7209	4.35164	4.50997	4.78366	4.16072	4.59524	4.63286	4.84645	4.74357	4.69138
ENSMUSG00000006418	Rnf114	8.93276	8.6617	8.85535	9.12505	9.14923	8.79832	9.26024	9.2151	9.27921	9.2435	9.11527	8.9946	9.41011	9.47651	9.40256	9.3661	9.56258	9.46308	9.29147	9.40626	8.15157	8.00744	7.72885	7.70441	7.69676	7.47928	7.9367	7.8194	7.87771	8.15353	7.77115	7.71004	7.72762	7.80999	8.00429	8.01486	8.25504	8.23168	7.93781	7.89995	9.18389	8.87742	9.02357	9.16504	9.0383	8.90492	9.14308	9.21736
ENSMUSG00000006423	C330007P06Rik	2.44188	2.80974	2.90573	2.01836	2.20482	3.63108	3.82023	2.82061	2.50903	3.00866	3.77666	2.73205	2.88422	2.87489	3.51562	2.50412	3.78862	3.04529	2.62206	1.76302	3.74898	2.98265	3.4056	3.73672	2.82225	4.26613	3.61798	2.97572	3.06773	3.59818	3.61439	3.27005	3.23337	3.92693	3.30912	2.00273	3.74477	3.71203	3.15842	3.95996	3.38839	3.6644	3.51765	3.54777	3.10756	2.19633	3.15948	3.21398
ENSMUSG00000006442	Srm	5.57143	5.54498	5.43332	5.38139	6.26329	5.40218	5.26684	5.68758	5.88716	5.68212	5.83961	5.59722	5.36184	5.61379	5.01394	5.46681	6.28385	5.29824	5.54063	5.53877	5.91534	6.1653	5.98598	5.59302	5.99437	5.80022	5.46142	6.10447	5.36062	5.58514	5.58086	5.7711	5.58694	5.33884	5.53758	5.98087	5.6935	5.59726	5.4792	5.82836	5.1717	6.01581	5.71317	5.2642	5.78887	6.18313	5.94263	5.81234
ENSMUSG00000006445	Epha2	3.83799	4.33892	4.10726	3.0214	3.8316	3.63108	3.61476	3.47349	3.08878	2.32985	3.77666	3.97034	2.88422	2.46607	2.63655	3.52536	2.77125	3.21592	3.70392	2.8043	5.18666	5.28444	5.77462	5.20811	5.60196	6.00034	5.03488	5.45666	4.82925	4.86807	5.11861	5.8597	4.56636	5.15927	4.83925	5.04793	5.02582	5.43853	4.80514	4.8332	4.50997	4.47476	5.27767	4.23452	4.9319	5.30445	4.15882	4.27783
ENSMUSG00000006456	Rbm14	6.27571	6.43236	6.60477	6.30952	6.49267	6.52542	6.52264	5.96941	6.26709	6.25769	6.40074	6.07893	6.19057	6.17992	6.15884	6.028	6.52201	6.5105	6.42759	6.36455	6.44554	6.29781	5.8724	5.96936	6.40947	6.22485	6.3754	5.87053	6.16351	5.98618	6.36707	6.46488	6.29136	6.05578	6.06492	6.06968	6.00351	6.1823	6.07895	6.17378	6.31494	5.94298	6.19705	5.90256	6.25248	6.25258	6.03281	6.05121
ENSMUSG00000006463	Zdhhc24	3.595	4.15643	2.90573	4.11046	4.05694	3.92953	3.37509	4.26257	4.08355	3.59403	4.2593	3.48016	3.87558	3.04274	2.82541	3.7919	3.52213	3.95515	4.31516	3.0325	4.02828	3.88837	3.4056	4.20703	4.33843	3.21591	4.28204	3.96267	3.65584	3.87523	3.49953	3.3939	3.67429	3.68274	4.42604	4.09089	4.81079	4.18178	4.07528	3.88295	3.1005	3.8878	2.54212	3.65373	3.25877	3.66051	3.31135	3.06336
ENSMUSG00000006471	Ndor1	3.83799	3.94745	3.27182	3.83005	3.8316	3.92953	4.0822	3.47349	3.23974	3.46843	3.57171	4.81205	3.05223	4.18557	3.40151	4.11733	4.20797	3.74818	3.12672	4.04976	3.52735	2.6272	2.94822	2.84107	3.71647	3.21591	2.35079	2.97572	3.06773	3.11967	3.08716	3.7121	3.23337	4.19908	3.02313	3.7038	3.15291	3.47085	4.00578	2.33486	3.73475	3.07592	3.61554	3.65373	4.02135	3.17983	3.44875	3.88737
ENSMUSG00000006476	Nsmf	3.595	3.703	4.50122	2.82832	3.40968	3.63108	3.72115	4.10202	3.23974	2.81584	3.67782	2.95843	2.69403	3.32922	3.8121	3.00172	3.90542	3.36849	3.38588	2.5331	3.84821	2.6272	3.85159	3.49517	3.0152	3.45283	3.20196	3.49822	3.97902	3.4926	3.72078	3.89092	3.57604	3.99993	3.54769	3.7038	1.70291	3.91861	3.28116	3.42063	2.51998	3.39996	3.51765	3.17328	2.93863	3.17983	3.15948	3.47494
ENSMUSG00000006494	Pdk1	4.53403	4.33892	4.50122	4.41559	4.25178	4.48258	4.66539	4.40704	3.72248	4.40174	3.95609	3.61918	3.68418	4.61658	4.05791	4.29955	4.114	4.50877	4.18489	4.04976	4.58347	4.65336	4.80074	5.16744	4.01628	4.82588	4.558	4.64574	4.82925	4.82522	5.43221	4.88433	4.46019	4.62544	4.6978	4.8615	5.02582	4.33386	4.99645	4.51369	4.09605	4.08119	3.51765	4.16455	4.18136	3.93852	3.89592	3.21398
ENSMUSG00000006498	Ptbp1	8.24069	8.28168	8.10239	8.02996	8.17298	8.16576	8.02623	8.10286	8.038	8.18977	8.12257	8.09297	8.11053	8.1785	8.12576	8.17189	8.00125	8.11215	8.15712	8.0786	8.06655	8.10564	8.11081	7.96984	7.85018	8.05256	7.84961	7.90971	8.13756	7.92909	8.01019	8.01981	8.08995	7.90333	7.89511	7.82381	7.83802	7.91939	7.80601	8.01721	7.82889	7.86085	8.00392	7.69879	8.10482	8.03654	8.02721	7.92986
ENSMUSG00000006517	Mvd	7.07803	6.93585	7.16859	7.31889	6.54938	7.76425	6.99511	7.31914	6.62353	6.50164	6.69418	6.94146	6.45331	6.25022	6.51496	6.32987	6.30527	6.29891	6.52505	6.13808	6.20466	6.09418	6.13132	6.10477	6.20695	6.46042	5.94228	6.36701	6.37998	5.98618	5.49352	6.23578	5.79779	5.752	6.10283	5.86156	6.14817	6.27918	5.86011	5.63053	7.23505	7.36203	7.74741	7.31057	7.06971	7.85309	7.3977	7.50953
ENSMUSG00000006519	Cyba	10.0864	10.2198	10.2134	10.3029	10.2254	10.1798	10.0618	10.2634	9.92807	9.99999	10.1843	10.149	10.0344	9.85484	9.94478	10.0507	10.044	9.93576	9.9837	10.1	9.56647	9.42442	9.45448	9.88628	9.7739	9.12889	9.77065	9.64865	9.58286	9.64558	9.6798	9.39601	9.66691	9.83913	9.83111	9.68663	9.6429	9.8102	9.75823	9.78861	10.1697	10.1923	10.2209	10.4624	10.2023	10.2142	10.3	10.4061
ENSMUSG00000006526	Stimate	6.62259	6.14433	5.8935	6.48358	6.32955	5.92592	6.43155	6.42467	6.43297	6.3317	6.46143	5.72587	6.40755	6.42755	6.44467	6.32987	6.46605	6.63608	6.66602	6.1624	5.66617	5.89934	5.58574	5.43066	5.84995	6.09088	5.73574	5.87053	5.56733	5.77724	5.52323	5.5757	5.61195	5.66489	5.61832	5.55816	5.7246	6.01236	5.45332	5.4012	6.59487	6.42526	6.11575	6.45035	6.37342	5.99332	6.75653	6.49553
ENSMUSG00000006527	Sfmbt1	4.60145	4.71417	4.56857	4.97784	4.64776	5.01444	4.43468	5.30046	5.52502	5.4691	4.99348	5.07618	5.1923	5.38295	5.19611	4.97153	5.259	5.60516	5.1793	5.6802	4.33242	4.19068	4.46686	4.28515	4.8241	4.5979	4.558	4.11336	3.97902	4.3076	4.61069	4.38458	4.46019	4.53008	4.36496	4.95772	4.558	4.91903	4.00578	4.65936	4.73189	4.54206	4.90432	4.64748	5.10157	4.37205	5.07605	5.60983
ENSMUSG00000006585	Cdt1	5.43023	5.38814	5.39672	5.5785	5.43024	4.94945	5.93079	5.18495	5.19621	5.3672	5.64403	5.56318	5.65079	5.83578	5.95144	5.3477	6.09999	5.69449	6.12414	5.809	5.69312	5.83536	5.61428	5.99283	5.71747	5.49008	5.39267	5.33922	5.3231	5.88549	5.46319	5.60162	5.84074	5.42088	5.61832	6.06968	5.1224	5.50413	5.99176	5.63053	4.73189	4.60636	4.69635	4.92648	5.06099	5.01579	5.15849	5.01241
ENSMUSG00000006587	Snai3	1.07613	1.13902	1.0582	1.60129	1.13973	2.39813	2.24797	1.00775	0.954919	0	1.89629	1.70381	0	0.929844	0	0	1.11463	1.6196	2.14976	0	2.75356	2.6272	3.26864	2.84107	2.33583	3.21591	3.20196	2.97572	2.87373	2.80376	3.72078	3.7121	3.47061	2.52019	2.66606	3.32521	2.9573	3.01099	3.28116	2.73618	2.74047	1.04387	2.07598	0	1.94756	0	2.57517	0.941028
ENSMUSG00000006589	Aprt	7.10151	7.51214	7.16859	7.21409	7.34211	7.17788	7.32536	7.21502	6.97518	7.15957	7.27026	6.90116	6.93402	7.50071	7.4218	7.51766	6.78852	7.02852	7.15784	7.41768	7.63779	7.55674	7.52595	7.83999	7.93018	6.98903	7.9367	7.61351	7.7134	7.87234	7.68834	7.5986	7.78373	7.88899	7.88427	7.84283	7.66444	7.6272	7.89039	7.98533	7.04118	7.67097	7.17118	7.52818	7.35633	6.89776	7.21714	7.18412
ENSMUSG00000006599	Gtf2h1	5.66894	5.81523	5.53785	5.83135	6.01747	5.66762	5.86269	5.62985	6.07962	5.8677	5.56326	6.05464	6.17244	5.88079	6.22743	5.77452	5.80151	5.72308	5.85098	5.86933	6.29537	6.1653	6.35077	6.18846	5.79841	5.92359	6.03543	6.12236	6.32409	6.48999	5.90805	6.18524	6.32199	6.27752	6.27872	5.676	5.49133	5.94309	5.7791	5.8887	6.3983	5.8923	5.88003	6.06501	5.71232	5.23752	5.98843	6.07109
ENSMUSG00000006611	Hfe	4.53403	4.33892	4.56857	5.27172	4.34015	4.0584	4.81704	4.53835	4.86563	4.46888	4.81893	4.55925	5.08011	4.66885	4.97457	4.73886	4.37933	4.85719	4.74317	4.56948	6.10786	6.21643	6.1703	6.69709	6.08319	5.92359	6.51132	6.52326	6.83134	6.557	6.4154	6.05996	6.32199	6.62775	6.50791	6.36115	6.49337	6.4218	6.56311	6.46553	5.80567	5.57643	5.49902	5.90256	5.68587	4.89068	5.79581	5.71463
ENSMUSG00000006641	Slc5a6	3.4562	3.40851	1.66205	2.3415	2.20482	3.63108	3.08751	2.01161	1.93184	1.59157	0.931698	3.48016	2.88422	3.67422	1.4539	2.50412	2.99863	1.6196	2.40515	2.5331	2.27178	3.2676	2.53569	1.01976	2.01304	2.93229	2.35079	2.80904	1.63685	2.14359	2.24766	2.81819	2.12494	1.36674	2.1905	3.17317	2.9573	3.33323	2.06054	3.18429	1.94165	2.3915	2.72869	1.47635	1.94756	2.19633	2.31253	2.70473
ENSMUSG00000006673	Qrich1	6.57307	6.84824	6.8945	6.8822	6.9652	6.98057	6.91892	6.82267	6.87492	6.57964	6.84984	7.00623	6.99717	6.85728	7.02891	7.00383	6.93312	7.08468	6.8166	6.85693	6.53761	6.60971	6.46489	6.32417	6.52497	6.61486	6.4106	6.41133	6.45128	6.47621	6.49251	6.39248	6.63422	6.30659	6.31147	6.57346	6.56386	6.48815	6.56311	6.55514	6.38201	6.64014	6.81719	6.82392	6.77576	6.71301	6.89523	6.66204
ENSMUSG00000006676	Usp19	7.05416	6.97774	7.12451	7.14319	7.27644	7.20598	7.18369	7.34628	7.21276	7.40215	7.29548	7.4121	7.18969	7.30818	7.25931	7.19999	7.19648	7.28972	7.1751	7.20005	7.32113	7.34331	7.30736	7.17854	7.19715	7.49262	7.091	7.32001	7.60813	7.04179	7.44622	7.28335	7.32055	7.26819	7.39693	7.50347	7.091	7.26986	7.11849	7.26587	7.27088	7.3988	7.26467	7.11111	7.23388	7.32597	7.32816	7.37209
ENSMUSG00000006678	Pola1	2.44188	2.53835	2.68069	2.01836	3.2363	3.25435	2.91891	2.33431	1.93184	2.00743	2.87826	3.15406	2.21644	2.20798	2.63655	1.73834	3.36782	2.85174	3.12672	2.19885	4.02828	3.39142	3.75235	3.62099	4.26438	3.83455	4.03376	3.38425	3.7718	3.78866	3.49953	4.38458	3.23337	4.13571	3.43333	3.46275	2.9573	3.18109	3.77459	4.4077	3.38839	3.6644	3.04206	2.66614	3.25877	3.02967	2.98972	2.48529
ENSMUSG00000006699	Cdc42	10.6943	10.6221	10.6307	10.8382	10.7294	10.6047	10.6392	10.7089	10.6988	10.6329	10.5718	10.6484	10.7603	10.7862	10.6118	10.7429	10.7295	10.7442	10.671	10.6047	9.8942	9.86587	9.7641	10.0336	9.83433	9.66958	9.86408	9.87782	9.79302	9.95477	9.91926	9.78764	9.99622	10.0526	10.0519	9.87092	10.0188	9.97254	9.97604	9.98911	10.4423	10.3473	10.4413	10.5771	10.3716	10.3292	10.5956	10.4457
ENSMUSG00000006705	Pknox1	6.35599	5.84571	6.08967	6.11153	5.90608	6.73276	6.17498	6.40759	6.195	6.40209	6.25407	6.02993	5.82334	6.12485	6.14117	6.00194	6.19485	5.69449	5.89332	5.9829	5.89227	5.79108	5.43387	5.76645	5.63172	5.6653	5.46142	5.56526	5.98279	5.45064	5.83887	5.60162	5.42704	5.44723	5.565	5.39588	5.75504	5.84522	5.55414	5.48176	6.05209	6.25521	6.14882	6.32765	6.3899	6.51528	6.32824	6.48075
ENSMUSG00000006715	Gmnn	4.4633	5.30283	5.06479	4.97784	4.05694	5.1935	5.11899	5.05938	4.81842	4.53303	4.6726	4.69118	4.57269	4.38623	4.89246	4.21132	4.67092	5.37231	4.78873	4.70807	5.3648	4.79464	5.77462	5.46462	5.4764	5.54236	5.20492	5.03375	5.02892	4.5895	5.26645	5.34963	5.18188	5.36671	5.00857	4.95772	4.86763	4.96635	5.55414	5.4012	4.09605	4.32995	4.16072	3.93163	4.39235	4.54809	4.38112	3.06336
ENSMUSG00000006717	Acot13	5.8181	6.09444	5.57107	5.41617	5.43024	5.07663	5.4326	5.26298	5.26824	5.56427	5.56326	5.37979	5.42445	5.14538	5.32691	5.67906	5.02085	5.25973	5.14467	5.25203	6.4613	6.68425	6.77409	6.65357	6.94796	6.48734	6.73608	6.84744	6.50254	6.81966	6.60791	6.69901	6.55906	6.72785	6.64268	6.9105	6.64739	6.80686	6.67927	6.81561	5.59566	5.60818	5.49902	5.96564	5.81351	5.67705	5.51206	5.63675
ENSMUSG00000006728	Cdk4	7.41432	7.30836	7.25291	7.05767	7.39465	7.48354	7.12676	7.02656	7.02801	6.82998	7.15556	7.18474	6.95538	6.4123	6.92948	6.89475	7.12601	6.72358	6.80556	6.87176	7.77652	7.8705	7.9239	7.57043	7.77883	7.8805	7.67966	7.7805	7.50298	7.63245	7.57236	7.75115	7.71614	7.55532	7.72324	7.63298	7.60717	7.67783	7.6666	7.89014	6.99907	7.52891	7.3382	6.96439	7.31378	7.62334	6.94253	7.32321
ENSMUSG00000006731	B4galnt1	8.12517	8.09764	8.04442	8.15362	8.21449	8.72255	8.00005	8.17527	7.86877	8.11838	7.93201	8.13992	7.99668	7.52927	7.78819	7.83801	7.67909	7.8063	7.55064	7.72573	8.01409	8.10111	8.10579	8.15806	8.07799	8.14842	8.18561	8.3801	8.21644	8.09159	8.12604	8.25031	8.04475	7.96844	8.09642	8.15845	8.01198	7.96087	8.08829	8.0127	7.9276	7.85425	7.95333	7.94301	8.23366	8.15915	8.01065	8.0549
ENSMUSG00000006732	Mettl1	5.18856	4.89992	5.57107	5.02367	4.84187	5.40218	4.49591	4.33662	5.26824	4.76442	5.22113	5.34013	4.62694	4.38623	4.56152	5.12431	5.02085	4.50877	4.49086	4.15044	4.89331	4.44049	4.26562	4.73821	4.60161	5.09449	4.35614	4.11336	4.2429	4.5895	4.61069	5.0441	4.28468	4.37405	4.83925	4.09089	4.41279	4.25982	4.63143	4.5639	4.44872	5.03793	4.69635	4.01352	4.6872	4.97528	4.74357	4.34467
ENSMUSG00000006736	Tspan31	6.7469	6.87804	7.12451	6.93112	6.80364	7.04421	6.9411	7.02656	7.1087	7.12876	7.29548	7.48664	6.81054	7.06658	6.97008	6.85162	7.25268	7.18057	7.14913	7.34519	6.67911	6.77799	6.77409	6.68273	6.68962	6.62702	6.74989	6.85815	6.87089	6.74116	6.84985	6.59961	6.87017	6.90935	6.85748	6.89843	6.89987	6.71287	6.86736	7.09711	7.22595	7.18387	7.48788	7.19247	7.12981	7.50738	7.28294	7.33147
ENSMUSG00000006740	Kif5b	6.94159	7.071	7.11328	6.99002	6.87933	6.914	7.12676	7.50722	7.3352	7.17975	7.35267	7.49569	7.48232	7.37263	7.37721	7.26718	7.13799	7.61362	7.51041	7.1278	6.24163	6.35977	6.38431	6.54663	6.3747	6.51376	6.33932	6.01156	6.51923	6.39062	6.36707	6.31625	6.36676	6.4306	6.42055	6.27038	6.58096	6.24121	6.48864	6.47867	6.97755	6.71496	6.82744	7.03472	6.99627	6.87592	6.88316	6.77541
ENSMUSG00000006763	Saal1	5.27369	4.89992	4.91757	4.34514	4.25178	5.35277	4.43468	4.53835	4.66677	4.46888	4.77178	4.97625	4.67922	4.32239	5.01394	4.91679	4.29619	4.573	5.0355	5.33993	4.63995	5.34696	5.02991	4.62261	4.92368	5.61738	4.78956	5.51198	4.53316	4.86807	4.81665	4.55347	4.56636	4.79912	5.12367	5.39588	5.4547	5.26015	4.58453	5.42855	4.38475	4.83822	4.86506	4.79371	4.51761	4.70497	4.89553	4.92774
ENSMUSG00000006782	Cnp	8.69496	8.74086	9.3234	8.85092	9.04463	9.47171	9.03897	8.96962	9.42421	8.92276	9.14795	9.51439	9.33877	9.09476	9.14106	9.34033	9.54468	9.17568	9.37787	9.30615	9.07158	9.24521	9.36912	8.99918	8.98311	9.45115	9.07758	9.26372	9.04854	8.96118	8.9755	9.2602	9.19259	8.90982	8.8171	8.87708	9.15045	9.36126	8.87522	8.88956	9.49541	9.3271	9.68715	9.51002	9.36438	9.89122	9.44974	9.38949
ENSMUSG00000006800	Sulf2	4.31051	4.33892	3.80611	4.66731	3.2363	2.74306	4.30383	4.47419	4.43605	3.91613	4.38994	3.74597	5.08011	5.14538	4.7598	5.21785	4.85646	4.37104	4.78873	5.25203	5.63871	5.49234	5.55662	5.96936	5.54055	4.49556	5.70771	5.59117	5.80365	5.92661	6.05765	5.3799	6.14483	6.13894	5.90247	6.32553	5.7246	5.33417	5.69328	5.92757	4.24761	4.94153	4.28494	4.74659	4.18136	2.19633	4.79602	4.40856
ENSMUSG00000006818	Sod2	9.66986	9.57831	9.3307	9.82206	9.55443	8.30865	9.74625	9.27046	9.74138	10.0014	9.85025	9.13156	9.60852	10.0361	9.87967	9.70789	9.55142	9.47153	9.58092	9.91202	7.86804	7.7714	7.48789	7.61649	7.79864	7.04445	7.67243	7.58799	7.74921	7.72277	7.75871	7.48482	7.59594	7.67718	7.95333	7.67605	7.53882	7.92539	7.64961	7.96211	9.21181	9.28352	8.99657	9.659	9.31346	7.96076	9.60848	9.26127
ENSMUSG00000006850	Tmco6	4.1396	4.25056	4.43057	4.66731	3.8316	4.57165	4.81704	4.26257	3.23974	3.81654	4.38994	4.55925	3.96254	3.32922	4.20122	3.7919	4.20797	3.63238	3.49986	4.56948	3.1141	4.12083	4.64344	4.20703	4.10381	4.78308	4.35614	4.24979	4.53316	3.69657	4.08183	3.80428	4.08481	3.76881	3.93155	3.46275	4.62547	3.91861	3.93276	4.61242	4.50997	4.40417	4.16072	4.23452	4.79011	5.0552	3.98898	4.20774
ENSMUSG00000006906	Stambp	5.5374	5.42898	5.81246	5.93091	5.43024	6.2832	5.63668	5.99249	5.74293	6.05414	5.81657	5.66298	6.13549	5.50298	6.03035	5.77452	5.83135	5.77861	6.01334	5.53877	5.18666	5.37723	5.19019	5.16744	4.71714	5.49008	5.24448	5.27671	5.0748	5.20537	5.15701	5.0441	4.92677	5.09407	5.12367	5.17347	5.37852	4.71251	4.84548	4.95108	5.2456	5.63925	5.39259	5.74367	5.54583	5.90981	5.6609	5.9475
ENSMUSG00000006920	Ezh1	6.1907	6.0162	5.7558	6.00132	6.09571	5.99195	5.95279	6.16499	5.71743	6.25769	6.1287	5.52832	5.82334	5.92445	6.04942	5.77452	5.42473	5.60516	6.05122	5.57545	6.4613	6.6963	6.69612	6.5624	6.55634	6.61486	6.55916	6.49608	6.09836	6.2839	6.70183	6.54722	6.59713	6.4306	6.47937	6.55819	6.23714	6.38744	6.48864	6.36998	5.6511	6.06239	5.8602	5.59199	6.15943	5.67705	5.94263	6.35669
ENSMUSG00000006932	Ctnnb1	7.76978	8.02624	7.97164	8.06873	7.72515	7.31319	7.968	8.11343	8.06859	8.08132	7.8718	8.04445	8.19824	8.19642	8.09396	8.01784	7.96133	8.07936	8.03008	8.12264	8.14183	8.38801	8.04418	8.41852	8.24612	7.93528	8.2838	8.33479	8.2568	8.36276	8.11633	8.14408	8.17212	8.38431	8.15623	8.27042	8.27093	8.15717	8.28814	8.41613	8.18402	8.06911	8.1902	8.15181	8.11972	7.88077	8.16321	8.16535
ENSMUSG00000006941	Eif1b	6.57307	6.56652	6.3795	6.72463	6.8645	7.04421	6.76575	6.53885	6.33575	6.6245	6.14729	6.74291	6.37622	6.53001	6.35554	6.32987	6.48495	6.72358	6.53845	6.46571	7.10741	6.93886	6.74857	7.2189	6.87519	6.92156	6.91833	7.25664	6.94687	7.00386	7.01577	6.7807	6.79572	6.7702	6.84635	6.8491	7.12637	6.7539	7.06824	6.81561	7.02028	6.82713	6.95447	6.71798	6.54509	6.91927	6.7026	6.84633
ENSMUSG00000006998	Psmd2	8.59926	8.61379	8.4581	8.3863	8.63269	8.48525	8.49965	8.64477	8.55967	8.66808	8.56426	8.35413	8.62877	8.55343	8.61292	8.42333	8.49162	8.77945	8.54014	8.57161	7.69888	7.84365	7.99618	7.86564	7.89381	7.80227	7.9367	8.04244	7.95947	7.77437	7.72715	7.90999	7.77821	7.65475	7.82313	7.95783	8.0797	7.8004	7.94711	8.04399	8.25283	8.25106	8.36222	8.19193	8.31788	8.37305	8.25507	8.33933
ENSMUSG00000007029	Vars	7.86888	7.87928	8.27866	7.7925	8.09258	8.48525	8.01582	7.84194	7.94766	7.96986	8.11787	8.20758	7.83324	7.6512	7.84387	7.80824	7.94095	7.9523	7.95712	7.8128	8.79826	8.87539	8.64817	8.41852	8.79868	9.12031	8.32127	8.60347	8.61611	8.50191	8.44208	8.67336	8.46072	8.40125	8.52767	8.5886	8.61596	8.77075	8.35952	8.6227	8.30992	8.37158	8.41755	8.00438	8.21528	8.71502	8.03268	8.16996
ENSMUSG00000007033	Hspa1l	0	0	0	1.60129	0	0	0.954223	1.00775	2.24911	2.00743	1.49315	1.09004	0.934982	2.20798	1.85169	1.73834	0	1.6196	2.14976	2.19885	1.54329	0	0.97064	1.01976	0	0	0	0.893992	1.03909	0.891149	0.95403	0	0	0	0	0	1.08935	0	0	0.855197	1.53321	2.3915	1.77071	3.17328	2.93863	1.48107	2.57517	2.48529
ENSMUSG00000007035	Msh5	3.4562	2.80974	2.68069	3.0214	3.94867	3.45498	1.93078	3.18367	1.93184	2.59321	2.68821	1.70381	2.47491	2.20798	2.41919	2.50412	2.1687	2.03891	2.14976	1.76302	2.94506	2.6272	2.94822	2.61775	3.0152	3.21591	1.60905	2.40369	1.63685	2.6154	1.93048	2.81819	2.12494	2.87095	2.44779	3.17317	2.73095	2.59543	2.06054	2.33486	3.38839	3.24702	2.72869	3.17328	3.63562	3.17983	2.98972	3.21398
ENSMUSG00000007036	Abhd16a	6.70153	6.43236	6.62073	6.43353	6.45359	6.50295	6.43155	6.89797	6.94253	7.00982	7.05083	6.85969	7.05767	7.03705	6.91915	7.00383	6.75778	6.92158	7.03085	6.97145	6.62416	6.46217	6.73563	6.79379	6.77209	6.8299	6.63553	6.88982	6.56817	6.62103	6.89599	6.85801	6.58455	6.66189	6.71789	6.23241	6.8584	6.67064	6.63392	6.57975	6.63667	6.31415	6.52137	7.22721	6.76317	6.50109	6.95412	6.45072
ENSMUSG00000007038	Neu1	6.60627	6.47198	6.53913	6.30952	6.04402	6.14492	6.56611	6.64466	6.21336	6.81716	6.50533	6.17222	6.40755	6.61239	6.59502	6.59689	6.05012	6.40858	6.64139	6.61412	6.36405	6.18255	5.94162	6.72538	6.1464	5.77859	6.3931	6.03063	6.12041	6.59576	6.31707	5.9633	6.47976	6.54479	6.49371	6.17352	6.61455	6.50427	6.36919	6.73024	6.24459	6.37077	6.33277	6.42064	6.25248	6.18313	6.61772	6.68802
ENSMUSG00000007039	Ddah2	1.6856	1.7675	2.68069	1.60129	2.81085	1.9439	2.24797	2.33431	2.92016	2.59321	2.21104	2.95843	2.47491	2.46607	0.902837	1.73834	2.1687	1.6196	1.44295	1.76302	2.75356	2.98265	2.94822	3.03441	3.0152	2.57891	2.35079	3.26049	2.64954	2.14359	2.50751	3.50794	2.78309	3.76881	0.919271	3.17317	2.46235	3.01099	2.52535	2.73618	2.51998	3.6644	3.04206	3.02321	2.93863	2.86204	1.57713	2.70473
ENSMUSG00000007041	Clic1	9.55551	9.64915	9.77221	9.66464	9.69302	9.7184	9.75097	9.70544	9.63301	9.56639	9.59149	9.60291	9.67118	9.56709	9.61907	9.80341	9.59772	9.50072	9.58416	9.66213	10.2306	10.1875	10.1671	10.2776	10.0631	10.0188	10.2009	10.2875	10.2445	10.1112	10.2115	10.1849	10.2562	10.1389	10.2337	10.186	10.2136	10.1597	10.2588	10.2413	9.83912	9.86114	9.98718	10.1783	9.98228	9.95511	10.0863	10.0571
ENSMUSG00000007050	Lsm2	6.96738	6.83311	6.8945	6.63889	6.75625	6.98057	6.80257	6.8355	6.804	6.82998	6.30463	6.87365	6.7136	6.69032	6.4732	6.45041	6.69425	6.62097	6.74905	6.50427	7.00361	6.82267	7.16989	6.4482	7.14652	7.19899	6.88117	7.07571	6.89666	6.89412	6.8731	6.87936	6.63422	6.53254	6.65549	6.61832	6.87236	6.72668	7.02498	6.93488	6.75526	7.03997	6.92613	6.80104	6.9189	7.20855	6.93085	6.72612
ENSMUSG00000007080	Pole	2.44188	3.03806	3.56356	3.723	3.56444	3.63108	3.4999	3.82171	3.37639	4.00928	3.57171	3.48016	3.78305	3.19308	3.8121	3.00172	3.36782	3.85537	4.18489	3.55745	2.94506	3.97009	4.58695	2.84107	3.71647	4.64647	3.20196	3.88098	3.65584	4.3076	3.61439	3.7121	2.78309	3.38863	4.16447	4.00342	4.25131	4.33386	2.52535	3.88295	3.25162	3.6644	3.70721	4.42613	3.39562	3.85167	3.98898	2.89516
ENSMUSG00000007207	Stx1a	2.70971	2.20381	1.0582	1.60129	2.81085	1.9439	1.93078	2.82061	1.52454	2.32985	0	2.95843	1.4976	1.89344	2.16316	2.50412	1.73587	2.03891	2.14976	1.76302	1.54329	2.98265	2.53569	1.61125	2.82225	2.36338	0	0.893992	1.63685	0	2.24766	2.62949	1.42273	0.839502	1.87715	2.32484	2.13203	1.59334	1.75641	2.54943	0.961362	2.06532	2.07598	1.87721	2.26592	2.19633	1.57713	2.48529
ENSMUSG00000007216	Zfp775	2.44188	4.05572	3.27182	3.48166	4.34015	4.48258	3.08751	4.18453	2.92016	3.91613	2.87826	3.86251	3.57802	3.67422	3.14203	3.7919	3.52213	3.21592	3.12672	3.69715	4.74669	4.19068	3.75235	3.94357	3.82348	4.06642	3.8408	3.88098	4.718	3.87523	4.08183	3.61363	4.22108	4.31806	3.93155	4.32539	4.68993	4.47142	3.59693	3.80158	3.51332	3.39996	3.70721	3.43341	3.74214	3.75925	3.31135	3.69584
ENSMUSG00000007338	Mrpl49	5.43023	5.46869	4.91757	5.45013	5.65361	5.40218	4.86424	5.47454	5.23267	5.21908	5.25581	4.75288	5.77611	5.38295	5.19611	5.3477	5.21441	4.90788	5.40089	5.50114	5.71957	5.43593	5.02991	5.46462	5.40927	5.49008	5.46142	5.82757	5.28457	5.33321	5.52323	5.08142	5.61195	5.19079	5.45206	5.36111	5.2981	5.71275	5.3165	5.4554	4.92417	4.94153	4.90432	5.29727	5.14105	5.33679	5.15849	4.79061
ENSMUSG00000007379	Dennd2c	0	1.7675	1.0582	0	0	1.27723	0	1.00775	0.954919	1.59157	0	0	0	2.46607	0.902837	0	0	0	1.83921	0	2.27178	2.98265	1.95573	1.01976	1.00871	2.36338	2.02707	2.97572	1.03909	0	2.24766	3.13457	2.59521	2.87095	2.1905	2.00273	2.46235	2.33198	2.52535	2.08271	0	1.04387	1.38303	0.919314	0	0.92279	1.57713	0.941028
ENSMUSG00000007411	Mark3	5.95328	6.37081	5.91953	6.1326	6.0701	5.70747	6.13704	6.18517	5.63809	5.79107	5.90662	5.95315	5.93506	6.26727	5.86797	5.94836	5.77105	6.27979	6.15926	5.95534	6.27768	6.31355	6.11144	6.32417	6.20695	6.34744	6.24496	6.08636	6.24603	6.26799	6.13665	6.42188	6.27579	6.15501	6.21092	6.34345	5.95188	6.01236	6.0447	5.82836	6.34886	6.08514	6.34709	5.98607	6.33989	5.48842	6.34594	5.9475
ENSMUSG00000007415	Gatad1	6.92852	6.92162	7.06745	6.89459	6.894	7.37636	7.11705	7.04876	7.19439	7.21928	7.06067	7.10418	6.79877	6.81152	7.21777	7.16519	6.94681	7.27048	6.74905	7.29108	7.36368	7.67721	7.50323	7.07239	7.40096	7.86519	7.55149	7.33543	7.30547	7.28255	7.29083	7.38387	7.38726	6.99219	7.34252	7.3165	7.46707	7.09992	7.25954	7.03617	7.03077	6.82713	7.02742	7.09238	6.72471	7.19979	6.93085	7.08007
ENSMUSG00000007458	M6pr	10.0187	10.0664	10.0477	10.0045	10.0661	10.1275	10.0807	10.0169	9.96376	9.96262	9.91135	10.1505	9.969	10.0374	10.0265	10.128	10.2416	10.2215	10.0967	10.0107	8.92869	9.11204	8.87448	8.83034	8.88151	8.61603	8.82054	9.08829	8.85177	8.93371	8.85511	8.97302	8.79417	8.94952	8.89478	8.93141	8.96428	9.17744	8.82566	8.97786	10.2902	10.286	10.3313	10.2676	10.1645	10.2718	10.3644	10.4275
ENSMUSG00000007476	Lrrc8a	3.94569	2.53835	2.68069	3.48166	3.56444	1.9439	3.61476	2.33431	3.72248	4.00928	3.67782	3.86251	2.69403	3.04274	3.2776	3.00172	3.195	3.50646	3.60549	3.40277	4.79724	4.70201	4.64344	3.94357	4.47601	3.83455	4.67842	4.64574	5.3231	4.53736	5.19442	4.65599	5.04166	4.53008	4.42604	4.70394	4.558	4.33386	4.80514	4.23252	3.51332	3.24702	3.70721	3.43341	4.25518	3.4401	4.0764	3.06336
ENSMUSG00000007564	Ppp2r1a	8.94579	8.90906	8.87876	8.94324	9.01473	8.94723	8.75264	8.75689	8.95296	9.0014	8.69321	8.89207	8.96781	8.97272	8.99624	8.95179	9.11217	9.01733	9.09463	8.94189	8.417	8.38429	8.3028	8.33376	8.44776	8.31919	8.40657	8.4168	8.42121	8.37023	8.26878	8.31442	8.372	8.29648	8.36171	8.33902	8.44909	8.46373	8.41755	8.39548	8.81967	8.66743	8.67761	8.726	8.85164	8.76637	8.64648	8.77765
ENSMUSG00000007570	Fance	3.83799	4.71417	4.43057	4.19301	5.01293	4.38765	4.55464	4.92183	4.49728	4.70995	4.38994	4.86888	4.33265	4.03441	3.98053	3.7919	4.45793	4.37104	4.59714	4.70807	5.02639	5.85701	5.49655	5.24767	5.57158	5.25971	5.46142	5.36949	5.3231	5.47856	5.46319	5.00578	5.33991	5.36671	4.83925	5.64743	4.92231	5.50413	5.69328	5.55806	4.96849	4.8908	4.16072	4.36504	4.57638	4.9336	4.51232	4.69138
ENSMUSG00000007589	Tinf2	5.23176	4.84062	4.86495	4.88157	4.71541	4.8814	4.55464	5.22449	4.76962	5.3672	4.45108	5.29936	5.45476	5.108	5.2953	5.02428	4.91336	4.95685	5.1793	4.77267	4.84607	5.51974	5.15176	5.28617	4.71714	4.94717	4.78956	5.14292	5.1624	4.53736	5.19442	4.7517	5.27876	4.9904	4.74651	4.8615	4.75163	4.71251	5.3165	4.79167	4.73189	4.78366	4.69635	4.92648	4.57638	5.01579	4.94282	5.09239
ENSMUSG00000007603	Dus3l	5.31445	5.1154	5.39672	5.30921	5.25947	5.49619	5.63668	5.7156	4.49728	5.40198	5.35512	5.56318	5.00016	4.86082	5.53065	4.29955	4.96811	5.17948	5.1793	5.25203	5.86883	6.1653	6.00766	5.89657	5.33886	5.80022	6.20542	5.9528	5.93384	5.82152	6.05765	5.90203	5.6607	5.7091	5.69477	5.78494	6.25855	6.22184	5.82017	5.6769	5.5083	5.33216	5.39259	5.39218	5.01923	5.79811	5.34608	5.24015
ENSMUSG00000007610	Gtpbp3	3.595	4.42219	3.91363	3.83005	3.94867	4.38765	4.23367	4.53835	3.50121	4.00928	4.11565	3.32631	3.46343	3.32922	3.62136	3.37101	2.99863	4.04847	3.60549	4.04976	4.74669	5.04144	5.15176	4.68157	4.87475	4.54764	5.03488	5.03375	4.718	4.53736	4.66501	4.84146	5.07802	4.79912	4.48464	4.95772	5.07492	4.47142	4.53605	4.7489	4.01385	3.78042	4.16072	4.36504	4.32539	4.17151	2.79728	4.20774
ENSMUSG00000007613	Tgfbr1	5.8737	6.32827	5.97022	5.95477	5.65361	5.24857	6.21194	6.16499	5.88716	5.81707	6.01182	5.59722	6.17244	6.1618	6.01103	6.00194	6.09999	5.54237	5.78506	5.38195	6.9928	6.84451	7.00721	6.80709	6.79856	6.94116	7.04694	6.90023	6.72025	6.95501	7.07714	6.84722	7.15176	6.9651	7.11102	7.16349	7.06693	6.83262	6.75536	7.03617	6.01031	6.08514	5.93795	6.17587	5.7638	5.23752	6.01079	6.07109
ENSMUSG00000007617	Homer1	4.4633	3.40851	4.19513	4.97784	4.71541	3.78801	4.37074	4.59978	4.49728	4.17927	4.03807	4.55925	4.87125	4.94801	4.50738	4.21132	4.60336	4.44155	4.87576	4.8345	3.84821	4.38198	3.11731	3.20488	4.01628	4.06642	3.20196	3.70225	3.97902	3.25498	3.61439	3.97265	3.85274	3.85003	3.43333	3.46275	3.61799	3.59647	3.77459	3.71535	4.01385	4.16897	3.87472	4.59524	4.02135	4.49177	4.23679	4.52841
ENSMUSG00000007646	Rad51c	1.07613	1.7675	0	1.01227	1.76841	1.27723	1.93078	1.59529	1.93184	2.00743	2.21104	1.09004	0	1.49064	0.902837	1.11654	2.77125	2.03891	0.894825	2.8043	0.968862	2.41013	1.95573	1.01976	1.00871	2.10989	2.35079	1.83792	1.03909	2.3987	1.93048	2.15663	2.12494	1.36674	1.87715	1.58739	1.08935	2.00943	2.71149	1.77695	0	1.04387	2.07598	1.47635	0	2.45388	0	1.50578
ENSMUSG00000007655	Cav1	4.22759	4.42219	3.91363	5.02367	3.94867	2.39813	3.72115	4.33662	4.76962	4.59444	3.77666	4.33554	4.12214	4.11197	4.26787	4.67432	3.78862	3.85537	4.43464	3.82451	0.968862	0.897661	0.97064	0	1.59656	0	1.01811	0	2.05825	1.43792	2.24766	0.898929	1.42273	0.839502	0.919271	1.00182	1.70291	2.33198	1.75641	2.9015	5.05324	4.54206	4.45325	4.92648	3.52061	3.55451	5.15849	4.97069
ENSMUSG00000007656	Arpp19	8.09039	8.07208	7.97785	8.00161	8.00743	8.20805	7.92412	8.09755	8.04315	8.05425	8.19585	8.11663	8.22047	7.96517	7.88691	8.22355	8.34937	8.2214	8.17868	8.09764	6.84446	6.80051	6.6827	6.76682	6.77209	6.85078	7.06914	6.75874	6.93448	6.72958	6.91852	6.76931	6.83873	6.91879	6.7777	7.09108	7.04246	6.83262	7.03373	7.03617	7.65675	7.89986	7.88136	7.88979	7.6165	7.91865	7.71622	8.12788
ENSMUSG00000007659	Bcl2l1	8.72172	8.74086	8.91155	8.57126	8.93184	9.02814	8.66872	8.65566	8.66015	8.61349	8.7702	9.01048	8.7064	8.54297	8.80189	8.61176	8.94485	8.59454	8.64916	8.6338	5.49299	5.40688	5.52689	5.49781	5.79841	4.82588	5.70771	5.78329	5.53487	5.47856	5.68966	5.5493	5.63653	5.7091	5.92381	5.25148	5.37852	5.3698	5.60203	5.98398	7.98805	8.03447	8.04402	8.05844	8.33925	8.18158	8.11757	8.46483
ENSMUSG00000007670	Khsrp	6.1907	6.14433	6.28254	5.69638	5.84698	5.99195	5.76658	6.08132	5.99724	6.00974	6.74389	6.10283	6.0186	5.81274	5.75633	6.1752	6.30527	6.00503	6.32307	6.30026	6.27768	6.01937	6.02902	5.96936	6.06149	6.17606	6.18523	5.27671	6.18459	6.02456	6.46216	5.98315	5.92298	5.85397	6.06492	6.21305	5.87078	5.89498	5.99176	6.10761	5.94527	6.29477	6.21278	6.04568	6.01817	5.70209	5.74335	5.9475
ENSMUSG00000007721	Ccdc124	7.287	7.68224	7.62924	7.37301	7.27644	7.38867	7.52215	7.38169	7.26651	7.23865	7.5954	7.36349	7.33529	7.1332	7.40709	7.29964	7.75888	7.29924	7.3218	7.47704	6.82023	6.81163	6.82383	6.96968	6.79856	6.63907	6.74989	7.00034	6.64621	6.78654	6.67562	6.58669	6.9799	6.75973	6.60356	6.95781	6.8012	6.69893	6.57516	6.71921	7.1983	7.46965	7.25711	7.53513	7.33095	7.30977	7.27372	7.44245
ENSMUSG00000007739	Cct4	9.0936	9.04662	8.99042	9.15367	9.21498	9.15966	9.15977	9.14213	8.92259	8.96116	9.03518	8.96883	9.23343	9.01624	8.96142	8.94154	9.10609	9.19111	9.02017	8.99023	8.99244	9.11204	9.03618	8.84975	8.98887	9.04078	9.03027	9.02552	8.92874	8.97595	8.85803	9.00008	8.94202	8.81943	9.13095	8.72131	9.09202	9.05965	8.97406	8.97554	9.12392	8.90644	9.04349	9.10092	9.19186	9.23593	8.93078	8.98829
ENSMUSG00000007777	0610009B22Rik	4.66586	4.15643	3.80611	3.723	4.50214	4.38765	4.66539	4.53835	4.08355	4.59444	4.56608	4.97625	4.33265	4.66885	4.13135	4.60675	4.53248	4.69347	4.59714	4.41614	4.39939	4.96378	4.52815	4.35925	5.01682	4.3854	4.78956	4.64574	4.2429	4.95013	4.4343	4.88433	4.46019	4.42796	4.59515	4.91041	4.975	5.05657	5.25792	5.09463	4.62519	4.99054	4.45325	4.64748	4.97623	4.70497	5.15849	3.88737
ENSMUSG00000007812	Zfp655	6.29621	5.78409	5.7558	6.15336	6.21736	5.95931	5.86269	5.50697	6.23149	6.05414	5.97065	6.17222	6.15408	5.96682	5.93102	5.9754	5.50096	6.24078	6.10625	6.13808	4.63995	4.70201	4.84958	4.99221	4.92368	4.73896	4.67842	5.27671	5.24499	4.98948	4.49553	5.1178	5.27876	5.52349	5.29719	5.39588	5.25614	5.33417	4.99645	5.09463	5.47796	5.08382	5.59814	5.79088	5.39072	5.20285	5.51206	5.4368
ENSMUSG00000007815	Rhoa	10.0567	10.0921	10.1126	10.1575	10.0934	10.1053	9.96096	10.1331	10.1337	10.0392	9.9059	10.0154	10.1078	10.0324	9.99113	10.0038	9.96878	10.0431	9.83281	9.80605	9.60777	9.73025	9.75932	9.77392	9.82309	9.65036	9.74847	9.81322	9.81853	9.78068	9.61402	9.62969	9.67583	9.74538	9.90001	9.75015	9.7317	9.68319	9.68091	9.75659	10.0276	9.71022	9.97915	10.1286	9.92124	9.9745	9.9439	9.97505
ENSMUSG00000007817	Zmiz1	6.14624	5.61743	5.99492	5.69638	5.72098	5.24857	5.93079	5.77006	5.88716	5.71014	5.59069	5.4926	5.86907	6.26727	5.86797	6.32987	5.86058	6.00503	6.19354	6.38536	7.25937	7.43251	6.91843	6.96968	7.16699	6.99842	6.88117	6.88982	7.07656	7.29045	7.14559	7.0863	7.3053	7.40887	7.31856	7.27975	7.21665	7.2604	7.22172	7.45068	6.63667	6.89305	6.37531	6.60365	6.63078	5.7509	6.58828	6.38872
ENSMUSG00000007833	Aldh16a1	6.07687	6.30652	6.26234	6.1326	5.93474	6.22947	6.01686	5.89784	6.46398	5.68212	6.1287	5.95315	6.17244	5.98754	6.19354	6.028	5.97191	6.27979	6.1765	5.9829	6.5524	6.40455	6.4959	6.10477	6.30254	6.40504	6.16476	6.52326	6.20536	6.44824	6.39947	6.18524	6.09248	6.52018	6.32756	6.61832	5.97792	6.33432	6.41011	6.3124	6.17065	5.83978	5.8996	5.85892	6.17852	6.12877	6.09694	6.16655
ENSMUSG00000007836	Hnrnpa0	8.30277	8.17769	8.22748	8.19427	8.27739	8.02302	8.01582	8.31003	8.29237	7.78463	7.98981	8.05061	8.09136	7.90652	8.13471	7.99159	8.31283	7.91562	7.9115	7.63308	7.93729	7.94313	8.13563	7.92784	7.97149	8.10997	7.94873	7.90971	7.98373	7.88282	7.8553	7.75115	8.17632	7.69927	8.10579	8.12775	7.64017	7.9725	7.92845	7.91453	8.10185	8.09175	8.10428	8.24375	8.19667	8.11322	8.09157	7.96747
ENSMUSG00000007837	Prrg2	4.53403	4.95688	4.69452	4.54694	4.95814	4.28603	4.43468	4.96916	4.49728	4.96377	4.86459	4.41403	4.67922	4.61658	4.9341	4.85988	4.60336	4.85719	4.64747	4.3329	4.52468	4.38198	4.40285	5.08248	4.47601	3.65628	4.35614	4.48914	4.7747	4.53736	4.86385	4.2599	4.51425	4.62544	4.96806	4.46291	4.48722	4.53557	4.80514	4.70483	4.56873	4.47476	3.70721	4.74659	4.32539	4.09795	4.89553	3.79478
ENSMUSG00000007850	Hnrnph1	7.10151	7.05804	7.16859	7.26267	7.33137	7.05969	6.89639	7.33729	7.37652	7.14937	7.06067	7.06822	7.23406	7.11448	7.1038	7.06804	6.89124	7.21116	7.16649	6.95763	7.07704	6.94898	6.8719	6.66823	6.64654	7.14929	6.72214	6.80377	7.03074	6.84133	6.9073	6.76931	6.72871	6.40395	6.56334	6.88626	6.96643	6.78062	6.5871	6.60395	7.03077	7.33382	7.23417	6.95405	7.15895	7.07115	6.82123	6.98898
ENSMUSG00000007867	Ift43	2.44188	2.80974	2.41395	2.60535	2.53942	0	3.23845	2.82061	2.24911	2.00743	2.46926	2.73205	1.4976	2.87489	3.40151	2.77427	2.99863	2.62813	2.81058	2.8043	0.968862	1.44683	0.97064	1.61125	2.59945	1.4105	2.02707	1.44181	1.63685	3.11967	2.72763	2.62949	0.880069	2.87095	2.66606	1.00182	2.46235	2.33198	1.37056	2.33486	1.53321	2.3915	1.38303	1.87721	1.53844	1.48107	2.79728	0
ENSMUSG00000007872	Id3	7.44217	6.78673	7.24264	6.89459	7.05932	7.40088	7.19296	7.30076	7.31833	6.88017	7.09938	7.34357	7.18065	6.84598	7.36204	6.95032	7.20789	7.42638	7.14037	7.39734	7.48428	6.81163	7.24483	6.84627	6.93608	7.27819	7.10181	7.18186	7.08779	6.23563	6.47742	7.01092	6.81739	7.16086	7.11102	7.02598	6.84431	7.12099	6.71237	6.98181	7.29718	7.10817	7.25711	7.12038	7.02821	7.39669	7.23625	7.14714
ENSMUSG00000007880	Arid1a	7.01761	6.80236	7.16859	7.14319	7.12298	7.192	6.77813	6.98112	6.95349	6.98709	6.96959	7.12766	6.82222	7.04696	6.98005	7.08055	6.75778	6.87138	7.13155	6.85693	7.87981	7.73095	7.90092	7.43135	7.6897	8.16102	7.58269	7.42462	7.86471	7.70515	7.81984	7.82452	7.72189	7.73178	7.71102	7.79804	7.62377	7.54387	7.57359	7.59047	7.58027	7.70807	7.57563	7.54205	7.57386	7.41952	7.68874	7.70028
ENSMUSG00000007891	Ctsd	12.2172	12.5755	12.2626	12.6572	12.3986	10.7333	12.5384	12.3658	12.3609	12.604	12.593	11.8713	12.6243	12.9668	12.8048	12.7346	12.4914	12.3494	12.7142	12.9418	12.7434	13.0512	12.7387	13.481	12.9314	11.2151	13.074	13.0623	13.1644	13.3594	13.3361	12.538	13.3328	13.6017	13.4206	13.3836	13.271	13.0788	13.3471	13.4861	12.3372	12.5942	12.2709	12.8086	12.4809	10.8959	12.7102	12.5542
ENSMUSG00000007892	Rplp1	12.7121	12.7659	12.5825	12.4016	12.718	12.6695	12.5533	12.54	12.3018	12.2306	12.5064	12.556	11.9531	12.3865	12.309	12.4344	12.6029	12.6091	12.4637	12.5968	12.4825	12.5229	12.5256	12.4302	12.6214	12.3922	12.4099	12.3294	12.3666	12.4101	12.3234	12.4194	12.3543	12.4034	12.3917	12.4173	12.5024	12.6494	12.5816	12.4844	12.6952	12.6988	12.6241	12.5944	12.6804	12.6092	12.5701	12.6334
ENSMUSG00000007950	Abhd8	4.72752	3.56326	3.27182	4.02291	4.42342	4.0584	4.61108	3.92132	3.82157	4.40174	3.57171	4.25254	3.05223	3.95244	3.51562	4.0168	4.37933	4.21875	4.11506	4.24455	5.845	5.40688	5.7997	5.28617	5.57158	5.40794	5.58982	5.76063	5.3972	5.50595	5.88536	6.20229	5.79779	5.68716	5.45206	5.676	5.75504	5.33417	5.22771	5.78668	4.01385	4.94153	4.34325	4.42613	4.45634	3.55451	4.31076	3.88737
ENSMUSG00000007987	Ift22	5.95328	5.78409	6.04307	5.77887	5.43024	5.92592	6.0782	5.7156	6.1764	6.21921	6.09078	6.12633	6.09757	6.0676	6.14117	6.48845	6.6278	6.68049	6.53845	6.54183	5.10875	4.44049	5.11228	5.03805	4.92368	4.06642	4.89274	4.48914	4.53316	4.36856	4.55426	4.96642	4.46019	5.09407	4.59515	4.91041	4.86763	5.14148	5.28751	5.06006	5.20912	5.03793	5.0515	5.2642	4.63286	5.48842	5.27395	5.20461
ENSMUSG00000008035	Mid1ip1	5.18856	5.65234	5.63531	5.41617	5.54624	6.2832	5.46358	5.6001	5.97588	5.50153	5.79315	5.4926	5.62436	5.74131	5.19611	5.42819	5.91732	6.05085	5.78506	5.809	4.79724	5.00313	5.02991	5.16744	5.4764	4.86745	5.35703	5.51198	5.77614	5.55922	5.68966	5.70089	5.63653	5.85397	5.74358	5.42982	5.7246	5.79369	5.4792	5.48176	5.90022	5.72862	5.79901	5.94492	5.4231	5.84383	5.71638	5.90384
ENSMUSG00000008036	Ap2s1	8.42412	8.50341	8.39455	8.31437	8.44617	8.40874	8.51452	8.47074	8.42828	8.27196	8.62189	8.45503	8.3511	8.44146	8.41023	8.54564	8.59524	8.32295	8.50303	8.56706	8.32955	8.06901	8.14545	8.36107	8.06169	8.09255	8.13389	8.2232	8.32008	8.30155	8.21063	8.17462	8.28527	8.32872	8.2479	8.23245	8.44909	8.28398	8.34904	8.18301	8.18402	8.32457	8.1702	8.42676	8.04365	8.26797	8.33701	8.30617
ENSMUSG00000008090	Fgfrl1	2.44188	2.20381	1.66205	1.01227	1.13973	1.27723	1.93078	2.01161	2.24911	2.00743	0.931698	1.09004	1.90134	0.929844	2.82541	2.77427	2.1687	1.02605	1.83921	1.76302	2.53269	0	1.54568	2.35342	1.00871	1.4105	2.35079	1.44181	1.03909	2.3987	0.95403	0	1.81615	2.0558	1.87715	1.58739	2.46235	2.59543	2.71149	0.855197	0.961362	0	2.07598	1.47635	1.94756	1.48107	1.57713	0.941028
ENSMUSG00000008140	Emc10	7.63147	7.68224	7.88182	7.52414	7.63195	7.8646	7.55128	7.68072	7.50133	7.21928	7.45322	7.48664	7.31064	7.28324	7.01927	7.41276	7.53242	7.50257	7.67111	7.32379	7.65159	7.7368	7.51084	7.73256	7.66833	7.90566	7.57495	7.6571	7.8906	7.57541	7.6005	7.69205	7.68112	7.79468	7.82313	7.77841	7.60717	7.61982	7.71095	7.5844	7.72292	7.81397	7.81594	7.60944	7.49227	7.96594	7.64651	7.61484
ENSMUSG00000008167	Fbxw9	3.94569	4.42219	4.10726	3.48166	4.50214	2.74306	4.23367	3.59914	3.23974	3.00866	3.77666	3.86251	4.26584	4.11197	4.33158	3.7919	4.29619	3.21592	3.88266	3.69715	2.94506	3.80174	3.53067	3.49517	3.71647	4.06642	4.12136	3.96267	3.7718	3.78866	3.91257	3.13457	3.23337	3.99993	3.93155	3.7038	3.74477	4.01177	3.28116	3.04981	3.83391	3.98773	4.69635	4.23452	3.10756	3.85167	3.79644	3.79478
ENSMUSG00000008193	Spib	8.44262	8.44488	8.96252	8.45481	8.65008	9.41567	8.49965	8.68784	9.0481	8.80429	8.88819	9.54086	8.90333	8.56727	8.57722	8.69951	9.12428	8.9219	9.05322	8.77057	8.76055	8.66144	8.82649	8.36557	8.73157	9.04984	8.312	8.66577	8.56478	8.48136	8.32046	8.88868	8.42588	8.28922	8.12434	8.37432	8.52172	8.53216	8.33139	8.35684	8.61534	8.67119	9.12885	8.90564	8.67801	9.39794	8.80845	8.8826
ENSMUSG00000008200	Fnbp4	6.12349	6.1196	6.24185	5.85689	6.60394	6.14492	6.24798	6.58515	6.35241	5.89237	6.65574	6.45808	6.29478	6.53001	6.58198	6.028	6.28385	6.52681	6.32307	6.36455	5.845	5.85701	5.98598	5.92125	5.87505	6.17606	5.89335	5.59117	5.59908	5.82152	5.99543	5.94316	5.48234	5.49851	5.71938	5.676	5.89832	5.84522	5.7791	5.92757	6.47711	6.59332	6.64243	6.61681	6.77576	6.23553	6.67486	6.51017
ENSMUSG00000008226	Scrn3	0	1.13902	2.08644	1.60129	1.76841	0	0.954223	2.01161	1.52454	2.81584	2.46926	1.09004	1.4976	2.20798	0.902837	1.11654	2.50121	1.02605	1.83921	1.76302	1.95304	2.6272	3.26864	2.84107	2.59945	2.57891	2.35079	2.40369	3.39155	3.59818	3.08716	2.62949	3.57604	2.87095	3.30912	2.00273	2.13203	2.33198	2.87634	3.04981	0.961362	2.06532	0.851259	1.47635	1.53844	2.45388	0.994133	1.50578
ENSMUSG00000008301	Phax	6.39452	5.93347	6.32211	6.43353	6.28572	6.48012	6.28314	6.31904	6.49433	6.19958	6.27112	6.43944	6.55475	6.17992	5.95144	6.54369	6.05012	6.40858	5.97443	5.95534	6.84446	6.40455	6.64169	6.68273	6.77209	6.57778	6.76357	6.931	6.5999	6.48999	6.4154	6.9004	6.47976	6.4306	6.56334	6.44655	6.63106	6.53598	6.44991	6.4917	6.41441	6.29477	6.45681	6.24531	6.33989	6.41283	6.34594	6.35669
ENSMUSG00000008305	Tle1	5.05063	4.84062	5.06479	4.48276	4.34015	4.65554	4.61108	4.82226	4.16128	3.91613	3.45716	3.61918	4.33265	4.03441	4.26787	3.90873	4.37933	3.36849	4.18489	3.55745	5.91534	5.49234	5.15176	5.43066	5.22635	5.64154	5.1224	5.59117	5.66055	5.33321	5.07915	5.34963	5.75353	5.39405	5.42238	4.81087	5.84271	5.29763	5.69328	5.19362	4.44872	4.2517	4.69635	4.69789	4.39235	4.43315	4.74357	4.92774
ENSMUSG00000008318	Relt	4.8981	4.95688	5.28101	5.30921	5.25947	4.73482	5.1574	5.79654	5.26824	4.96377	4.99348	4.07066	5.15587	4.90507	5.08959	4.53586	4.37933	4.573	4.18489	4.49485	5.39793	5.94047	5.94162	5.71093	5.54055	6.19251	6.144	6.22525	6.39814	6.2839	5.88536	6.23578	5.88245	5.61928	5.79079	5.95778	6.21541	5.81968	6.07895	6.15752	6.62287	6.42526	6.75411	6.77779	6.10057	6.01347	6.7026	6.43547
ENSMUSG00000008333	Snrpb2	6.65469	6.49139	6.58864	6.62409	6.51182	6.93094	6.09809	6.2247	5.97588	6.11827	5.88463	6.96772	6.0186	6.42755	5.82434	6.63131	6.80365	6.65104	6.33847	6.54183	5.82077	6.14785	6.31644	6.16799	6.46011	6.77635	6.5902	4.91564	5.46768	6.34585	6.13665	6.33182	5.96241	6.03856	6.62976	5.75846	5.52705	5.87032	6.66807	6.15752	7.18897	6.21453	6.52137	6.13985	6.30556	5.99332	6.52753	5.85881
ENSMUSG00000008348	Ubc	10.312	10.2081	10.3051	10.1472	10.2427	10.1763	10.2222	10.352	10.3953	10.414	10.5475	10.5809	10.3915	10.4421	10.6684	10.505	10.6729	10.5485	10.7487	10.6091	9.41893	9.33278	9.26944	9.46966	9.10214	9.06108	9.44744	9.15497	9.28648	9.34927	9.44777	9.17212	9.28101	9.35458	9.23703	9.60355	9.31531	9.32542	9.37466	9.36883	10.1791	10.3019	10.1934	10.3288	10.2561	10.0762	10.4302	10.4823
ENSMUSG00000008373	Prpf31	5.8181	5.78409	5.78441	5.54746	5.6187	5.74626	5.26684	5.65901	5.26824	5.43593	5.8623	5.84398	5.65079	5.74131	5.50324	5.89271	5.91732	5.47673	5.66801	5.86933	5.462	4.88169	5.26411	5.24767	4.77161	5.35047	5.24448	4.83117	4.7747	5.10146	5.15701	4.70464	5.07802	5.06034	5.04796	5.55816	4.86763	5.29763	5.16533	5.48176	5.47796	5.47677	5.47314	5.8366	5.32368	5.90981	5.44794	5.92584
ENSMUSG00000008384	Sertad1	6.92852	6.87804	6.63651	7.29106	6.95124	6.87953	7.21133	7.29148	7.08895	7.18973	7.0209	6.85969	7.35952	7.30818	7.18365	6.85162	7.35892	7.36421	7.21737	7.24628	6.44554	6.6224	6.35077	5.99283	6.01709	5.90375	6.46184	6.45433	6.37998	6.29964	6.1173	6.2846	6.33707	6.53254	6.29519	6.30738	6.51132	6.27918	6.44991	6.26766	7.30585	6.93121	6.87763	7.4122	6.75046	6.59765	7.2921	7.20225
ENSMUSG00000008393	Carhsp1	5.43023	5.87556	5.81246	5.83135	5.54624	5.70747	6.05805	5.47454	6.44856	6.05414	6.10986	6.34243	6.39197	6.63883	6.54214	6.431	7.02635	6.63608	6.48408	6.54183	6.12774	6.26581	6.41708	5.84592	6.12564	6.20877	6.20542	6.2086	6.16351	5.63562	6.24759	6.46488	6.32199	6.10625	5.96555	5.83647	6.23714	5.79369	5.91801	5.80767	5.67804	5.60818	5.52445	5.96564	5.28896	5.93114	5.68891	5.68914
ENSMUSG00000008398	Elk3	4.22759	4.05572	4.27795	4.02291	4.50214	4.0584	5.23127	4.92183	5.26824	4.86753	5.22113	4.86888	5.22784	5.53149	5.63533	5.80499	5.70812	5.83208	5.45842	5.74604	5.66617	5.18526	5.07168	5.36022	5.37449	5.25971	5.46142	5.10744	5.66055	5.42217	5.30116	5.22175	5.81943	5.44723	5.88082	5.91047	5.33887	5.26015	5.62539	5.6769	5.20912	5.21333	5.3647	5.64434	5.28896	4.80081	5.27395	5.24015
ENSMUSG00000008429	Herpud2	6.21243	6.1196	5.91953	6.21392	6.24051	6.59081	6.21194	6.39031	7.02801	6.6097	6.41615	6.47649	6.59613	6.54407	6.4732	6.24353	6.67792	6.18021	6.35371	6.36455	6.6519	6.5969	6.64169	6.66823	6.40947	6.61486	6.62058	7.00998	6.67629	6.6335	6.68878	6.58669	6.72871	6.71706	6.90116	6.71786	6.71089	6.62714	6.47584	6.36998	6.2625	6.27512	6.02958	6.45035	5.93077	5.95217	6.29217	6.22094
ENSMUSG00000008435	Rdh13	3.83799	3.40851	3.27182	3.48166	4.15765	3.92953	4.23367	2.82061	2.50903	3.33083	3.45716	3.74597	3.46343	2.87489	3.14203	3.37101	2.77125	2.85174	3.88266	3.40277	4.18835	3.39142	3.4056	3.03441	3.0152	3.65628	3.49218	3.70225	3.65584	3.4926	3.08716	3.3939	3.57604	3.01879	3.43333	3.81074	2.13203	3.47085	3.28116	3.30729	3.73475	3.53823	3.70721	2.44786	3.39562	3.66051	3.79644	3.97438
ENSMUSG00000008450	Nutf2	2.70971	3.03806	2.90573	2.82832	1.76841	2.74306	3.08751	3.59914	1.52454	2.32985	2.21104	2.13304	2.47491	2.20798	0.902837	0	2.77125	2.85174	2.14976	2.19885	2.27178	2.98265	2.53569	2.35342	2.33583	2.76639	2.61501	1.44181	1.03909	0.891149	2.50751	2.41235	0	2.87095	2.44779	2.00273	2.73095	2.33198	2.71149	1.77695	2.74047	1.04387	3.41263	3.3092	3.10756	3.17983	2.98972	2.22638
ENSMUSG00000008475	Arpc5	9.97325	10.0304	9.95794	9.96985	9.92858	10.0463	9.96367	9.98986	9.89432	9.69638	9.85167	9.83992	9.85003	9.77064	9.80589	9.78633	9.84261	9.66445	9.76887	9.77485	8.60253	8.6209	8.72871	8.82708	8.68975	8.54414	8.9428	8.73425	8.74939	8.64738	8.73013	8.58516	8.75541	8.87628	8.68589	8.68663	8.61596	8.76072	8.69927	8.75825	9.46093	9.36011	9.56383	9.70748	9.46113	9.72097	9.56946	9.71415
ENSMUSG00000008496	Pou2f2	10.0597	9.9832	10.1774	10.0578	10.0934	9.7967	10.1679	10.2212	10.371	10.2964	10.2297	10.1887	10.3305	10.2517	10.361	10.4638	10.2374	10.4256	10.4863	10.2422	7.21358	7.11086	6.79917	7.00473	7.00591	6.90169	6.85585	6.67639	7.04233	7.01344	6.71476	7.4061	7.27431	7.3332	7.11102	7.09108	7.23836	7.11049	7.20631	7.49665	10.3964	10.3007	10.3358	10.3168	10.3685	10.1383	10.3891	10.2228
ENSMUSG00000008540	Mgst1	6.90203	7.10919	6.71292	7.50811	6.62168	4.80997	7.19296	6.95785	7.03834	6.96401	7.22721	6.56515	7.24277	7.63815	7.13091	7.44213	7.14988	7.20104	7.48295	7.41768	7.16628	7.31231	6.82383	7.71855	7.01723	4.82588	7.20566	7.11197	7.38956	7.58828	7.53639	6.49285	7.45101	7.72641	7.58277	7.85538	7.77256	7.21214	7.48697	7.7399	6.5224	7.05156	6.654	7.25273	6.78825	5.09355	7.20749	6.539
ENSMUSG00000008604	Ubqln4	5.18856	5.68642	5.32062	5.63864	5.34738	5.13625	4.90995	5.337	4.91134	5.56427	5.07342	5.16964	4.91551	5.108	4.89246	5.46681	4.96811	4.69347	5.1793	5.10924	5.14823	5.15063	5.40148	4.94486	5.30232	5.2906	5.55878	5.39913	5.56733	5.23841	5.03859	5.3799	5.39858	5.19079	5.42238	4.95772	5.52705	5.22167	5.4792	5.28626	5.56713	5.78527	5.21659	5.0864	5.51611	5.51693	5.60319	5.52591
ENSMUSG00000008668	Rps18	9.83653	10.0204	9.97666	9.56743	9.93036	10.0997	9.67193	9.90114	9.66004	9.6042	9.74585	9.96577	9.5483	9.42045	9.41364	9.63132	9.62779	9.58491	9.73726	9.7247	9.8942	9.81286	9.86851	9.78405	9.92874	9.89863	9.75019	9.59682	9.59275	9.69996	9.72843	9.75769	9.59033	9.72668	9.8155	9.66542	9.71824	9.95359	9.82659	9.84173	9.92596	9.97205	9.96297	9.85222	10.0132	10.0287	10.0092	9.86835
ENSMUSG00000008682	Rpl10	4.22759	3.94745	4.35628	4.27108	4.15765	4.57165	3.61476	4.0145	3.61608	4.59444	3.77666	3.97034	3.78305	4.32239	3.8121	3.37101	3.78862	3.85537	4.04167	4.04976	3.84821	4.19068	4.33587	3.20488	4.60161	3.65628	3.94051	4.43292	4.2429	3.9569	3.61439	3.89092	3.76627	3.92693	3.75235	4.32539	4.25131	4.01177	4.14159	3.88295	4.44872	3.78042	4.16072	4.54104	3.63562	4.30825	4.0764	4.05643
ENSMUSG00000008683	Rps15a	6.53908	6.37081	7.42633	5.93091	6.80364	7.47202	5.69005	7.02656	6.01828	6.03211	6.90551	7.54884	6.05863	5.85846	4.89246	7.71506	6.02452	6.44336	6.91234	6.48512	6.77049	5.49234	6.26336	6.24819	7.00591	7.93528	6.72214	4.91564	5.3972	5.94674	6.31707	6.65017	6.6096	6.89027	6.89036	6.69011	6.25855	6.16212	6.14509	6.54267	7.65675	7.2757	6.66547	6.42064	6.14008	6.57072	6.41464	6.30727
ENSMUSG00000008690	Ncaph2	7.10151	7.44404	7.55645	7.25308	6.9652	7.32605	7.22043	7.05973	7.02801	7.2095	7.20963	7.16218	7.05767	7.01703	6.98996	6.96388	7.10173	7.05125	6.89161	7.45753	7.6788	7.78276	7.78014	7.56261	7.73838	7.63181	7.57495	7.58799	7.63134	7.58828	7.64846	7.87322	7.45101	7.53704	7.63545	7.71099	7.62377	7.51233	7.55546	7.54744	7.17012	7.2356	7.24186	7.23577	7.13959	7.40434	7.65364	7.33969
ENSMUSG00000008730	Hipk1	6.57307	6.73881	6.77126	6.8571	6.84953	6.75194	6.76575	6.60026	6.94253	6.79116	6.69418	6.74291	6.66257	6.87963	7.06684	6.83695	6.86263	6.73766	6.84922	6.73253	7.32974	7.50284	7.46456	7.37887	7.55643	7.47256	7.28368	7.38812	7.33405	7.34456	7.29944	7.47082	7.57065	7.48077	7.18356	7.61834	7.2491	7.25088	7.30364	7.33256	6.79271	6.79989	6.55877	6.508	6.78825	6.55706	6.44781	6.38872
ENSMUSG00000008763	Man1a2	5.78948	6.0162	5.72661	5.5785	6.14561	5.62664	5.60923	5.82254	5.768	6.3317	5.81657	6.07893	5.86907	5.90279	6.10517	5.89271	6.07527	5.80559	5.78506	5.38195	5.66617	5.51974	5.43387	5.46462	5.84995	5.5928	5.55878	5.42818	5.46768	6.0055	5.71562	5.72467	5.48234	5.64226	5.79079	5.52713	5.41711	5.22167	5.79979	5.60678	5.56713	5.54397	5.44678	5.53767	5.45478	5.23752	5.27395	5.58239
ENSMUSG00000008822	Acyp1	1.6856	2.20381	2.41395	2.60535	1.76841	1.27723	1.93078	2.01161	2.50903	1.59157	1.49315	1.09004	1.4976	1.89344	1.4539	2.17146	2.50121	1.02605	2.40515	2.19885	3.1141	3.80174	3.26864	3.94357	2.33583	3.08106	2.83825	2.62055	2.87373	2.6154	2.91856	1.84561	2.59521	3.27557	3.65364	3.32521	3.32514	3.01099	2.87634	3.18429	2.93169	3.53823	1.77071	2.44786	1.94756	2.67235	2.57517	1.91061
ENSMUSG00000008845	Cd163	1.6856	0	2.68069	2.82832	0	0	3.37509	1.00775	0	1.59157	2.68821	1.70381	2.47491	3.56813	2.16316	3.19815	2.77125	2.03891	2.40515	2.8043	2.53269	2.81584	2.75665	2.61775	2.01304	1.4105	3.73369	2.97572	3.06773	2.80376	1.93048	2.62949	3.23337	3.76881	2.1905	3.46275	3.61799	2.33198	4.14159	3.95996	0.961362	2.06532	2.72869	3.43341	2.52658	0.92279	2.79728	2.48529
ENSMUSG00000008855	Hdac5	5.8737	5.81523	5.99492	5.7244	6.0701	6.08566	5.60923	5.7156	5.55413	5.25756	5.64403	5.59722	5.11849	4.94801	5.63533	5.21785	5.46335	5.40796	4.99719	5.10924	7.83213	7.92787	8.02836	7.74643	7.76547	8.1442	7.98421	7.75206	8.04263	7.77437	7.8553	7.98084	7.81637	7.76357	7.84007	7.78499	7.70399	7.63454	7.68339	7.66712	5.94527	5.83978	5.93795	5.74367	5.7638	5.88815	5.82134	5.98989
ENSMUSG00000008859	Rala	9.12258	8.9447	8.89196	9.19431	9.10578	8.79832	9.13592	9.11083	9.17766	9.04605	9.07942	9.20238	9.14092	9.11374	9.12767	9.11571	9.16877	9.12033	9.08096	8.8249	8.05621	7.99285	8.09063	8.20905	8.31652	8.1229	8.33508	8.07954	8.16963	7.93414	8.10163	8.03891	8.12077	8.2145	8.15172	8.00925	8.23897	8.16226	8.22837	8.02171	8.81057	8.57807	8.6889	8.86209	8.64063	8.63925	8.82747	9.02442
ENSMUSG00000008892	Vdac3	5.35408	5.01168	5.7558	5.51574	5.11665	5.58445	5.33544	5.56972	5.26824	5.00958	5.1856	5.4926	5.2964	5.69164	5.12597	5.64579	5.38505	5.00421	5.07282	5.05832	3.74898	4.49672	4.52815	4.99221	5.18681	5.05904	4.73506	4.43292	4.718	4.82522	5.11861	5.0441	4.71226	4.7149	4.09093	4.7584	4.68993	5.14148	5.06639	5.12839	5.6511	5.21333	5.33627	5.29727	5.45478	5.42967	5.48036	5.46712
ENSMUSG00000008958	Vps72	6.73194	6.68925	6.72773	6.80557	6.70724	6.80801	6.55176	6.72956	6.65073	6.79116	6.68148	6.88747	6.59613	6.61239	6.63344	6.28735	6.83344	6.79264	6.39849	6.64896	6.8683	6.64746	6.61369	6.46507	6.4929	6.63907	6.62058	6.6396	6.67629	6.44824	6.77774	6.49285	6.51995	6.46967	6.31147	6.82379	6.81571	6.71287	6.43677	6.36998	6.80499	6.68549	6.73246	6.78946	6.76317	6.73744	6.82123	7.08007
ENSMUSG00000008976	Gabpa	5.73047	5.96157	5.9451	6.15336	5.90608	5.92592	5.95279	6.01522	6.38518	6.27655	6.28797	6.02993	6.15408	6.1618	6.08682	5.9208	6.3879	6.11698	6.1765	5.809	5.91534	5.59894	5.40148	5.65318	6.08319	5.22815	5.58982	5.82757	5.46768	5.02778	5.58086	5.90203	5.70786	5.7091	5.16008	5.32548	5.37852	5.53584	5.69328	5.4012	6.332	5.75723	5.9189	6.26216	5.93077	6.26943	6.01079	6.09069
ENSMUSG00000009013	Dynll1	8.75911	8.8651	9.01779	8.75569	8.68002	9.1775	8.72094	8.85463	8.74779	8.61349	8.8174	8.84681	8.67778	8.54646	8.63202	9.00852	8.88209	8.79636	8.83981	8.86989	8.31661	8.33115	8.24007	8.48209	8.26997	8.26189	8.46215	8.1246	8.2317	8.23763	8.10163	8.31049	8.2298	8.32162	8.30186	8.37867	8.32774	8.40912	8.3207	8.29501	8.76733	8.95045	9.01686	8.84541	9.03307	9.20779	8.86478	9.17666
ENSMUSG00000009030	Pdcl	5.70003	5.78409	5.66639	6.19402	5.84698	5.74626	5.83926	5.87317	5.95421	5.6244	5.76934	5.29936	5.89141	5.58687	5.50324	5.71159	5.97191	5.77861	5.54063	5.61122	6.10786	5.67402	5.33443	5.59302	5.37449	5.77859	5.46142	5.82757	5.46768	5.79955	5.36817	5.49502	5.33991	5.59592	5.61832	4.8615	5.59595	5.40457	5.16533	5.55806	5.5083	5.57643	5.69088	5.45215	5.68587	5.67705	5.54308	5.34183
ENSMUSG00000009035	Tmem184b	7.64751	7.42398	7.56472	7.85721	7.77356	7.71622	7.74026	7.72274	7.81567	7.56443	7.39995	7.68959	8.06704	8.07093	8.04254	8.20082	8.0208	7.9703	7.79352	8.20688	6.70581	6.9985	6.54121	6.71131	6.357	6.15942	6.77712	6.61455	6.90938	6.935	6.49251	6.61242	6.79572	6.81134	7.0049	7.02598	6.87236	7.35233	6.75536	6.94439	8.81057	8.47421	8.63156	8.55878	8.43764	8.63925	8.5657	8.65132
ENSMUSG00000009073	Nf2	5.97886	5.78409	4.96833	5.63864	6.0701	5.58445	5.88575	5.74309	5.61064	5.7646	5.94962	5.59722	5.72728	5.28588	5.82434	6.028	5.50096	5.83208	5.45842	5.57545	6.06724	6.31355	5.91891	5.39587	6.03946	6.25649	5.96614	5.71421	6.12041	5.53283	5.66322	5.74807	5.96241	5.64226	5.36114	5.88623	5.56191	6.03473	5.34492	6.00231	5.1717	5.29363	5.64526	5.59199	5.78887	6.03334	5.38084	5.90384
ENSMUSG00000009076	Zmat5	6.31641	6.56652	6.66756	6.23355	6.3929	6.45693	6.21194	6.50714	6.1764	6.05414	6.35349	6.02993	6.43822	5.88079	6.38587	6.2656	6.44691	5.98155	6.3075	6.20983	6.22326	6.09418	6.40079	6.53068	6.357	6.12555	6.12293	6.35193	6.03013	6.26799	6.1173	6.04114	6.51995	6.20218	6.35923	6.27038	5.75504	6.1209	6.1124	6.0204	6.0927	6.52843	6.33277	6.06501	6.01817	6.28608	6.34594	6.35669
ENSMUSG00000009079	Ewsr1	7.91598	7.88663	8.09098	7.75902	8.07337	8.1148	7.63532	8.06525	7.65702	7.85534	7.8718	8.06284	7.82165	7.7576	7.7995	7.89577	7.9272	7.8262	7.92176	7.70105	7.18539	7.18118	7.46456	7.06133	7.07251	7.14929	7.19561	7.11197	7.18513	7.02295	7.33337	7.42074	7.25856	7.29745	6.97456	7.43825	7.59039	7.12099	7.11024	7.17187	7.79237	7.86085	7.81078	7.68636	7.88994	7.76077	7.6748	7.85159
ENSMUSG00000009090	Ap1b1	6.35599	6.32827	6.93334	6.80557	6.45359	6.67362	6.70223	6.47471	6.47924	6.88017	6.6427	6.72763	6.54069	6.81152	6.69529	6.48845	6.66141	6.57466	6.70219	6.90095	7.73174	7.89162	7.82967	7.9933	7.76547	7.67342	7.86872	7.96527	8.02521	7.80777	8.08181	7.99068	8.10764	8.01761	8.10579	8.05348	7.99932	7.73359	7.81112	8.00817	6.86483	7.15191	7.23417	6.87957	6.93021	6.97169	6.87098	6.76325
ENSMUSG00000009092	Derl3	1.07613	2.53835	2.08644	2.01836	2.20482	1.9439	3.37509	2.82061	2.50903	2.32985	3.33274	1.70381	3.05223	2.87489	2.41919	3.00172	1.73587	1.02605	2.40515	2.5331	0.968862	0.897661	0.97064	0	0	1.4105	0	1.83792	0	0.891149	0	0.898929	0.880069	0.839502	1.87715	0	1.70291	0	0	0.855197	1.94165	0	2.32779	0	1.53844	1.48107	1.99119	1.50578
ENSMUSG00000009093	Gstt4	2.11274	2.20381	3.10035	2.3415	2.20482	3.25435	0.954223	2.33431	2.24911	3.17872	0.931698	2.73205	2.21644	1.89344	2.63655	2.50412	3.52213	2.36339	1.44295	2.8043	0	0	0	0	0	0	0	0	0	0	0	0	0	0	0	0	0	0	0	0	1.53321	1.64317	1.77071	2.19057	0.965253	2.19633	1.57713	0.941028
ENSMUSG00000009112	Bcl2l13	6.14624	5.61743	5.97022	6.23355	6.12088	5.95931	5.81544	5.84808	5.88716	5.7646	5.79315	5.84398	5.70223	5.35131	6.15884	5.7434	5.64232	5.98155	5.78506	5.42278	6.04649	5.83536	6.00766	5.76645	5.87505	5.73434	6.05781	5.89154	5.59908	5.86448	5.88536	5.79376	5.98172	6.05578	6.06492	5.86156	5.6292	5.94309	5.86011	6.26766	5.62365	6.01581	5.9189	5.74367	5.99681	6.26943	5.74335	5.68914
ENSMUSG00000009185	Ccl8	1.07613	2.53835	3.10035	2.60535	2.81085	2.39813	3.61476	2.59785	4.37211	4.70995	3.45716	3.74597	4.62694	5.108	4.84958	5.02428	5.83135	5.57411	5.71598	5.15842	1.95304	1.44683	0.97064	1.61125	1.00871	2.10989	1.60905	0	1.63685	1.83348	1.52334	1.84561	2.12494	1.75202	1.47629	1.00182	2.46235	1.59334	1.37056	0.855197	1.94165	2.65736	2.72869	3.75243	2.74727	1.48107	1.99119	1.91061
ENSMUSG00000009207	Lnpk	3.72161	4.15643	3.56356	4.02291	3.8316	3.92953	3.61476	3.82171	4.76962	4.40174	3.95609	3.32631	4.19578	4.56235	4.26787	3.90873	4.91336	3.85537	3.12672	4.56948	3.1141	4.19068	3.94445	3.49517	3.33756	3.21591	3.35436	3.70225	3.65584	3.37868	3.08716	2.81819	3.47061	3.27557	3.30912	3.7038	4.06944	2.59543	3.59693	3.18429	3.83391	3.53823	4.22417	3.65373	3.39562	3.93852	3.68959	3.35035
ENSMUSG00000009291	Pttg1ip	6.70153	6.3497	6.30246	6.51601	6.28572	6.73276	6.63577	6.42467	5.97588	6.46921	6.61625	6.54784	6.37622	6.82309	6.68313	6.30876	6.81862	6.42608	6.45611	6.52317	7.05644	6.96899	7.16989	7.24845	7.09405	6.68629	7.17529	7.07571	7.15341	7.10585	7.01577	6.6748	7.02715	7.1123	7.43458	7.28902	7.20567	6.93131	7.09358	7.22744	6.3983	6.51174	6.73246	6.60365	6.37342	6.28608	6.74324	6.66204
ENSMUSG00000009292	Trpm2	3.595	3.03806	1.66205	2.3415	2.20482	1.9439	3.37509	2.01161	3.50121	3.59403	4.11565	3.15406	3.68418	2.46607	2.63655	3.7919	2.99863	2.85174	3.26211	4.24455	1.54329	2.41013	2.75665	1.61125	2.59945	1.4105	2.02707	1.44181	2.05825	2.80376	1.93048	2.62949	3.09831	3.38863	2.85561	2.81048	2.13203	2.33198	1.75641	3.71535	3.62828	3.53823	1.77071	3.02321	3.10756	2.45388	3.68959	2.70473
ENSMUSG00000009293	Ube2g2	6.86135	6.83311	6.85458	6.94309	6.84953	6.96422	6.95207	6.7835	6.804	6.72404	6.83845	6.75804	6.79877	6.57179	6.88771	6.6142	6.80365	6.62097	6.84922	6.87176	6.6519	6.67209	6.81155	6.68273	6.82456	6.55251	6.63553	6.68845	6.56817	6.8087	6.81424	6.56049	6.98947	6.89027	6.73005	6.9694	6.61455	6.80686	6.84763	6.6742	6.93351	6.93121	7.17118	6.86861	7.01764	7.06151	7.0107	6.90288
ENSMUSG00000009376	Met	5.31445	5.34612	5.19837	5.54746	4.15765	4.1767	4.43468	4.59978	5.30295	5.21908	5.034	4.69118	5.39349	5.50298	4.61371	5.26244	3.66152	4.80465	4.2515	4.8345	3.52735	3.61112	3.26864	3.84385	3.71647	3.33923	4.03376	3.12512	3.2387	4.48326	3.61439	3.61363	3.67429	3.85003	4.16447	2.588	4.41279	4.47142	4.00578	4.23252	5.31589	5.57643	5.69088	5.48122	4.73958	4.37205	5.38084	5.24015
ENSMUSG00000009406	Elk1	4.8981	5.01168	5.32062	4.97784	5.30409	5.35277	4.55464	5.337	4.86563	4.2573	5.28968	5.12367	4.95845	4.38623	4.56152	5.21785	4.73545	4.44155	4.69611	4.49485	4.52468	4.70201	4.64344	4.28515	4.40886	4.54764	4.78956	4.59541	4.39532	4.53736	4.30345	3.50794	4.40403	4.2598	4.16447	4.09089	4.68993	4.33386	4.43391	4.8332	5.2456	4.78366	5.0515	5.53767	5.01923	5.13091	4.44821	5.34183
ENSMUSG00000009418	Nav1	4.31051	4.64652	3.10035	4.41559	4.15765	3.63108	4.55464	5.22449	4.91134	4.46888	4.45108	3.97034	4.77843	4.9897	4.45113	4.85988	3.90542	4.80465	4.78873	4.8345	5.33089	5.25213	5.07168	4.84523	5.37449	4.26613	4.89274	4.99545	5.11927	5.06509	5.68966	4.96642	5.36955	5.64226	5.26411	5.42982	5.33887	5.01216	5.16533	5.53307	5.6511	6.06239	5.88003	6.04568	5.7638	4.97528	5.76982	5.92584
ENSMUSG00000009470	Tnpo1	6.33634	5.68642	5.86699	6.04642	6.19384	5.85671	5.88575	5.84808	5.93221	6.03211	5.50679	5.75632	5.99817	5.92445	6.40079	6.00194	6.28385	6.02812	6.19354	6.00995	5.52334	5.76841	5.64227	5.65318	5.68945	5.88363	5.84271	6.12236	5.93384	6.08029	5.63629	5.72467	6.0746	5.85397	5.61832	5.52713	5.6292	6.05676	6.0447	5.48176	5.96727	5.33216	5.93795	5.6184	5.17947	5.39937	5.91917	5.37418
ENSMUSG00000009535	Rnmt	5.46684	5.50734	5.39672	4.83092	4.90118	4.94945	5.26684	4.96916	4.81842	5.56427	5.25581	5.21419	5.00016	5.06964	4.66407	5.17184	4.67092	5.05006	5.27846	4.95075	4.93905	4.70201	5.46555	4.35925	4.92368	5.25971	5.49461	4.87402	4.718	4.5895	4.90956	4.19327	4.46019	4.67086	5.32952	5.091	5.07492	4.65591	5.19686	5.19362	5.44697	4.83822	4.97979	4.59524	4.6872	4.97528	5.31046	4.34467
ENSMUSG00000009549	Srp14	9.17332	9.13874	9.08833	8.95512	9.01808	9.22975	8.99458	8.8734	8.8034	8.83005	8.84328	8.96232	8.93055	8.73294	8.88651	8.88563	8.88565	8.81972	8.90333	8.87358	8.71197	8.64598	8.80808	8.63162	8.83431	8.57897	8.76042	8.76588	8.6506	8.57162	8.53615	8.52886	8.61403	8.67086	8.64472	8.67252	8.68874	8.71988	8.61717	8.5958	8.81361	8.85444	8.85092	8.75605	8.84866	9.01143	8.94246	8.84558
ENSMUSG00000009555	Cdk9	6.67047	6.39162	6.50515	6.81863	6.12088	6.59081	6.56611	6.40759	6.52406	6.68222	6.69418	6.80248	6.26087	6.14344	6.74292	6.37118	6.877	6.40858	6.45611	6.61412	7.09736	7.01785	7.17948	6.90929	6.74512	7.06246	7.37562	7.24852	7.2861	6.87323	6.89599	6.82539	6.9799	6.79092	6.81243	6.70405	7.01756	6.95497	6.98941	7.08856	6.3983	6.59332	6.67685	6.40555	6.5303	6.63714	6.64657	6.64888
ENSMUSG00000009563	Tor2a	5.60467	5.58166	6.0192	5.5785	5.58292	6.0551	5.74152	6.01522	5.55413	5.81707	5.90662	5.87206	6.0186	5.66615	5.84632	5.83482	5.97191	5.22016	5.97443	5.89857	6.4296	6.81163	6.28127	6.48176	6.3747	6.74323	6.76357	6.84744	6.81791	6.67029	6.74028	6.7807	6.26006	6.46967	6.42055	6.49546	6.63106	6.48815	6.78678	6.3558	6.01031	6.10752	5.99362	6.15797	6.21597	5.97289	5.82134	5.81234
ENSMUSG00000009566	Fpgs	3.83799	4.15643	3.80611	3.83005	4.25178	4.0584	4.00005	3.92132	3.08878	4.09678	3.19656	3.32631	2.47491	4.03441	3.40151	2.77427	3.36782	3.50646	2.62206	3.55745	3.94105	3.97009	3.4056	2.61775	3.71647	3.55814	4.20394	3.70225	4.07245	3.78866	4.08183	3.97265	3.85274	3.01879	4.09093	3.32521	4.558	4.18178	3.93276	3.18429	3.51332	3.39996	3.87472	3.43341	3.39562	3.17983	4.15882	3.79478
ENSMUSG00000009569	Mrtfb	3.30261	4.57555	3.91363	3.83005	4.05694	3.02124	3.61476	2.59785	3.61608	3.46843	3.33274	3.74597	4.33265	3.19308	3.2776	4.3827	2.77125	3.21592	2.40515	3.55745	3.94105	4.55085	4.19178	5.49781	3.9231	3.55814	4.12136	4.37442	3.52974	4.98948	4.30345	3.80428	4.40403	4.9904	5.29719	4.17337	4.62547	4.25982	4.63143	5.02464	3.83391	4.08119	4.22417	4.01352	3.63562	3.02967	3.15948	4.05643
ENSMUSG00000009575	Cbx5	5.90072	6.32827	6.30246	5.6678	6.01747	6.61196	6.0376	6.16499	5.88716	5.94047	6.07144	6.02993	5.79992	5.85846	5.97158	6.00194	5.99845	5.88365	5.89332	5.92723	5.63871	5.81339	5.64227	5.36022	5.37449	6.33268	5.67913	5.56526	5.28457	5.50595	5.23089	5.70089	5.36955	5.31042	5.48113	5.58853	5.59595	5.18213	5.7791	5.63053	5.92292	6.25521	5.73511	5.56509	5.93077	6.31883	6.01079	6.05121
ENSMUSG00000009585	Apobec3	8.61972	8.90906	8.99042	8.85726	8.81335	9.24676	8.89298	9.04609	9.32426	9.22662	9.31348	9.3961	9.15714	9.18501	9.32251	9.19261	9.6214	9.42226	9.38159	9.42145	8.65487	8.62406	8.70899	8.26313	8.53695	8.82828	8.25504	8.44549	8.35768	8.50531	8.25557	8.52548	8.29302	8.20681	8.19623	8.34793	8.22272	8.4923	8.18579	8.32807	9.34804	9.35777	9.54687	9.47792	9.4415	9.62112	9.45178	9.49992
ENSMUSG00000009614	Sardh	1.6856	1.13902	3.42505	2.01836	1.76841	1.9439	2.50784	1.00775	4.3052	2.32985	4.03807	4.55925	1.90134	1.89344	2.82541	3.19815	3.52213	3.63238	3.70392	3.0325	2.53269	0.897661	0	1.61125	1.59656	0.871172	0	0.893992	0	1.43792	1.52334	0	0.880069	1.36674	1.47629	1.00182	2.46235	2.00943	1.37056	2.33486	0	0	2.07598	1.47635	0	1.88258	1.57713	1.50578
ENSMUSG00000009621	Vav2	7.24545	6.63792	6.39813	6.81863	6.99272	6.6936	6.66272	7.07062	6.7547	6.95233	6.73162	6.817	6.89034	6.51581	6.85556	6.7139	6.72636	6.54294	6.76053	6.38536	6.27768	6.05726	6.11144	6.30554	6.22658	6.03724	6.03543	5.97266	6.26595	6.23563	6.71476	6.11499	6.26006	6.54479	6.42055	6.17352	6.38073	6.31618	6.34124	6.39793	6.58067	6.6247	6.60717	6.29528	6.4223	6.31883	6.39777	6.64888
ENSMUSG00000009630	Ppp2cb	6.67047	6.30652	6.24185	6.48358	6.72376	6.914	6.35099	6.47471	6.7547	6.46921	6.89455	6.66481	6.37622	6.67762	6.64602	6.32987	6.72636	6.73766	6.55172	6.44604	5.3648	5.00313	5.43387	5.08248	5.22635	5.54236	5.67913	5.56526	5.43287	5.53283	5.43221	5.52241	5.53559	5.09407	5.42238	5.28895	5.16837	4.91903	5.79979	5.6769	6.63667	6.33327	6.09892	6.26216	6.78825	6.77333	6.71627	6.60865
ENSMUSG00000009640	Dmap1	5.84617	5.1154	5.81246	5.6678	5.78536	5.58445	4.99723	5.40741	5.69146	5.68212	5.69547	5.56318	5.72728	5.41391	5.58394	5.54109	5.12087	5.72308	5.31006	5.83948	5.33089	5.25213	5.15176	4.68157	5.77193	5.22815	5.35703	5.27671	5.63014	4.98948	5.58086	5.22175	5.30966	5.0258	5.16008	5.13282	5.07492	5.26015	5.16533	5.19362	5.13329	5.54397	5.64526	5.19569	5.73829	4.75369	5.44794	5.40583
ENSMUSG00000009647	Mcu	3.94569	3.94745	4.7536	4.19301	4.42342	4.57165	4.0822	3.92132	3.82157	4.2573	4.2593	4.25254	3.68418	3.32922	4.39259	4.0168	3.90542	4.63449	3.60549	4.15044	2.53269	3.13215	2.94822	2.61775	3.0152	2.10989	3.49218	2.62055	2.64954	2.14359	3.37473	2.41235	3.57604	3.27557	3.02313	4.00342	2.46235	3.47085	2.87634	3.42063	2.93169	3.6644	3.41263	3.17328	4.25518	3.55451	3.57419	3.88737
ENSMUSG00000009654	Oit3	3.595	2.20381	3.56356	3.48166	2.20482	3.25435	4.00005	3.33585	2.92016	2.59321	2.46926	3.74597	3.46343	3.04274	3.71988	2.77427	4.01348	4.21875	3.38588	2.19885	1.95304	2.81584	1.95573	2.35342	0	0	2.35079	2.14836	1.63685	2.6154	2.24766	0.898929	2.12494	2.87095	2.66606	3.17317	1.70291	2.00943	2.06054	2.33486	2.2596	0	2.32779	2.19057	0.965253	0.92279	2.79728	1.91061
ENSMUSG00000009681	Bcr	5.00156	4.05572	4.35628	4.41559	4.95814	5.62664	4.81704	5.1443	4.76962	4.86753	5.07342	4.86888	5.00016	3.86553	4.26787	4.80064	4.85646	4.63449	4.2515	4.8345	5.10875	5.54663	5.84857	5.12558	4.87475	6.46042	5.55878	5.64165	5.59908	5.13693	5.49352	5.90203	5.70786	5.68716	5.23026	5.58853	4.86763	4.59699	5.19686	4.98833	4.62519	4.08119	3.87472	4.48473	4.25518	4.49177	4.5737	4.69138
ENSMUSG00000009687	Fxyd5	8.94579	9.00333	8.9996	8.99305	9.08034	8.66298	8.99193	9.04885	9.13736	9.09202	9.08666	8.82902	9.02701	9.18725	9.14328	9.20123	9.00826	9.02596	9.12825	9.25336	10.5003	10.5533	10.548	10.8148	10.4613	10.371	10.8222	10.7512	10.8909	10.853	10.8373	10.6699	10.8683	10.9147	10.9053	10.7735	10.949	10.7294	10.857	10.8371	10.0523	10.0171	9.92529	10.1019	9.89983	9.80717	10.1355	10.1359
ENSMUSG00000009739	Pou6f1	2.93551	3.23514	3.68993	3.9297	3.40968	3.02124	2.24797	2.82061	3.82157	3.46843	3.57171	4.33554	2.88422	3.04274	3.14203	3.90873	3.195	3.50646	3.70392	2.8043	2.53269	2.15451	2.27466	3.20488	1.00871	2.10989	2.02707	1.44181	2.64954	2.6154	2.50751	1.84561	2.59521	2.3066	2.44779	2.81048	1.08935	2.33198	1.75641	2.9015	2.74047	2.06532	3.7934	3.84481	3.52061	3.85167	2.79728	3.35035
ENSMUSG00000009741	Ubp1	6.33634	6.43236	6.53913	6.43353	6.35098	6.78956	6.0782	6.42467	6.6906	6.43604	6.47621	6.53033	6.54069	6.28412	6.14117	6.35067	6.21762	6.47732	6.21038	5.9829	6.53761	6.47623	6.64169	6.26756	6.44343	6.50061	6.20542	6.2086	6.6155	6.43405	5.99543	6.54722	6.22806	6.4306	6.12141	6.17352	6.38073	6.33432	6.14509	6.10761	6.4461	6.27512	6.30369	6.10292	6.46958	6.25258	6.49617	6.20304
ENSMUSG00000009772	Nuak2	6.50428	6.14433	6.3795	6.57876	6.53072	5.92592	6.1177	6.49102	6.50927	6.66801	6.3211	6.00479	6.32791	6.42755	6.43019	6.32987	6.1482	6.44336	6.12414	6.1624	5.79613	5.69821	5.69668	5.92125	5.84995	5.5928	5.89335	5.66625	6.24603	6.2839	6.01647	5.5493	6.03817	6.10625	6.02599	5.91047	6.14817	6.1209	5.7791	6.32701	6.15155	6.31415	5.8197	6.00621	6.19737	5.7747	6.15833	6.12912
ENSMUSG00000009828	Cilk1	1.6856	1.13902	1.66205	1.01227	2.81085	2.39813	2.24797	1.00775	1.93184	1.00495	1.49315	0	1.4976	1.89344	1.4539	2.77427	1.11463	1.6196	1.83921	1.76302	3.64242	3.70958	3.11731	2.84107	3.33756	3.83455	2.61501	2.80904	3.65584	2.80376	3.72078	3.61363	3.57604	2.70621	3.93155	4.17337	2.13203	3.47085	3.02426	2.08271	2.51998	0	1.77071	0	2.26592	0.92279	1.57713	0.941028
ENSMUSG00000009863	Sdhb	7.75505	8.07208	7.99019	7.61676	7.90974	8.13686	7.84398	8.02102	7.60233	7.6609	7.8662	8.01956	7.74401	7.59827	7.33897	7.89577	7.75888	7.8196	7.93702	8.00656	7.70552	7.81075	7.94653	7.98747	7.91211	7.64382	7.94273	7.98495	7.87123	7.87759	7.80782	7.7278	7.83242	7.88418	7.9005	7.99798	7.77256	7.64185	7.86117	7.84517	7.72292	7.80715	7.70357	7.74747	7.58822	7.79026	7.58821	7.79892
ENSMUSG00000009894	Snap47	3.83799	4.05572	3.27182	3.48166	3.94867	3.78801	4.00005	4.18453	3.72248	3.00866	3.67782	3.74597	3.87558	4.11197	3.71988	4.11733	4.114	3.95515	3.49986	4.3329	4.39939	4.65336	4.52815	4.56114	4.71714	4.3854	5.0793	4.48914	4.98153	4.3076	4.4343	4.12341	4.66525	4.57855	4.54096	4.91041	4.33431	4.01177	5.03184	4.61242	3.83391	3.39996	3.70721	4.01352	3.93415	3.4401	3.89592	3.21398
ENSMUSG00000009905	Kdsr	3.72161	3.94745	4.10726	4.41559	4.25178	3.78801	3.4999	4.33662	4.08355	4.2573	4.86459	4.07066	3.33895	3.77304	3.2776	3.37101	3.66152	1.6196	4.2515	3.40277	5.3648	4.96378	5.26411	5.20811	4.971	5.61738	5.46142	5.17755	5.66055	4.98948	5.07915	5.62709	5.24718	4.67086	5.16008	5.28895	5.37852	5.33417	5.10013	5.19362	4.09605	3.53823	4.16072	3.17328	3.52061	4.49177	2.98972	3.79478
ENSMUSG00000009907	Vps4b	6.73194	6.5847	6.71292	6.86971	7.05932	6.33501	6.43155	6.64466	6.5958	6.88017	6.83845	6.80248	6.84528	6.70291	6.62074	6.90884	6.91929	7.01703	6.87057	6.85693	6.44554	6.35977	6.18939	6.28668	6.44343	6.09088	6.57476	6.53666	6.24603	6.37585	6.59398	6.13288	6.03817	6.45677	6.61672	6.06968	6.40013	6.56701	6.48864	6.4917	6.76785	6.31415	6.3183	6.82392	6.69849	6.61094	6.7026	6.49553
ENSMUSG00000009927	Rps25	11.8035	11.8914	11.7005	11.6478	11.7812	11.9072	11.6518	11.6471	11.2621	11.4508	11.2947	11.7066	11.4344	11.403	10.9453	11.4722	11.6616	11.6696	11.5517	11.4797	11.3507	11.2998	11.5383	11.3802	11.6706	11.5796	11.4903	7.99954	10.8933	11.3955	11.3531	11.4046	11.2412	11.1757	11.4407	11.2415	11.1783	11.3395	11.508	11.4252	11.8327	11.6988	11.6862	11.5808	11.7314	11.6985	11.7444	11.563
ENSMUSG00000009995	Taz	5.57143	5.78409	5.86699	6.11153	5.68769	5.35277	5.79122	5.89784	5.434	5.81707	5.66998	5.87206	5.54205	5.38295	5.86797	6.00194	5.67559	5.17948	5.6184	5.809	6.08769	6.43365	6.05007	6.16799	6.18705	5.75664	6.10154	5.9528	5.88316	6.06195	6.09769	6.13288	6.09248	6.33508	6.13976	6.25152	6.23714	5.81968	6.17706	5.6769	5.90022	5.91786	6.01172	5.69486	5.81351	5.90981	5.96571	5.85881
ENSMUSG00000010025	Aldh3a2	5.35408	4.64652	5.1107	5.19368	5.87683	5.40218	5.07954	5.47454	5.36996	5.3672	5.66998	4.97625	5.45476	5.44421	5.50324	5.57684	5.53762	5.60516	5.59294	4.77267	6.4296	6.03844	6.48048	6.12615	5.97128	5.94317	6.16476	6.17472	6.50254	6.47621	6.55137	6.33182	6.1787	6.29213	6.60356	6.30738	6.32093	6.22184	6.44991	6.25243	5.20912	5.03793	5.44678	5.74367	5.32368	4.6023	5.44794	5.52591
ENSMUSG00000010045	Tmem115	5.84617	5.42898	6.11242	5.95477	6.09571	5.85671	5.33544	5.96941	5.55413	6.13904	5.90662	5.52832	5.77611	6.12485	5.97158	5.3885	5.53762	5.60516	5.59294	6.03651	5.845	5.83536	5.98598	5.76645	5.77193	5.61738	5.79022	6.03063	5.53487	6.08029	6.24759	6.23578	6.16187	5.96753	6.12141	6.13288	5.56191	5.96655	6.06193	6.03827	5.92292	5.86628	5.57399	5.6184	5.88501	5.23752	5.6609	5.83576
ENSMUSG00000010047	Hyal2	3.83799	3.8304	4.19513	4.34514	4.15765	3.45498	3.91294	4.71531	4.16128	3.17872	4.62032	4.16446	3.2027	4.18557	4.33158	4.11733	2.77125	4.04847	3.60549	2.8043	4.18835	4.38198	3.75235	4.28515	4.71714	3.99319	5.1224	4.787	4.93254	5.06509	4.55426	4.12341	5.11347	4.75762	4.6978	5.00353	4.92231	5.01216	4.92294	5.12839	3.51332	4.40417	4.09436	4.64748	4.57638	4.2415	4.15882	4.20774
ENSMUSG00000010048	Ifrd2	5.05063	4.84062	4.69452	4.34514	4.90118	5.49619	4.43468	4.59978	4.71911	4.09678	4.6726	4.86888	4.67922	3.77304	4.71273	4.46131	4.45793	4.2969	4.8329	4.64044	4.18835	4.70201	4.33587	4.20703	3.9231	4.54764	4.35614	5.14292	3.97902	4.42705	3.37473	4.65599	4.46019	3.99993	4.6978	4.25138	4.25131	4.59699	4.14159	4.29331	4.38475	4.47476	5.08606	4.01352	4.97623	5.01579	4.44821	4.69138
ENSMUSG00000010051	Hyal1	1.6856	2.53835	2.68069	2.3415	2.53942	1.27723	2.50784	3.01353	1.93184	2.59321	2.46926	3.32631	2.47491	2.68491	2.82541	2.17146	2.77125	2.62813	3.49986	3.22948	3.74898	3.39142	3.11731	3.62099	4.01628	2.76639	3.20196	2.80904	4.16019	3.78866	4.49553	3.27005	3.35686	4.37405	4.09093	4.17337	3.96912	4.01177	3.77459	3.62364	3.38839	2.3915	2.54212	0.919314	1.53844	2.45388	2.79728	2.22638
ENSMUSG00000010054	Tusc2	5.18856	5.65234	5.63531	5.7244	5.21341	5.70747	5.23127	5.7156	5.434	5.50153	6.03197	5.45596	5.42445	5.90279	5.2953	5.64579	6.05012	5.44276	5.66801	5.57545	5.74554	6.00005	5.22762	5.89657	5.94782	5.82153	5.91803	5.89154	5.66055	5.75458	6.05765	5.5757	5.79779	5.81405	6.02599	5.52713	5.52705	5.81968	5.79979	5.8887	4.73189	4.94153	5.30727	5.23035	5.25338	5.51693	5.44794	5.34183
ENSMUSG00000010057	Nprl2	4.66586	3.703	3.91363	4.02291	4.71541	3.63108	4.30383	4.76977	4.08355	4.17927	3.95609	4.41403	4.26584	4.61658	4.33158	4.53586	3.66152	3.95515	3.96435	4.15044	5.18666	5.28444	4.6978	4.79271	5.14615	5.12908	5.42746	5.45666	4.718	4.98948	5.07915	5.0441	5.00437	5.12704	4.6978	4.70394	4.92231	4.81946	4.84548	4.79167	4.09605	4.47476	4.45325	4.23452	4.18136	4.65455	3.79644	4.46973
ENSMUSG00000010067	Rassf1	6.39452	6.0162	5.97022	6.21392	6.12088	5.49619	6.31747	6.08132	6.28456	6.11827	6.01182	5.72587	6.03876	6.4123	5.75633	6.028	5.64232	6.22087	6.1765	6.30026	6.44554	6.29781	6.00766	5.92125	6.26506	6.03724	6.57476	6.2086	6.30497	6.08029	6.26528	6.2846	6.38138	6.68421	6.19345	6.52717	6.49337	6.36995	6.29829	6.4917	6.11259	6.08514	6.11575	6.08409	5.88501	5.62562	6.27379	6.18491
ENSMUSG00000010095	Slc3a2	9.8813	9.82964	9.97975	10.0565	10.1961	10.0618	9.90704	10.0775	9.86703	9.93024	9.76855	9.91943	9.95183	9.96998	10.0644	9.98401	9.84444	9.88131	9.88094	9.89035	8.68538	8.80197	8.75779	8.8433	8.98887	8.28508	8.78074	8.80793	8.81507	8.90827	8.83452	8.64871	8.85042	9.13516	8.9685	8.87708	8.7804	8.96672	8.87034	8.94744	9.52909	9.57015	9.57755	9.7349	9.87224	9.70403	9.65891	9.83822
ENSMUSG00000010097	Nxf1	6.07687	6.41213	6.74238	6.36398	6.65652	6.45693	6.53727	6.72956	6.92034	6.53335	6.73162	6.95465	6.46824	6.33353	6.92948	6.66491	7.03919	6.87138	6.91234	7.03867	6.4613	6.47623	6.59948	6.10477	6.44343	6.69786	6.44496	6.36701	6.12041	6.62103	6.59398	6.49285	6.1787	6.33508	6.19345	6.32553	6.17093	6.4218	6.31275	6.22148	6.97755	7.02828	7.08836	6.57696	6.94143	7.07115	7.09685	6.79944
ENSMUSG00000010110	Stx5a	7.1131	7.09657	7.10196	6.93112	7.33137	6.87953	6.97375	7.02656	6.85167	6.8427	6.98	6.68077	6.83379	6.92332	6.74292	6.86614	7.08944	6.81937	6.88113	6.81153	6.88007	6.78929	7.16989	7.09425	6.95974	6.91166	6.77712	7.13858	6.88383	6.85204	6.95167	6.84722	6.90093	6.88064	6.89036	7.19344	6.64739	6.88281	6.91553	6.76285	6.92229	6.68549	6.82744	7.01497	6.82507	6.68816	6.80852	6.76325
ENSMUSG00000010142	Tnfrsf13b	5.27369	5.78409	6.13482	5.77887	5.75353	6.56934	5.95279	5.74309	6.47924	5.96393	6.21934	6.85969	6.07823	5.76551	6.06824	5.77452	6.3879	6.37294	6.3075	6.11335	6.36405	6.35977	6.15094	6.20865	6.20695	6.59024	6.35747	6.4823	6.22584	6.06195	6.13665	6.40725	6.62196	6.20218	6.02599	5.93432	6.32093	6.20221	6.52635	6.05592	5.85372	5.40628	5.79901	5.16017	5.54583	6.16524	5.11786	5.46712
ENSMUSG00000010277	2610507B11Rik	5.78948	5.75226	5.66639	5.83135	6.01747	5.95931	5.69005	5.96941	5.93221	6.05414	5.90662	5.9792	5.70223	6.02813	6.06824	6.15169	6.24004	6.11698	6.10625	6.25576	6.02545	6.31355	6.07082	6.41383	5.97128	6.33268	6.44496	6.12236	6.24603	6.18568	6.13665	6.02207	6.30676	6.54479	6.31147	6.11212	6.17093	6.24121	6.16116	6.29764	5.78103	6.19375	6.09892	6.02608	6.27039	5.93114	5.91917	6.12912
ENSMUSG00000010290	AI597479	4.0459	4.64652	4.35628	4.41559	4.57679	4.48258	3.91294	3.92132	4.23503	4.46888	3.67782	4.33554	5.36184	4.03441	4.33158	4.0168	4.45793	4.50877	4.43464	4.3329	3.84821	3.97009	3.75235	3.49517	4.26438	4.26613	4.12136	3.88098	3.97902	4.3076	4.30345	4.49934	3.76627	4.47992	4.01344	4.17337	3.74477	3.81901	3.93276	4.03308	4.31781	4.16897	4.34325	4.59524	2.74727	4.2415	4.44821	4.74185
ENSMUSG00000010307	Tmem86a	4.8981	4.95688	4.69452	5.19368	5.11665	4.8814	5.03897	5.01498	4.55602	4.8169	4.86459	4.97625	4.87125	4.90507	5.01394	4.11733	5.30225	4.573	5.42994	5.00554	6.58154	6.75512	6.44913	7.19886	6.71764	5.64154	6.69385	6.7004	6.79068	6.90444	7.02618	6.61242	7.02715	7.22317	7.21851	7.20329	6.61455	7.19238	6.98038	7.12246	4.56873	4.66791	4.28494	4.83934	4.63286	3.93852	4.44821	4.74185
ENSMUSG00000010342	Tex14	3.94569	3.8304	4.43057	4.02291	4.25178	3.78801	3.82023	3.92132	4.76962	5.3672	5.11179	4.16446	4.45766	5.44421	4.97457	4.73886	4.91336	5.50993	5.24616	4.64044	2.75356	1.44683	0.97064	2.02954	1.00871	0	1.01811	2.40369	1.03909	0.891149	1.52334	0.898929	1.42273	0.839502	1.47629	0	2.13203	1.59334	1.75641	1.38847	2.74047	1.04387	1.77071	2.66614	2.52658	2.45388	2.98972	2.70473
ENSMUSG00000010358	Ifi35	9.18435	9.0268	9.19874	9.37533	9.31921	9.53399	9.30797	9.30775	9.67833	9.31137	9.52552	9.50321	9.7031	9.745	9.77901	9.5816	9.87162	9.7187	9.72119	9.63632	6.9599	6.93886	7.00721	7.33363	6.8501	6.73202	7.01298	7.23214	7.2059	7.23424	7.22908	7.12256	6.7514	6.89027	7.28597	7.18353	7.40122	7.91337	7.09358	7.36832	9.62046	9.3901	9.64286	9.79836	9.37683	9.65036	9.71957	9.70305
ENSMUSG00000010362	Rdm1	4.4633	3.23514	3.56356	4.11046	4.25178	4.1767	3.91294	3.47349	3.72248	4.40174	4.11565	3.15406	4.26584	3.32922	3.89877	3.19815	3.66152	2.36339	3.79605	3.69715	4.89331	5.46441	5.26411	4.62261	5.18681	5.37949	5.16425	4.83117	4.93254	4.78106	4.95386	5.08142	4.80193	4.95412	4.83925	5.17347	4.62547	5.26015	5.34492	4.91285	4.24761	4.40417	4.0248	4.23452	3.93415	4.89068	4.23679	4.13407
ENSMUSG00000010376	Nedd8	9.88806	9.83154	9.83852	9.70915	9.7364	9.65102	9.81243	9.65025	9.48971	9.55291	9.69936	9.70984	9.66795	9.54103	9.54037	9.67528	9.6214	9.63466	9.68098	9.64929	9.36549	9.18445	9.30051	9.46547	9.4032	9.24384	9.43895	9.34784	9.28159	9.21463	9.30329	9.33551	9.30613	9.38896	9.45237	9.36119	9.41401	9.42828	9.41711	9.40371	9.55839	9.68997	9.62681	9.69046	9.64912	9.62604	9.77125	9.69666
ENSMUSG00000010392	Gosr1	5.31445	5.16459	5.32062	5.23323	4.84187	5.49619	5.1574	5.37263	5.04037	5.56427	4.95178	5.21419	5.42445	5.76551	4.97457	6.00194	5.60826	5.33575	5.7624	5.50114	4.46339	5.37723	4.40285	4.35925	4.54017	4.327	4.73506	4.54325	4.32112	4.48326	4.66501	3.97265	5.00437	4.9904	4.6978	4.70394	5.02582	4.25982	5.10013	4.98833	5.4153	5.03793	5.30727	5.16017	5.17947	4.9336	5.44794	5.05295
ENSMUSG00000010406	Mrpl52	9.35033	9.3895	9.24322	9.2216	9.27226	9.29333	9.41487	9.32832	8.95841	8.98142	9.17311	9.07229	8.86435	9.01876	8.74454	9.05996	9.00172	9.03454	8.91878	9.07912	8.94839	9.13215	9.17679	9.2041	8.99174	8.99697	9.06106	8.98943	8.99884	8.99299	8.87541	9.09666	9.20908	9.06247	9.13324	8.9225	8.95776	9.17492	9.15148	8.95687	9.24371	9.20524	9.13711	9.19386	9.12453	9.18355	9.27828	9.14184
ENSMUSG00000010453	Kansl3	6.10037	5.93347	6.13482	6.06845	6.58598	5.541	6.30041	6.26318	6.21336	6.31355	6.41615	6.25983	6.72608	6.42755	6.73116	6.54369	6.5036	6.49401	6.56488	6.38536	5.55306	5.43593	5.61428	5.32367	5.79841	5.73434	5.94228	5.66625	5.56733	5.70816	5.63629	5.62709	5.90286	5.93066	5.565	5.52713	5.4547	5.50413	5.84028	5.74377	5.78103	5.96767	6.06467	5.76747	5.93077	5.82116	5.98843	5.68914
ENSMUSG00000010517	Faf1	6.16864	6.09444	6.22107	5.83135	5.65361	6.08566	5.97447	5.84808	5.99724	6.1595	5.47771	5.84398	5.70223	5.74131	5.66036	5.94836	5.53762	5.57411	5.56702	6.1624	6.18581	6.18255	6.11144	6.32417	6.24595	6.22485	6.33932	6.08636	6.50254	6.20253	6.66233	6.61242	6.43841	6.17091	6.15788	6.09105	6.56386	6.47184	6.46293	6.10761	5.78103	5.69944	5.8602	5.8366	5.73829	5.99332	5.98843	5.81234
ENSMUSG00000010538	Tsacc	0	0	2.90573	1.60129	1.76841	2.39813	0.954223	0	0	3.00866	1.49315	1.70381	2.88422	2.68491	2.41919	2.77427	2.99863	2.36339	1.83921	3.22948	1.54329	2.15451	1.95573	3.03441	1.00871	2.57891	1.01811	1.83792	2.05825	0	2.50751	2.62949	2.12494	1.75202	2.1905	1.58739	1.70291	1.00629	0	0.855197	1.94165	2.88177	2.32779	2.66614	1.94756	1.48107	2.31253	1.50578
ENSMUSG00000010554	Mettl16	4.31051	4.05572	4.27795	4.34514	4.05694	4.1767	4.43468	4.40704	4.0014	4.17927	4.03807	4.41403	4.45766	4.11197	4.50738	3.7919	4.53248	4.13612	3.70392	4.15044	4.74669	4.49672	4.64344	4.68157	4.66053	3.65628	4.558	4.18319	4.39532	4.36856	4.61069	4.32359	4.34559	4.79912	4.42604	4.52705	4.62547	4.59699	4.07528	4.51369	4.38475	4.8908	3.70721	4.09101	3.74214	4.65455	4.38112	4.63907
ENSMUSG00000010607	Pigyl	6.86135	6.70596	6.90756	7.11171	6.87933	6.87953	6.77813	7.03771	6.77956	7.03218	6.75605	6.94146	7.01762	6.70291	6.58198	7.0169	6.52201	6.97009	6.72581	6.44604	6.20466	5.85701	6.57064	6.06103	6.03946	6.12555	5.67913	6.2086	6.16351	6.08029	6.09769	6.11499	5.90286	5.94922	5.98598	5.78494	6.00351	5.84522	6.17706	6.07336	6.18949	6.33327	6.43015	6.1215	6.19737	6.25258	6.29217	6.56726
ENSMUSG00000010608	Rbm25	7.1131	7.04496	7.24264	6.95497	6.78801	6.65336	6.96295	7.29148	7.50878	7.24823	7.1089	7.44051	7.31064	7.16084	7.03849	7.12952	6.94681	7.14931	7.3825	7.1154	6.78309	6.75512	6.46489	6.59344	6.68962	7.03536	6.69385	6.36701	6.87089	6.97475	6.62171	6.88992	6.84929	7.1123	6.84635	6.9809	6.96643	6.93131	6.77638	6.80521	7.49194	7.64825	7.50713	7.17478	7.4219	7.16419	7.31923	7.44245
ENSMUSG00000010609	Psen2	5.39266	5.61743	5.01736	5.06809	5.68769	4.73482	5.49391	5.53868	5.36996	5.40198	5.64403	5.16964	5.48445	5.78932	5.38811	6.00194	5.64232	5.63555	5.51374	5.74604	6.08769	6.03844	5.74911	6.62382	6.1464	5.73434	5.98961	5.91225	6.03013	6.20253	6.01647	5.0441	6.19535	6.26276	6.084	6.19342	5.78486	5.40457	6.29829	6.57975	5.38292	5.40628	5.18505	5.29727	4.97623	4.37205	5.89533	5.30872
ENSMUSG00000010663	Fads1	5.78948	5.58166	5.9451	5.93091	5.75353	6.40939	6.13704	5.56972	4.99863	5.7646	5.59069	5.87206	5.62436	5.25202	5.50324	5.50443	4.79723	5.50993	5.31006	4.95075	7.18539	7.2067	7.20785	7.25817	6.88758	7.38223	7.21565	7.38071	7.38046	7.06038	7.17396	7.44957	7.31295	7.05349	7.37386	7.04801	7.13797	7.17234	7.14298	7.26587	5.82989	6.31415	6.22834	5.76747	5.99681	6.59765	5.79581	5.96885
ENSMUSG00000010755	Cars	5.92724	5.81523	6.57232	6.19402	5.90608	6.80801	6.0376	5.92209	6.01828	6.05414	5.88463	6.23842	6.15408	6.17992	6.34013	6.24353	6.24004	6.6057	6.35371	6.11335	4.52468	5.18526	4.84958	4.73821	4.47601	4.13611	3.94051	4.37442	4.718	4.68846	4.30345	4.55347	4.15456	4.57855	4.48464	4.46291	4.33431	4.71251	4.00578	4.7489	5.44697	5.44195	5.62189	5.16017	5.32368	6.39759	5.27395	5.76431
ENSMUSG00000010911	Apip	7.63147	7.071	7.26311	7.26267	7.55094	7.51757	7.08752	7.19526	7.39273	7.29523	7.46808	7.67373	7.46753	7.49349	7.20932	7.18848	7.77432	7.69525	7.33722	7.32379	6.56704	6.47623	6.46489	6.59344	6.3747	6.44678	6.4106	6.35193	6.45128	6.26799	6.47742	6.57365	6.33707	6.29213	6.53589	6.37864	6.40013	6.59739	6.47584	6.55514	7.04118	7.08579	6.99141	7.02488	7.26101	7.19097	7.16823	7.18412
ENSMUSG00000010914	Pdhx	5.00156	5.2582	4.63292	5.51574	5.30409	5.13625	4.95425	5.1443	5.33685	4.40174	5.07342	4.97625	4.91551	4.32239	4.89246	4.3827	5.34424	5.0945	5.07282	5.20599	4.58347	4.65336	4.52815	4.56114	4.26438	4.54764	4.28204	4.03998	4.88182	4.17736	4.4343	4.65599	4.15456	4.2598	4.64739	4.64736	4.41279	4.8701	4.96016	4.61242	4.92417	4.94153	4.97979	4.79371	4.97623	4.80081	5.38084	5.34183
ENSMUSG00000010936	Vac14	6.96738	6.94995	6.68284	6.62409	6.9652	6.45693	6.24798	6.56988	6.50927	6.77799	6.62953	6.83137	6.58247	6.76425	6.73116	6.77674	6.57587	6.63608	6.55172	6.54183	6.84446	6.90809	6.8719	6.76682	7.13618	6.66287	6.62058	6.7004	6.63094	7.07874	7.07714	6.93139	6.85976	6.79092	6.87948	6.95781	6.81571	6.62714	6.92498	7.01828	6.74255	6.6091	6.58317	6.508	6.78825	6.42792	6.88316	6.32393
ENSMUSG00000011008	Mcoln2	5.23176	5.68642	4.86495	5.51574	5.01293	3.78801	4.99723	5.10247	4.43605	4.91645	5.22113	4.25254	4.87125	4.506	4.97457	4.91679	4.29619	4.50877	4.2515	5.29665	4.58347	4.12083	3.75235	4.89591	4.60161	4.06642	3.49218	4.24979	3.52974	4.17736	4.23329	3.89092	4.46019	4.13571	4.01344	4.46291	3.96912	4.33386	4.20499	4.8332	5.78103	5.1283	4.78317	5.12376	5.35759	2.86204	5.57345	5.05295
ENSMUSG00000011096	Akt1s1	6.46861	6.28444	6.39813	6.57876	6.47326	6.17365	6.33433	6.44154	6.55319	6.40209	6.47621	6.14945	6.45331	6.53001	6.76617	6.431	6.1243	6.37294	6.42759	6.1624	6.59589	6.58398	6.22685	6.24819	6.54074	5.94317	6.33932	6.62713	6.22584	6.18568	6.67562	6.36247	6.51995	6.6506	6.49371	6.58857	6.17093	6.36995	6.31275	6.5301	6.98835	7.03997	6.54641	6.97465	6.77576	6.80834	6.93085	6.85782
ENSMUSG00000011114	Tbrg1	6.12349	6.1196	6.04307	6.2909	6.28572	6.2832	6.28314	5.94594	6.50927	6.09721	6.18377	5.87206	6.20847	6.61239	6.26054	6.45041	6.42751	6.42608	6.21038	6.30026	6.16671	6.13018	5.84857	6.32417	5.99437	5.16286	6.07984	6.27407	5.98279	5.86448	5.76619	5.83805	5.94283	6.24785	6.22817	6.09105	5.78486	6.24121	5.82017	6.15752	6.1322	6.06239	5.95675	6.29528	6.21597	6.07227	5.98843	6.11003
ENSMUSG00000011148	Adssl1	6.73194	6.67234	7.00803	6.65354	7.08513	7.24712	6.56611	6.86081	6.21336	6.21921	6.30463	6.38202	6.15408	6.44264	6.48725	6.2656	6.24004	6.13836	6.56488	6.73253	6.80795	6.68425	6.79917	6.92158	7.0396	6.98903	6.60547	6.84744	6.55204	6.67029	6.43116	6.83634	6.93105	6.70619	6.83513	6.86159	6.69528	6.83262	6.87713	6.82594	6.88809	6.95609	6.95447	6.83522	6.9075	7.24309	6.7026	6.72612
ENSMUSG00000011158	Brf1	5.50255	5.42898	5.53785	5.45013	5.25947	5.66762	5.86269	5.62985	5.71743	5.84261	5.38676	5.84398	5.7519	5.21734	5.84632	5.80499	5.38505	5.83208	5.59294	5.38195	5.98241	5.85701	5.91891	5.89657	5.77193	6.09088	5.64997	5.42818	5.77614	5.70816	5.74113	5.81608	5.6607	5.87353	5.85883	5.52713	6.27964	5.65616	5.25792	5.82836	5.5083	5.51076	5.44678	5.23035	5.86157	5.45934	5.34608	5.63675
ENSMUSG00000011179	Odc1	5.57143	5.81523	5.53785	5.88199	5.65361	6.61196	5.63668	6.01522	6.05946	6.21921	6.4314	6.34243	5.84639	5.69164	5.95144	5.86406	6.46605	6.24078	5.97443	5.33993	4.52468	4.49672	4.19178	3.94357	4.33843	4.20258	4.73506	4.83117	3.97902	4.10755	3.99968	4.32359	4.46019	4.62544	4.42604	4.25138	3.96912	4.09928	4.48588	4.79167	4.62519	4.94153	5.33627	5.00865	5.28896	5.62562	5.44794	5.09239
ENSMUSG00000011254	Thg1l	3.30261	2.80974	3.27182	2.3415	2.81085	3.02124	2.24797	2.82061	2.24911	2.00743	1.49315	2.73205	2.47491	2.20798	2.82541	2.17146	3.195	2.03891	3.12672	1.13556	2.53269	2.98265	3.53067	1.61125	2.59945	2.57891	1.60905	2.14836	2.05825	2.3987	2.24766	2.41235	2.12494	2.3066	2.1905	2.81048	2.9573	2.00943	2.31158	1.38847	2.2596	2.65736	1.38303	2.85569	2.74727	2.67235	2.79728	2.70473
ENSMUSG00000011256	Adam19	7.67907	7.63066	7.84154	7.74541	7.5229	8.0309	7.6009	7.79017	7.65029	7.549	7.51894	7.86748	7.56801	7.55727	7.51393	7.32088	7.29612	6.97009	7.24215	7.05175	7.22285	7.13764	7.44085	7.08336	7.08332	7.26269	7.16502	7.07571	7.2059	7.00386	7.36653	7.43523	7.0908	7.21552	7.41964	7.09108	7.37205	7.18239	7.17499	7.22744	7.38972	7.52059	7.70912	7.38168	7.11005	7.79609	7.3977	7.56665
ENSMUSG00000011257	Pabpc4	4.72752	4.95688	4.50122	4.34514	4.95814	4.38765	4.15992	4.59978	4.55602	4.53303	3.86916	3.48016	4.26584	3.86553	4.39259	3.90873	3.90542	4.04847	3.96435	3.55745	5.22409	5.11515	5.22762	4.49693	4.60161	5.32084	4.61947	4.9561	4.32112	4.7355	4.86385	4.96642	5.24718	5.19079	4.54096	5.091	4.48722	4.96635	4.58453	4.7489	4.73189	5.03793	4.22417	4.01352	5.14105	4.70497	4.0764	4.63907
ENSMUSG00000011267	Zfp296	6.35599	6.19256	6.41653	6.27204	6.60394	6.89687	6.52264	6.71575	7.25769	6.9985	7.09938	7.39285	7.18065	7.16993	7.1038	7.0427	7.55941	7.70245	7.80465	7.65894	5.10875	4.44049	4.64344	5.12558	5.18681	4.5979	4.73506	4.43292	4.32112	4.82522	4.55426	4.84146	3.67429	4.42796	4.48464	5.25148	4.25131	4.96635	5.1331	5.12839	6.46168	6.33327	5.9189	5.94492	6.12046	6.31883	6.29217	6.03106
ENSMUSG00000011306	Sugp1	5.05063	5.54498	5.72661	5.11118	4.84187	5.24857	5.40093	5.30046	5.36996	5.40198	6.01182	5.92663	5.11849	5.03022	5.38811	5.3057	5.60826	5.33575	5.91403	5.15842	5.49299	4.79464	5.61428	5.16744	4.71714	5.40794	5.46142	4.87402	5.53487	5.06509	4.90956	5.34963	5.14808	4.91691	5.50963	5.04793	5.02582	5.01216	5.28751	5.12839	5.2456	5.54397	5.41994	5.45215	5.17947	5.23752	5.6609	5.58239
ENSMUSG00000011382	Dhdh	1.07613	1.7675	2.08644	1.60129	2.53942	1.9439	0	2.01161	0	2.59321	1.89629	0	2.47491	0.929844	2.16316	1.11654	1.11463	2.03891	1.83921	2.19885	0	2.81584	2.27466	1.61125	1.59656	2.76639	3.03154	0	2.38397	1.83348	3.08716	2.15663	2.59521	2.70621	1.47629	3.00319	2.13203	2.59543	3.6885	2.9015	1.94165	1.04387	1.38303	1.47635	2.26592	0.92279	1.57713	0.941028
ENSMUSG00000011427	Zfp790	2.11274	3.03806	2.68069	2.60535	2.53942	2.74306	2.91891	1.59529	1.93184	2.81584	3.67782	3.15406	3.46343	1.89344	1.85169	3.52536	2.77125	2.62813	2.40515	3.22948	3.40231	4.04743	3.64576	3.73672	3.18537	3.65628	3.20196	3.38425	2.64954	3.59818	2.72763	2.62949	3.23337	3.01879	4.30117	3.32521	3.15291	3.71203	3.59693	2.9015	3.1005	3.07592	3.17644	1.87721	3.25877	3.31582	2.57517	3.21398
ENSMUSG00000011658	Fuz	3.72161	4.25056	4.19513	3.9297	4.15765	4.80997	3.72115	4.76977	3.61608	3.70957	4.18926	3.86251	3.78305	3.95244	4.20122	4.3827	4.114	4.21875	3.70392	4.56948	5.14823	4.79464	5.07168	4.99221	4.60161	4.5979	4.67842	4.48914	4.39532	4.5895	4.76785	4.32359	4.51425	3.99993	4.59515	4.58846	4.62547	4.18178	4.84548	3.95996	4.17382	4.2517	3.87472	4.09101	4.45634	4.80081	4.38112	3.88737
ENSMUSG00000011752	Pgam1	4.31051	4.15643	3.42505	4.02291	4.15765	4.0584	4.0822	4.26257	3.37639	4.17927	3.77666	4.25254	4.12214	3.67422	4.26787	4.53586	3.36782	4.50877	4.04167	4.24455	4.02828	3.50545	2.53569	3.49517	3.47522	3.33923	3.61798	4.18319	3.87913	3.37868	3.72078	4.19327	3.35686	3.76881	2.85561	3.17317	3.8613	3.33323	3.77459	3.71535	4.01385	4.2517	4.16072	3.75243	4.32539	3.75925	3.89592	4.13407
ENSMUSG00000011831	Evi5	3.595	3.703	2.90573	3.48166	3.2363	3.45498	3.91294	3.59914	3.72248	3.33083	3.86916	4.16446	3.05223	3.32922	4.26787	3.66478	3.195	3.21592	3.79605	2.8043	5.49299	5.11515	5.26411	5.59302	5.06123	5.86323	4.98904	5.21137	5.3231	5.13693	4.76785	5.70089	4.75779	4.95412	4.79362	4.8615	5.49133	5.26015	5.19686	4.5639	3.62828	3.53823	3.41263	3.3092	2.52658	3.4401	3.57419	3.88737
ENSMUSG00000011832	Evi5l	3.94569	3.703	3.80611	3.83005	3.56444	4.0584	4.15992	4.0145	4.08355	3.81654	3.86916	4.16446	4.26584	3.95244	3.89877	4.3827	4.01348	3.04529	3.49986	4.15044	4.46339	4.25731	4.6978	4.28515	4.92368	4.5979	4.67842	4.24979	3.97902	4.7355	4.08183	4.4431	4.34559	4.37405	4.59515	4.32539	3.47898	4.09928	4.53605	4.51369	3.62828	3.8878	3.61554	3.65373	3.63562	3.4401	3.68959	3.69584
ENSMUSG00000011837	Snapc2	5.39266	5.01168	5.46901	4.54694	5.78536	5.74626	5.03897	5.30046	5.26824	5.33157	5.28968	5.81535	5.51354	5.25202	5.50324	5.77452	5.80151	5.05006	5.42994	5.57545	5.18666	5.37723	5.46555	5.32367	5.33886	5.2906	5.24448	4.74143	5.28457	5.20537	5.58086	5.08142	5.33991	5.12704	5.26411	5.32548	5.37852	5.22167	5.55414	5.34487	5.28117	5.21333	5.30727	5.39218	5.25338	5.23752	4.68913	5.09239
ENSMUSG00000011877	Git1	6.46861	6.75496	6.84102	6.60914	6.41341	6.80801	6.59438	6.58515	6.85167	7.02104	7.12774	6.8456	6.79877	6.81152	6.93974	6.89475	6.30527	6.97009	6.90201	7.18826	6.8683	6.55779	6.77409	6.69709	6.77209	6.78722	6.77712	6.45433	6.74884	6.9147	6.98408	6.74626	6.76261	6.79092	6.86852	6.73153	6.83008	6.94319	6.56311	6.6159	6.60894	6.6091	6.46995	6.89045	6.54509	6.65007	6.52753	6.58119
ENSMUSG00000011884	Gltp	7.66338	7.76431	7.70603	7.7792	7.84326	7.32605	7.75285	7.84828	7.57419	7.58727	7.46067	7.37334	7.7623	7.80508	7.7479	7.64942	7.54147	7.71673	7.79909	7.57991	9.28807	9.35956	9.30708	9.32691	9.27236	9.34111	9.13132	9.47335	9.52413	9.41937	9.35583	9.33357	9.4792	9.47949	9.38089	9.24681	9.43532	9.26756	9.33625	9.42084	8.15555	8.13052	8.26752	8.2007	8.13934	8.10385	8.28749	8.09428
ENSMUSG00000011958	Bnip2	7.72514	7.59522	7.38955	7.74541	7.57845	7.55081	7.68217	7.67359	7.74169	7.61717	7.9104	7.55751	7.9335	7.87349	7.8329	7.75462	7.68727	7.59827	7.57685	7.76596	7.70552	7.67112	7.5776	7.73951	7.81818	7.64382	7.84961	7.9603	7.79104	7.75737	7.71433	7.67994	7.64523	7.70474	7.80024	7.75182	7.80202	7.63454	7.59149	7.72894	7.93878	7.90625	7.78472	7.91131	7.95783	7.87528	7.95407	7.86872
ENSMUSG00000011960	Ccnt1	6.45044	6.30652	6.3795	6.00132	5.90608	5.92592	5.69005	6.03759	5.95421	5.8677	5.92828	6.40141	6.22615	5.78932	6.06824	6.1752	6.1243	6.55888	6.12414	6.18631	5.69312	5.59894	5.66973	5.12558	5.44323	6.03724	5.28298	4.9561	5.24499	5.70816	5.60884	5.7711	5.61195	5.64226	5.565	5.52713	5.59595	5.56688	5.73683	5.72182	6.01031	5.81278	6.28893	5.69486	6.10057	5.88815	6.25518	5.92584
ENSMUSG00000012017	Scarf2	4.31051	4.15643	3.42505	4.66731	4.50214	3.25435	4.00005	5.05938	5.58266	5.4691	5.25581	4.75288	5.89141	6.0676	6.08682	6.12778	5.50096	6.68049	5.91403	6.20983	1.54329	0.897661	0	0	1.59656	1.4105	1.01811	1.83792	1.63685	0.891149	0.95403	0	1.81615	2.0558	0	1.58739	1.70291	1.59334	0	0.855197	3.51332	2.06532	3.17644	3.17328	3.52061	2.67235	3.68959	3.21398
ENSMUSG00000012076	Brms1l	3.13071	2.80974	2.90573	2.82832	3.2363	3.78801	2.50784	2.59785	2.50903	1.59157	2.46926	2.13304	2.47491	2.68491	2.99239	3.00172	2.99863	1.6196	2.40515	3.0325	3.26539	2.6272	2.94822	3.62099	3.0152	3.33923	2.35079	2.62055	2.87373	2.97034	3.61439	3.80428	1.81615	3.49347	3.1732	3.32521	2.9573	3.18109	2.87634	3.5257	2.93169	2.88177	3.29936	3.54777	2.26592	4.09795	3.15948	1.91061
ENSMUSG00000012114	Med15	7.04208	6.6204	6.94606	6.99002	6.9229	6.65336	6.71516	6.99261	6.94253	7.07591	7.09938	6.99351	7.18969	7.0568	7.41447	6.97732	7.19648	6.85855	6.90201	7.05175	6.70581	6.37485	6.11144	6.49825	6.33907	6.50061	6.4106	6.52326	6.6155	6.65813	6.57992	6.40725	6.47976	6.46967	6.68078	6.7585	6.43815	6.67064	6.72324	6.75206	6.72973	6.72946	6.69935	6.65558	6.55973	6.61094	6.78276	7.03017
ENSMUSG00000012117	Dhdds	5.8737	5.98914	5.97022	5.88199	5.96285	5.95931	5.86269	5.84808	5.768	5.71014	6.1287	5.81535	5.7519	5.78932	5.82434	5.9208	5.70812	5.47673	5.73937	5.46249	6.20466	5.81339	6.31644	6.14722	5.97128	6.27205	5.73574	5.97266	5.7481	5.92661	6.05765	6.23578	6.09248	5.89283	5.94483	5.95778	5.84271	5.87032	6.06193	6.26766	6.11259	6.15128	6.02958	5.98607	6.28808	6.30255	6.19785	6.11003
ENSMUSG00000012126	Ubxn11	1.6856	3.23514	2.68069	2.60535	0	1.9439	2.91891	0	2.72919	0	2.46926	2.46341	2.21644	2.20798	2.16316	2.50412	1.73587	2.36339	2.62206	2.8043	1.95304	2.41013	1.54568	2.61775	2.59945	2.76639	1.60905	2.62055	1.63685	2.3987	1.93048	0	2.12494	2.70621	3.30912	2.00273	1.70291	2.59543	2.52535	2.9015	2.51998	3.07592	2.32779	2.44786	3.63562	2.19633	2.57517	3.47494
ENSMUSG00000012296	Tjap1	6.37538	6.26201	6.32211	6.49989	6.12088	5.92592	6.15614	5.92209	6.01828	6.65365	6.14729	6.30172	6.05863	5.96682	6.32456	6.028	6.24004	6.20068	6.3075	6.06258	5.79613	5.49234	5.52689	5.39587	5.71747	5.54236	5.76324	6.12236	5.69033	5.63562	4.81665	5.46709	5.36955	5.52349	5.23026	5.52713	5.78486	6.05676	5.42698	5.4554	6.55183	6.6247	6.69935	6.54977	6.71166	6.70064	6.32824	7.08984
ENSMUSG00000012350	Ehf	5.63716	5.65234	5.19837	5.48331	5.06573	4.1767	5.52362	4.87291	6.0995	5.81707	5.47771	5.52832	5.9134	5.81274	5.95144	5.3477	5.86058	5.72308	5.56702	5.50114	1.54329	0.897661	0	1.61125	1.00871	0	1.01811	0	0	0.891149	0.95403	0	0.880069	0.839502	0.919271	0	0	0	0.842258	2.08271	4.17382	3.07592	3.29936	3.43341	3.39562	1.48107	2.79728	3.21398
ENSMUSG00000012405	Rpl15	5.90072	5.98914	6.0192	5.85689	5.78536	6.30934	5.93079	5.40741	5.46498	5.71014	5.53531	5.56318	5.72728	5.53149	5.68496	5.7434	5.91732	5.22016	5.42994	5.7135	6.31285	5.94047	6.09127	5.96936	6.03946	5.86323	5.8167	5.78329	5.88316	5.88549	5.8623	6.18524	6.16187	6.00348	6.02599	6.19342	6.12505	6.1823	5.95535	5.6539	5.6511	5.40628	5.75673	5.39218	5.95312	5.86616	5.6609	5.8815
ENSMUSG00000012422	Tmem167	8.02436	7.89394	7.97164	7.94914	7.74956	8.05427	7.968	8.07068	7.89175	7.70333	7.97947	8.02583	8.01205	7.94412	7.85475	7.95809	7.96133	8.12292	8.05826	7.97944	7.46095	7.46105	7.5409	7.71855	7.6897	7.53838	7.28368	7.61351	7.57658	7.4611	7.57236	7.428	7.57701	7.442	7.6419	7.54278	7.53882	7.70598	7.68894	7.41009	8.00942	7.75846	7.89604	7.88436	7.96335	7.98646	7.76308	7.86303
ENSMUSG00000012429	Mplkip	5.78948	5.96157	6.04307	5.69638	5.43024	5.85671	5.33544	6.10269	5.61064	5.7646	5.59069	5.9792	5.54205	5.31897	5.01394	5.64579	5.60826	5.66532	5.40089	5.74604	6.52267	6.31355	6.46489	6.08307	6.40947	6.47394	6.49501	6.06802	6.07598	5.86448	5.81505	6.39248	6.26006	6.02113	5.96555	6.17352	6.21541	6.01236	6.02727	6.15752	5.5083	5.60818	5.11982	5.32961	6.08041	5.5723	5.6609	5.63675
ENSMUSG00000012443	Kif11	4.53403	4.25056	4.56857	3.48166	3.56444	4.0584	4.49591	3.59914	3.23974	3.17872	3.57171	4.69118	3.78305	3.67422	2.82541	4.21132	4.20797	3.36849	3.79605	3.0325	5.52334	5.28444	5.89584	4.68157	5.40927	6.05534	5.49461	4.87402	5.66055	5.20537	5.26645	5.40955	5.27876	4.53008	4.83925	4.81087	5.52705	5.53584	4.80514	5.50765	4.83123	4.47476	4.90432	4.01352	4.63286	5.39937	4.38112	4.34467
ENSMUSG00000012483	Rpa3	4.1396	4.84062	4.96833	4.88157	4.95814	5.30161	4.61108	4.33662	5.12039	4.86753	5.034	4.86888	4.67922	4.25561	4.20122	4.60675	5.30225	4.63449	5.24616	4.8938	4.63995	4.60301	4.94256	4.94486	4.54017	4.3854	4.28204	4.59541	4.718	4.68846	4.66501	4.55347	4.80193	4.53008	4.42604	4.8615	4.975	4.53557	4.76363	3.95996	4.73189	3.98773	4.45325	4.30126	4.18136	4.84645	4.5737	4.40856
ENSMUSG00000012519	Mlkl	4.84345	4.42219	4.56857	4.60838	4.57679	4.1767	4.90995	4.40704	5.19621	5.33157	5.28968	4.97625	5.59744	5.25202	5.2953	5.26244	5.46335	5.37231	5.10919	5.64612	3.40231	1.84363	2.53569	2.84107	3.0152	2.10989	3.61798	3.49822	3.65584	3.59818	3.72078	3.13457	2.94929	3.85003	3.54769	3.46275	2.9573	3.33323	3.49916	3.18429	4.62519	3.98773	4.22417	4.64748	4.45634	4.02043	4.5737	4.79061
ENSMUSG00000012535	Tnpo3	5.66894	5.84571	5.50384	5.93091	5.43024	5.58445	5.81544	5.68758	5.63809	5.94047	5.83961	5.4926	6.0186	6.00798	6.08682	5.89271	5.60826	5.72308	5.89332	5.7135	5.82077	6.14785	6.24522	5.59302	5.89971	5.75664	6.0127	5.8056	5.93384	6.08029	6.09769	6.26851	5.90286	6.15501	5.94483	6.21305	5.89832	5.79369	6.3966	6.07336	5.92292	5.78527	5.75673	6.19354	5.90807	5.93114	5.44794	5.90384
ENSMUSG00000012609	Ttll5	2.93551	3.03806	2.68069	2.60535	0	2.74306	2.91891	2.33431	2.24911	2.00743	2.87826	2.73205	3.05223	3.19308	2.16316	2.77427	3.36782	3.50646	1.44295	2.8043	2.53269	2.98265	2.75665	3.03441	2.59945	2.76639	2.02707	2.62055	2.64954	2.6154	2.24766	3.27005	2.59521	2.3066	2.44779	3.00319	2.13203	2.00943	2.52535	0.855197	3.62828	3.53823	3.17644	2.19057	3.52061	2.19633	2.79728	2.89516
ENSMUSG00000012640	Zfp715	3.72161	3.40851	2.41395	3.60737	3.7042	3.25435	3.23845	3.18367	3.50121	3.00866	0.931698	3.74597	2.88422	2.46607	2.16316	3.37101	2.1687	2.62813	2.62206	2.5331	3.26539	3.61112	3.26864	1.61125	3.0152	3.45283	3.61798	3.49822	2.87373	2.97034	1.93048	3.3939	2.94929	2.52019	1.87715	2.32484	3.32514	3.71203	3.02426	3.04981	2.74047	2.88177	1.38303	2.66614	1.53844	2.86204	2.57517	2.70473
ENSMUSG00000012848	Rps5	11.3639	11.6017	11.5118	11.1931	11.4765	11.4651	11.1322	11.3818	11.0254	10.8795	11.1982	11.2313	11.0413	10.7335	10.9517	11.1704	11.0369	11.1464	11.0824	11.2734	11.4042	11.3426	11.4967	11.2536	11.3733	11.5238	11.266	11.1134	11.1843	11.0089	11.1757	11.2426	11.2352	11.4526	11.1709	11.2107	11.1041	11.3651	11.5796	11.2354	11.3548	11.4963	11.5431	11.2913	11.2701	11.4472	11.3096	11.1736
ENSMUSG00000013033	Adgrl1	1.07613	2.20381	1.66205	1.01227	2.20482	2.74306	0.954223	1.59529	0	0	0	1.70381	0	1.89344	0	0	0	1.02605	0.894825	0	1.95304	2.15451	3.26864	2.35342	3.0152	3.45283	2.83825	2.40369	0	2.14359	2.24766	2.41235	2.37915	2.70621	2.66606	2.81048	3.32514	0	1.75641	2.33486	1.53321	0	0.851259	1.47635	0	2.19633	1.57713	1.50578
ENSMUSG00000013089	Etv5	2.44188	0	0	2.01836	0	1.27723	2.72797	0	3.08878	2.00743	2.68821	2.46341	2.88422	2.46607	3.14203	2.50412	2.50121	3.63238	3.12672	3.0325	2.94506	2.81584	2.53569	2.35342	2.33583	1.80217	2.02707	1.83792	2.87373	3.37868	2.50751	2.15663	1.81615	3.59121	3.02313	2.00273	2.73095	3.47085	2.31158	2.33486	1.53321	0	1.77071	2.19057	1.94756	1.48107	0.994133	2.22638
ENSMUSG00000013150	Gfod2	2.44188	1.7675	2.41395	1.01227	0	1.9439	1.93078	2.33431	0	0	2.21104	1.70381	0.934982	1.49064	1.85169	1.73834	2.1687	0	1.44295	1.76302	2.27178	1.44683	1.54568	2.84107	2.82225	2.36338	1.01811	2.62055	1.63685	2.3987	1.52334	2.41235	1.81615	2.87095	2.44779	1.58739	0	2.00943	1.37056	0.855197	0.961362	1.64317	2.32779	1.87721	1.94756	1.88258	2.57517	0.941028
ENSMUSG00000013155	Enkd1	3.30261	2.20381	2.41395	1.60129	2.53942	3.45498	3.37509	2.59785	3.50121	2.81584	3.45716	3.86251	2.88422	2.87489	3.14203	4.0168	3.195	3.36849	3.96435	3.55745	4.46339	4.32099	5.11228	4.12444	4.40886	5.37949	3.8408	4.03998	4.07245	3.59818	4.23329	4.12341	3.85274	3.76881	4.01344	4.17337	4.41279	4.47142	4.58453	4.10267	3.1005	3.24702	3.61554	2.85569	3.25877	3.4401	2.57517	3.58961
ENSMUSG00000013160	Atp6v0d1	9.10236	9.08226	9.0238	8.97857	9.10892	8.89641	8.94605	8.96087	8.84816	8.86162	8.93976	8.85034	9.0118	8.89256	8.84346	8.99207	8.80525	8.79972	8.94669	9.04357	8.7858	8.81861	8.74816	8.94306	8.85337	8.73591	8.68336	8.81069	8.68058	8.86397	8.83452	8.77368	8.76381	8.80168	8.97106	8.827	8.81694	8.81988	8.7691	8.83948	8.38132	8.65228	8.45108	8.69531	8.46512	8.45635	8.56192	8.49457
ENSMUSG00000013236	Ptprs	7.44217	7.1341	7.58925	7.38183	7.70865	7.50631	7.23846	7.45	6.87492	6.96401	7.00059	7.31317	7.00744	7.03705	6.98005	7.09295	7.03919	6.90919	6.99242	6.56024	8.44897	8.13251	8.40027	8.1052	8.24612	8.51174	8.27427	8.29592	8.339	8.23354	8.19226	8.4238	8.24986	8.19908	8.05835	8.18354	8.27093	7.81985	8.14192	8.02171	7.65675	7.57783	7.82108	7.4122	7.88413	7.83056	7.6748	7.73183
ENSMUSG00000013275	Slc41a1	4.66586	3.703	4.01369	4.93051	4.78003	4.65554	4.37074	4.26257	5.52502	5.25756	5.25581	5.07618	4.72968	5.66615	5.2953	4.80064	5.21441	5.69449	5.45842	5.83948	4.11053	4.25731	4.03169	4.73821	4.971	4.64647	4.67842	5.14292	5.20429	5.27071	5.52323	5.0441	5.14808	4.75762	4.48464	4.70394	4.86763	5.01216	4.48588	4.70483	5.4153	5.40628	5.33627	5.23035	5.57495	5.16733	4.94282	5.4368
ENSMUSG00000013465	Nelfb	7.04208	7.25258	6.82734	7.01292	6.53072	6.98057	6.72797	6.96953	6.95349	7.12876	7.21845	7.06822	6.82222	7.01703	6.75459	6.93663	6.84811	6.85855	6.85994	6.98515	6.85643	6.8553	6.4332	6.8591	6.64654	6.79801	6.66498	6.71226	6.81791	6.58295	6.62171	6.95169	6.59713	6.88064	6.74211	6.89843	6.99222	6.62714	6.76591	6.69688	7.07197	7.24573	6.79647	6.86861	6.8129	6.83122	7.09685	6.99939
ENSMUSG00000013495	Tmem175	5.14403	5.30283	4.56857	5.11118	4.64776	5.07663	5.4326	4.71531	5.26824	4.91645	4.56608	5.21419	4.72968	4.86082	4.9341	4.53586	5.12087	5.13762	5.6184	5.00554	5.02639	5.11515	5.46555	5.16744	4.40886	5.43585	5.16425	5.27671	5.46768	5.42217	4.86385	5.3187	5.30966	5.59592	5.50963	5.39588	5.56191	4.81946	5.25792	5.22517	4.73189	3.98773	4.50526	4.64748	4.83894	4.30825	5.15849	3.47494
ENSMUSG00000013539	Tango2	3.595	4.5009	4.01369	4.77842	4.71541	5.24857	4.90995	4.6587	5.26824	4.96377	5.11179	4.55925	4.91551	4.90507	4.9341	5.21785	5.46335	4.85719	5.1793	5.53877	4.46339	4.65336	5.33443	4.68157	4.47601	4.69346	4.89274	4.83117	4.718	4.98948	4.76785	5.00578	4.84475	5.31042	4.92639	5.17347	4.92231	4.96635	5.16533	5.09463	5.2456	4.47476	5.0515	5.2642	4.51761	5.51693	5.15849	4.83778
ENSMUSG00000013593	Ndufs2	8.39116	8.35238	8.25841	8.28174	8.1609	8.54696	8.26479	8.47484	8.1471	8.23386	8.37216	8.43635	8.3511	8.22288	8.4574	8.42823	8.34421	8.30887	8.47194	8.43856	8.64109	8.66144	8.64472	8.46121	8.58717	8.46511	8.60195	8.58424	8.43887	8.35901	8.34562	8.56883	8.44341	8.40798	8.51718	8.47937	8.56102	8.4923	8.44734	8.51515	8.41374	8.46123	8.27503	8.31412	8.29181	8.24259	8.42707	8.37973
ENSMUSG00000013622	Atraid	4.66586	4.33892	4.7536	4.77842	4.57679	4.28603	5.19481	4.40704	4.71911	4.59444	4.50973	4.69118	4.67922	5.06964	4.89246	3.90873	4.96811	4.50877	4.54498	3.82451	5.66617	5.76841	5.98598	5.96936	6.06149	5.94317	5.52705	6.22525	6.00666	6.20253	5.9304	5.90203	6.03817	5.25185	6.06492	5.95778	5.6292	5.65616	5.99176	6.0204	4.31781	4.99054	4.97979	4.69789	4.83894	4.6023	4.84663	4.79061
ENSMUSG00000013629	Cad	4.84345	4.5009	4.35628	4.60838	4.57679	5.1935	4.61108	4.33662	4.08355	4.76442	3.95609	4.16446	4.45766	3.77304	4.26787	4.21132	4.20797	4.63449	3.88266	4.3329	4.63995	5.04144	4.9869	4.35925	4.92368	4.78308	4.12136	4.69438	4.46589	4.7355	4.61069	4.7517	4.56636	4.31806	4.48464	4.32539	4.75163	4.59699	4.32398	4.8332	4.38475	4.2517	3.87472	3.75243	4.97623	4.09795	3.79644	4.27783
ENSMUSG00000013646	Sh3bp5l	4.95076	4.71417	4.81035	4.83092	4.78003	4.65554	4.81704	4.92183	5.1588	4.96377	4.62032	4.81205	5.42445	4.56235	5.01394	4.91679	4.91336	4.2969	5.10919	4.8345	4.93905	5.28444	5.02991	5.03805	5.26484	4.98543	4.94169	5.42818	4.718	5.17156	4.86385	5.08142	4.75779	4.57855	5.12367	5.32548	4.92231	4.33386	4.99645	4.65936	4.83123	5.21333	4.50526	4.79371	4.32539	4.65455	5.27395	4.52841
ENSMUSG00000013662	Atad1	4.0459	3.8304	4.10726	2.82832	3.0392	3.02124	4.30383	3.59914	4.23503	4.33133	3.19656	2.73205	4.19578	4.56235	3.98053	3.19815	3.66152	3.63238	3.70392	3.82451	4.02828	4.12083	3.64576	3.94357	3.9231	3.21591	3.20196	4.18319	2.38397	3.78866	3.91257	4.12341	3.76627	2.70621	3.54769	3.91029	3.15291	3.33323	3.39427	4.29331	3.62828	3.78042	3.61554	3.75243	3.63562	3.4401	3.44875	3.97438
ENSMUSG00000013663	Pten	5.50255	5.30283	5.1552	5.23323	5.16585	5.44995	5.1574	5.44136	5.1588	4.59444	4.72304	4.86888	5.08011	5.06964	5.16147	5.61172	4.67092	4.85719	4.95784	4.70807	6.06724	6.21643	6.13132	6.01593	6.06149	6.66287	5.79022	5.8056	5.83065	5.86448	5.81505	6.25224	6.42436	6.08962	6.15788	5.93432	6.14817	6.01236	6.09577	5.74377	5.4153	5.21333	5.8996	5.39218	5.65893	5.33679	5.19801	5.24015
ENSMUSG00000013698	Pea15a	7.8757	8.05261	8.05033	8.06325	8.04736	8.26924	8.02103	8.07068	8.09853	7.61717	7.6872	7.92891	7.82165	7.92813	8.11222	7.7624	7.74327	7.73088	7.77665	7.54335	6.89175	6.92868	6.51116	6.89691	6.82456	5.82153	6.67949	6.81481	6.92199	7.15858	7.21094	6.62511	7.01782	7.22317	7.14775	6.9809	7.28083	7.11049	7.08518	7.00016	7.61554	7.60955	7.63519	7.82322	7.63043	7.71844	7.69566	7.86872
ENSMUSG00000013701	Timm23	3.595	3.40851	3.10035	2.01836	2.53942	3.63108	1.93078	3.18367	3.37639	3.33083	3.19656	3.32631	3.2027	2.87489	3.62136	3.00172	2.50121	3.04529	2.81058	3.55745	2.27178	2.41013	2.53569	3.35731	3.0152	2.36338	2.35079	2.97572	2.64954	2.3987	3.2381	2.62949	2.12494	2.87095	3.02313	2.588	1.70291	2.33198	2.71149	3.18429	3.62828	3.24702	2.32779	3.3092	2.26592	3.4401	3.31135	2.48529
ENSMUSG00000013707	Tnfaip8l2	6.84753	6.92162	6.97117	7.00152	6.7401	6.6936	7.00568	6.61521	6.38518	6.77799	6.86115	6.64867	6.64952	6.95524	6.77765	6.83695	6.36768	6.84561	6.66602	6.56024	8.46077	8.26793	8.55921	8.53501	8.47674	8.39577	8.57117	8.66882	8.52402	8.63812	8.43819	8.66724	8.48122	8.65964	8.59571	8.5272	8.67289	8.57476	8.61717	8.40239	7.15102	6.86704	7.07981	7.2778	6.84911	6.70064	6.91908	6.90288
ENSMUSG00000013736	Trnt1	4.72752	4.71417	4.86495	5.15302	4.50214	5.1935	4.30383	5.01498	4.76962	4.86753	4.72304	4.25254	4.87125	4.32239	4.26787	4.11733	4.60336	4.85719	4.43464	5.05832	3.94105	4.12083	3.4056	4.20703	3.9231	3.65628	3.94051	4.24979	4.39532	4.68846	3.81986	4.32359	4.28468	3.85003	3.84473	3.91029	4.25131	4.18178	4.26571	4.51369	3.92668	4.78366	4.16072	4.16455	3.74214	4.37205	4.51232	3.69584
ENSMUSG00000013787	Ehmt2	7.82018	7.75631	7.59734	7.59416	7.43534	7.55081	7.57275	7.68781	7.43246	7.62455	7.61557	7.6001	7.42223	7.77559	7.77106	7.66611	7.7511	7.45223	7.46902	7.8949	7.93164	7.82729	7.76749	7.92174	7.6897	7.89061	7.7293	8.07954	7.86471	7.78559	7.94034	7.90999	7.76155	7.74246	7.806	7.64025	7.82373	7.77405	7.68894	7.77763	7.60855	7.73708	7.72566	7.64841	7.63735	7.4494	7.78271	7.5875
ENSMUSG00000013822	Elof1	7.27672	7.44404	7.24264	7.37301	7.41513	7.10515	7.24739	7.30076	7.5162	7.28595	7.69985	7.50468	7.51145	7.53632	7.4862	7.14151	7.87802	7.71673	7.66502	7.78957	7.09736	6.73188	6.90694	6.94583	6.91203	6.77635	7.15467	6.94111	7.00727	6.83054	6.81424	7.0491	6.83873	7.07899	6.98474	6.7718	6.88618	6.8198	7.20631	6.85647	6.59487	6.95609	6.74332	7.00499	6.87275	6.90855	7.03272	7.14714
ENSMUSG00000013833	Med16	4.95076	5.30283	5.57107	5.60889	5.25947	6.11559	5.71602	5.47454	5.63809	5.29504	5.53531	5.78614	5.39349	5.58687	5.16147	5.46681	5.64232	5.40796	5.45842	5.809	5.49299	5.37723	5.98598	5.12558	5.57158	5.88363	5.67913	5.48458	5.3231	5.50595	5.60884	5.81608	5.48234	5.28143	5.71938	5.58853	5.1224	5.14148	5.10013	5.42855	5.09382	5.57643	5.39259	5.39218	5.39072	5.79811	5.27395	5.05295
ENSMUSG00000013846	St3gal1	8.27723	7.74827	7.92743	8.05224	7.8204	7.81073	8.22466	8.14983	8.29668	8.11838	8.06507	8.21308	8.12944	8.2316	8.39167	8.11223	8.26444	8.18589	8.32504	8.05931	6.4613	6.29781	6.20824	5.84592	6.08319	6.433	6.26433	6.27407	6.30497	6.04338	6.21155	6.15054	6.45233	6.15501	6.39022	6.21305	6.34114	6.09983	6.28368	5.92757	8.20269	8.04611	8.22938	8.2773	7.9852	8.25533	8.37198	8.2593
ENSMUSG00000013858	Tmem259	7.26637	7.04496	7.10196	7.05767	7.15987	7.05969	6.9411	6.98112	6.9859	7.15957	7.19183	6.87365	7.00744	7.08593	6.88771	7.14151	6.72636	6.68049	6.85994	6.97145	7.29498	7.41802	7.24483	7.37887	7.32103	7.45902	7.48699	7.18186	7.2861	7.2424	7.24699	7.05849	7.21024	7.40215	7.40454	7.20329	7.41081	7.2886	7.20631	7.21178	6.97755	7.2254	7.21868	6.77779	7.20624	7.09024	7.05442	6.90288
ENSMUSG00000013878	Rnf170	3.72161	2.80974	3.56356	2.82832	2.53942	3.92953	3.91294	3.47349	2.50903	3.81654	2.46926	4.62672	3.2027	3.56813	2.63655	3.7919	2.77125	3.21592	3.60549	3.22948	3.40231	2.6272	3.85159	3.20488	3.9231	3.55814	3.35436	3.38425	3.2387	3.69657	3.61439	3.27005	2.59521	2.87095	3.75235	3.5883	3.47898	2.59543	3.49916	3.18429	4.38475	3.53823	3.41263	3.02321	2.93863	3.66051	3.57419	3.97438
ENSMUSG00000013973	Dedd	6.39452	5.96157	6.28254	6.17383	5.96285	6.36023	6.23007	6.28204	6.15756	6.3317	6.18377	6.32222	6.13549	6.44264	6.12328	6.2656	6.05012	6.11698	6.24349	5.95534	5.71957	5.49234	5.2997	5.79343	5.18681	5.84253	5.42746	5.91225	5.3972	5.79955	5.68966	5.83805	5.84074	5.68716	5.74358	5.70401	5.33887	5.62701	5.40014	5.72182	6.05209	5.81278	6.14882	6.27881	6.50026	6.30255	6.01079	6.51017
ENSMUSG00000013974	Mcemp1	3.94569	4.05572	3.68993	3.60737	2.81085	3.02124	4.0822	3.18367	2.24911	2.59321	2.21104	3.86251	1.90134	2.87489	1.85169	2.77427	1.11463	1.02605	3.49986	3.22948	2.27178	1.44683	0.97064	2.61775	1.00871	0.871172	2.61501	1.44181	2.38397	3.11967	1.93048	1.44856	2.59521	1.75202	1.87715	1.00182	2.13203	2.00943	2.31158	2.54943	4.09605	3.98773	4.55545	4.01352	3.52061	3.85167	4.5737	4.69138
ENSMUSG00000013997	Nit1	5.70003	5.54498	6.04307	5.7244	5.93474	6.11559	5.99582	6.20507	5.71743	5.33157	6.01182	5.63048	5.79992	5.53149	5.86797	5.77452	5.77105	6.07323	5.95457	5.53877	5.98241	5.74539	5.91891	5.89657	5.68945	5.77859	6.0127	6.2086	6.16351	5.42217	5.60884	6.07853	5.63653	6.10625	5.92381	6.19342	5.41711	5.76721	5.79979	5.76539	5.85372	6.01581	5.64526	5.66982	5.83774	5.82116	5.82134	5.81234
ENSMUSG00000014030	Pax5	3.30261	2.80974	3.56356	1.60129	3.56444	4.28603	3.82023	2.82061	5.40234	4.17927	3.77666	5.02708	3.96254	3.86553	4.26787	3.90873	4.73545	4.63449	4.54498	4.15044	0	0	0	0	0	0	0	1.44181	0	0	0	0	0	0.839502	0	0	1.08935	1.00629	0.842258	0.855197	2.51998	2.3915	2.32779	2.66614	2.26592	3.17983	1.57713	0
ENSMUSG00000014039	Prdm15	3.83799	0	1.0582	3.48166	3.0392	3.25435	2.91891	2.82061	3.37639	4.00928	3.57171	3.74597	2.88422	2.87489	1.4539	2.77427	4.114	2.03891	3.60549	2.8043	2.75356	3.70958	3.64576	2.35342	3.60089	4.13611	4.12136	3.70225	3.65584	2.97034	3.91257	3.27005	3.93432	4.2598	3.1732	3.46275	3.74477	3.01099	3.85584	3.18429	3.92668	3.53823	4.0248	3.84481	3.63562	3.85167	3.57419	3.58961
ENSMUSG00000014074	Rnf168	4.22759	3.40851	4.43057	4.11046	4.15765	4.38765	4.55464	4.0145	3.91428	4.40174	4.18926	4.33554	4.57269	3.77304	4.33158	4.11733	3.90542	3.85537	4.49086	4.3329	3.52735	3.50545	3.4056	3.49517	3.71647	3.21591	3.61798	3.12512	3.65584	3.25498	3.61439	3.97265	3.09831	3.99993	3.30912	4.00342	3.61799	3.81901	4.00578	3.42063	4.31781	4.08119	4.22417	3.65373	3.52061	4.6023	4.0764	4.20774
ENSMUSG00000014075	Tctex1d2	6.50428	6.49139	6.43469	6.36398	5.99042	6.25659	6.50785	6.14452	6.01828	5.7646	6.33739	6.43944	6.11666	5.92445	6.06824	6.30876	6.28385	6.18021	6.38372	6.1624	6.84446	7.02743	6.8719	6.96968	6.82456	6.9605	6.97821	7.13858	6.72025	7.0324	6.59398	6.72283	6.76261	6.88064	7.03463	6.70405	7.20567	7.3344	6.87713	6.79474	6.63667	6.78608	6.73246	6.64277	6.63078	6.52934	6.51193	6.43547
ENSMUSG00000014077	Chp1	9.046	8.96219	8.47135	8.86986	8.95651	8.51363	8.83788	9.07342	8.68339	8.89557	8.68369	8.34915	8.64857	8.49672	8.48918	8.63738	8.35452	8.52318	8.21251	8.16537	7.77652	7.85982	7.78014	7.76018	7.68261	7.76426	7.83673	8.18116	7.85817	8.00784	7.65519	7.80234	7.83773	7.87935	7.91122	7.58105	7.93429	7.81985	7.7906	7.7935	8.16033	7.97484	7.98572	8.15632	8.2199	8.09443	8.25037	8.37973
ENSMUSG00000014158	Trpv4	1.07613	1.7675	2.08644	0	2.81085	0	1.93078	2.01161	0.954919	1.00495	2.46926	2.13304	1.4976	1.89344	1.4539	2.50412	0	2.85174	2.14976	1.76302	2.75356	2.15451	2.94822	3.03441	3.18537	0.871172	2.35079	2.40369	2.38397	2.14359	3.91257	1.44856	2.94929	3.59121	3.30912	2.32484	2.73095	2.33198	2.52535	2.9015	1.94165	2.3915	0.851259	1.47635	0.965253	1.48107	0.994133	1.50578
ENSMUSG00000014177	Tvp23b	3.94569	4.71417	3.68993	3.60737	3.7042	4.28603	4.00005	4.53835	4.16128	4.00928	4.2593	4.07066	3.46343	3.86553	3.51562	3.90873	3.90542	4.13612	3.79605	3.82451	3.94105	4.38198	4.33587	4.49693	4.92368	5.05904	4.78956	4.54325	4.32112	4.3076	4.4343	4.96642	4.56636	4.53008	4.83925	4.17337	4.41279	4.33386	5.03184	4.5639	4.17382	4.32995	4.0248	3.43341	4.10357	4.43315	4.23679	4.05643
ENSMUSG00000014195	Dnajc7	8.9587	8.72865	9.2146	8.94324	8.88119	9.6612	9.02086	9.00695	9.58093	9.10263	9.06237	9.57756	9.42741	9.18949	9.39139	9.13082	9.88946	9.31835	9.376	9.15379	7.99256	8.12806	8.26279	8.04473	8.19721	8.1229	7.82373	8.05181	8.09367	7.95913	7.80782	8.09017	7.99333	8.022	8.08226	7.87399	7.96065	8.0125	7.98823	7.89505	9.09922	8.85444	9.48508	9.19825	8.84866	9.61289	8.98826	9.11815
ENSMUSG00000014226	Cacybp	7.38592	7.33009	7.21137	7.68252	7.27644	7.04421	7.27385	7.14463	7.50133	7.47744	7.54721	7.49569	7.50422	7.80508	7.41447	7.72306	7.75888	7.85878	7.55724	7.76596	6.71898	6.91842	6.76139	6.79379	6.7037	6.433	6.97821	6.96112	6.58412	6.65813	6.62171	6.81434	6.42436	6.73855	6.70563	6.49546	6.87236	6.95497	6.7971	6.75206	7.51453	7.65586	7.30924	7.78875	7.6165	7.59019	7.44774	7.45763
ENSMUSG00000014232	Cluap1	4.53403	4.5009	4.86495	4.11046	4.34015	4.57165	4.43468	4.59978	3.50121	4.00928	4.18926	4.81205	4.19578	4.25561	3.62136	4.11733	4.37933	4.50877	3.60549	3.69715	5.29616	5.25213	5.61428	5.32367	5.57158	5.02271	5.58982	5.64165	5.3231	5.73156	5.26645	4.92596	5.14808	5.52349	5.12367	5.13282	4.92231	5.50413	5.16533	5.12839	4.44872	4.47476	4.94255	4.30126	4.6872	5.13091	4.51232	4.74185
ENSMUSG00000014243	Zswim7	4.60145	4.57555	4.01369	3.723	4.78003	4.57165	4.15992	4.26257	3.91428	4.59444	4.50973	3.48016	4.33265	4.25561	4.05791	4.85988	3.78862	3.74818	4.43464	4.04976	4.63995	4.44049	2.75665	4.42973	4.10381	3.55814	4.61947	3.49822	4.07245	4.36856	4.61069	4.19327	4.56636	4.42796	4.54096	3.32521	4.48722	4.53557	4.48588	3.95996	3.38839	3.98773	4.0248	3.54777	3.93415	4.2415	4.0764	4.40856
ENSMUSG00000014245	Pigl	3.30261	3.03806	2.08644	2.3415	1.13973	2.39813	1.5236	1.00775	1.93184	1.00495	2.46926	2.13304	2.21644	1.49064	2.63655	2.77427	2.50121	2.85174	2.14976	2.8043	2.53269	2.41013	2.53569	2.61775	2.33583	2.10989	2.83825	1.44181	3.06773	2.14359	2.50751	2.15663	2.59521	2.70621	2.85561	1.58739	3.15291	2.59543	2.71149	1.38847	1.94165	2.65736	2.32779	2.66614	2.74727	1.88258	1.99119	3.21398
ENSMUSG00000014294	Ndufa2	8.41945	8.53181	8.27362	8.3863	8.37997	8.76566	8.22013	8.29618	8.17079	8.06514	8.38396	8.21856	8.15274	8.11869	8.00396	8.14237	8.29688	8.12827	8.34424	8.44353	8.11219	8.04564	8.02304	8.02779	8.06715	7.7969	7.94273	7.99954	8.10477	8.0596	8.01019	7.85178	7.98379	8.06091	7.8897	8.17856	7.83089	8.11054	8.24731	8.12148	8.33552	8.31017	8.28993	8.25221	8.38518	8.45267	8.50397	8.37574
ENSMUSG00000014301	Pam16	4.0459	4.95688	4.27795	4.60838	4.50214	4.65554	4.49591	4.96916	4.71911	4.2573	4.38994	4.55925	4.72968	4.56235	3.89877	4.21132	4.73545	4.04847	4.54498	3.82451	4.46339	4.04743	4.46686	3.49517	4.47601	4.06642	3.61798	4.54325	3.65584	4.53736	3.72078	4.60564	4.46019	4.19908	4.59515	4.32539	3.8613	3.91861	3.28116	4.23252	4.56873	4.54206	4.45325	4.79371	4.25518	4.84645	4.51232	4.92774
ENSMUSG00000014303	Glis2	1.07613	1.7675	0	1.01227	1.13973	2.39813	1.93078	2.01161	0	1.59157	0.931698	1.09004	0	1.49064	0.902837	2.17146	1.11463	0	0.894825	0	2.94506	1.84363	2.53569	2.61775	2.82225	2.57891	2.35079	2.80904	1.63685	0	1.52334	2.81819	0.880069	2.70621	1.47629	1.58739	2.46235	2.00943	1.75641	2.54943	1.53321	3.07592	2.32779	2.19057	0	0.92279	2.79728	1.91061
ENSMUSG00000014313	Cox6c	8.8311	8.93055	8.90505	9.13552	8.79	8.95138	8.78673	8.8292	8.78203	8.95532	9.02767	8.96232	8.86998	8.91708	9.01334	8.85319	8.94485	8.81972	8.87192	9.0663	8.26367	8.10111	8.23088	8.33376	8.12582	8.18998	8.41526	8.37638	8.32957	8.42865	8.26878	8.36448	8.15095	8.46065	8.25633	8.17856	8.36769	8.41766	8.4041	8.28007	8.65994	8.71559	8.65189	8.7884	8.66453	8.74545	8.76635	8.87414
[truncated: 10,362 more rows]
[truncated: 20 more columns]
