# Supplementary material for: The TLR7/9 adaptors TASL and TASL2 mediate IRF5-dependent antiviral responses and autoimmunity in mouse
Source: Nat Commun. 2025 Jan 24;16:967. doi: 10.1038/s41467-024-55692-y (PMC11759703; doi:10.1038/s41467-024-55692-y)
Supplement: Supplementary file 4 — Supplementary Data 2 [file 41467_2024_55692_MOESM4_ESM.xlsx]

## Sheet: Sample description
	Legends to sample abbreviation
	Example:	TASL_N_1
	First letters denotes genotype
		WT = Wild Type
		TASL = TASLKO
		Gm6377 = TASL2KO
		DKO = TASLDKO
		Feeble = feeble
	Second part denotes stimulation
		N = non-stimulated
		B = TLR9 stimulated (CpG-B)
	Last number denotes biological replicates
		1 = 1.biological replicate
		2 = 2.biological replicate
		3 = 3.biological replicate
		4 = 4.biological replicate

## Sheet: Supplementary Data 2 - UMI2_B
Normalized expression of all genes detected in BRB-seq for all splenic B cells samples.
Gene_ID	Gene_Name	WT_N_1	WT_B_1	WT_N_2	WT_B_2	WT_N_3	WT_B_3	TASL_N_1	TASL_B_1	TASL_N_2	TASL_B_2	TASL_N_3	TASL_B_3	TASL_B_4	Gm6377_N_1	Gm6377_B_1	Gm6377_B_2	Gm6377_N_3	Gm6377_B_3	Gm6377_B_4	DKO_N_1	DKO_B_1	DKO_B_2	DKO_N_3	DKO_B_3	DKO_B_4	Feeble_N_1	Feeble_B_1	Feeble_N_2	Feeble_B_2	Feeble_N_3	Feeble_B_3	Feeble_B_4	Gene_Name	Gene_type	Description	Chromosome_Name	Gene_Start	Gene_End	Strand	Transcript_count	Source_gene
ENSMUSG00000000001	Gnai3	8.65371	8.81285	8.61396	8.35035	8.55964	8.07179	8.79275	8.63683	8.55973	8.58679	8.66636	8.83505	8.58958	8.86179	8.60395	8.69041	8.57624	8.83409	8.62079	8.54456	8.75294	8.64477	8.78951	8.58726	9.19253	8.35287	8.76417	8.51656	8.8849	8.42091	8.48798	8.30486	Gnai3	protein_coding	guanine nucleotide binding protein (G protein), alpha inhibiting 3 [Source:MGI Symbol;Acc:MGI:95773]	chr3	108107280	108146146	-1	1	ensembl_havana
ENSMUSG00000000028	Cdc45	2.33856	2.39135	3.06105	2.97046	3.10473	4.10603	2.57367	2.89957	1.90574	2.85764	2.2919	3.22992	2.698	2.96843	2.82045	3.97138	3.13679	3.35835	3.75915	2.62577	3.84001	2.99345	3.44276	2.29897	3.3795	3.41185	2.82109	2.92004	2.87701	2.9825	3.01194	3.52056	Cdc45	protein_coding	cell division cycle 45 [Source:MGI Symbol;Acc:MGI:1338073]	chr16	18780447	18811987	-1	4	ensembl_havana
ENSMUSG00000000056	Narf	5.22966	2.39135	5.05838	2.31868	5.08507	1.83232	5.0166	2.75361	5.49032	2.04409	5.17284	0.817224	2.92349	5.46717	1.84751	2.22386	5.41199	2.71225	1.74469	5.40521	3.22115	2.63757	5.23548	2.63879	3.25579	5.59249	2.01203	4.62336	3.13037	5.62425	2.62809	2.74723	Narf	protein_coding	nuclear prelamin A recognition factor [Source:MGI Symbol;Acc:MGI:1914858]	chr11	121237253	121255856	1	3	ensembl_havana
ENSMUSG00000000078	Klf6	7.38696	5.67948	7.02553	5.52406	7.38358	5.2038	7.45954	5.71963	7.22245	5.79889	7.31132	5.54599	6.19879	7.30394	5.525	5.76117	7.24522	5.21324	5.32867	7.10917	5.71746	5.88341	7.07681	5.39819	5.63651	7.13776	5.96062	7.10464	5.50538	6.95552	5.54524	5.75106	Klf6	protein_coding	Kruppel-like factor 6 [Source:MGI Symbol;Acc:MGI:1346318]	chr13	5861482	5870394	1	3	ensembl_havana
ENSMUSG00000000085	Scmh1	5.69278	4.42791	5.58535	4.6066	5.58139	4.90813	5.87744	4.58353	4.685	4.97546	5.09273	4.82947	4.71421	4.2634	4.75424	4.58174	5.0653	4.5369	4.86863	5.57135	4.44713	5.04077	5.52784	4.92638	4.24481	5.7299	4.88337	5.38287	4.7597	5.28428	4.91686	5.19826	Scmh1	protein_coding	sex comb on midleg homolog 1 [Source:MGI Symbol;Acc:MGI:1352762]	chr4	120405281	120530186	1	14	ensembl_havana
ENSMUSG00000000088	Cox5a	10.386	11.1286	10.2942	11.1137	10.266	11.3023	10.3934	11.1461	10.317	11.2139	10.4572	11.2496	11.2365	10.4161	11.3101	11.2482	10.3689	11.3236	11.2906	10.362	11.226	11.1251	10.335	11.1914	11.2723	10.407	11.0688	10.3678	11.1508	10.1564	11.0217	10.9876	Cox5a	protein_coding	cytochrome c oxidase subunit 5A [Source:MGI Symbol;Acc:MGI:88474]	chr9	57521274	57532426	1	3	ensembl_havana
ENSMUSG00000000131	Xpo6	6.76204	7.05905	6.83447	7.54945	7.25784	7.53449	7.05621	7.10997	7.14055	7.23801	6.8575	6.68804	7.23171	6.55919	7.06111	7.027	6.74873	6.86661	7.33689	7.13594	7.20482	7.34791	6.95088	7.13803	6.60935	7.0875	7.17779	7.14537	6.83065	6.84435	7.27658	7.31805	Xpo6	protein_coding	exportin 6 [Source:MGI Symbol;Acc:MGI:2429950]	chr7	126101715	126200501	-1	20	ensembl_havana
ENSMUSG00000000134	Tfe3	5.74829	5.5328	5.79074	6.10452	6.29077	6.13236	6.26584	6.12781	6.06455	6.26229	6.47057	6.24179	5.80452	5.67422	5.90463	5.55129	6.07174	5.89022	6.01086	6.00806	6.1983	6.49774	6.01063	6.31146	5.94764	6.51798	5.79709	6.38829	6.20222	6.03195	6.51492	6.41422	Tfe3	protein_coding	transcription factor E3 [Source:MGI Symbol;Acc:MGI:98511]	chrX	7762560	7775202	1	14	ensembl_havana
ENSMUSG00000000148	Brat1	4.66379	4.37968	4.21954	5.29197	4.91372	4.68691	3.44711	4.44772	4.685	4.70006	3.87179	4.37937	4.4501	3.33664	4.2624	4.13105	4.44548	4.64759	4.90682	4.67625	4.2717	4.98898	4.164	4.57731	4.10841	4.12046	4.79154	4.69828	5.00118	5.05383	5.34242	5.1214	Brat1	protein_coding	BRCA1-associated ATM activator 1 [Source:MGI Symbol;Acc:MGI:1891679]	chr5	140705011	140719379	1	6	ensembl_havana
ENSMUSG00000000149	Gna12	6.12899	5.99976	6.1896	6.15153	6.40303	6.41812	6.52056	6.54878	6.06455	6.30567	5.84565	6.12062	6.30275	5.96444	6.56311	6.47758	6.52276	6.09943	6.31061	6.38809	6.51957	6.27801	6.04185	6.34664	5.86537	6.4239	6.42522	6.34231	6.07218	6.40928	6.32453	6.16896	Gna12	protein_coding	guanine nucleotide binding protein, alpha 12 [Source:MGI Symbol;Acc:MGI:95767]	chr5	140758408	140830431	-1	2	ensembl_havana
ENSMUSG00000000168	Dlat	6.49626	7.36804	5.75193	7.10598	5.76066	7.36553	5.75046	7.03297	6.42891	7.31078	6.22964	7.21752	7.16706	5.60845	7.25358	7.28649	6.30298	7.4126	7.17418	6.5159	7.12102	7.001	6.24331	6.89035	7.06129	5.92569	7.15954	6.03063	6.9341	5.81323	6.8157	7.13954	Dlat	protein_coding	dihydrolipoamide S-acetyltransferase (E2 component of pyruvate dehydrogenase complex) [Source:MGI Symbol;Acc:MGI:2385311]	chr9	50634633	50659780	-1	6	ensembl_havana
ENSMUSG00000000171	Sdhd	7.50446	8.22381	7.3056	7.73066	7.40531	7.61208	7.347	7.62741	6.47419	7.79463	7.1225	7.99725	7.64961	7.86488	7.73043	8.00092	7.15604	8.06374	7.74794	7.23833	8.05841	7.83594	7.5806	7.91584	8.496	7.3402	8.15756	7.34509	8.00939	7.05873	7.59752	7.83679	Sdhd	protein_coding	succinate dehydrogenase complex, subunit D, integral membrane protein [Source:MGI Symbol;Acc:MGI:1914175]	chr9	50596357	50603812	-1	1	ensembl_havana
ENSMUSG00000000184	Ccnd2	7.99222	10.1599	7.17968	10.1035	7.18433	10.1405	6.35584	9.69498	6.89629	9.84715	6.19169	9.73886	9.84182	7.32457	9.6727	9.53471	7.41958	9.63842	9.77552	7.12262	9.73445	10.1462	7.28685	9.96893	9.6511	7.56989	9.87678	6.9446	9.49517	7.40077	10.0897	10.4732	Ccnd2	protein_coding	cyclin D2 [Source:MGI Symbol;Acc:MGI:88314]	chr6	127125162	127152193	-1	8	ensembl_havana
ENSMUSG00000000194	Gpr107	6.42991	5.95107	5.82853	6.03099	6.00794	6.25031	5.87744	6.09787	5.73317	5.8967	5.74441	5.93544	6.34233	5.7974	6.06256	6.06793	6.0436	6.05995	6.01086	5.82274	6.00613	6.17749	6.32173	6.18758	6.30054	6.09807	6.06889	6.11508	5.94585	5.7834	5.99222	6.26141	Gpr107	protein_coding	G protein-coupled receptor 107 [Source:MGI Symbol;Acc:MGI:2139054]	chr2	31152316	31218775	1	11	ensembl_havana
ENSMUSG00000000244	Tspan32	5.99772	4.27808	6.1896	4.57245	5.94998	4.17584	5.5103	4.6261	5.94098	4.61064	6.02902	4.66587	4.4501	5.73712	3.71454	4.52535	5.6913	4.6999	4.78907	6.03676	4.91354	4.82144	5.8435	4.49607	4.95102	5.64903	4.47472	6.14217	4.46951	6.50377	4.87115	4.99784	Tspan32	protein_coding	tetraspanin 32 [Source:MGI Symbol;Acc:MGI:1350360]	chr7	143005046	143019644	1	12	ensembl_havana
ENSMUSG00000000275	Trim25	8.47603	7.11168	8.2943	6.83067	8.22895	7.37298	8.23599	7.0487	8.32037	6.72326	8.32442	6.35356	6.84764	7.822	6.45329	6.63242	8.19	7.00819	6.28183	8.25202	6.30848	6.55228	8.1014	6.40343	6.22007	8.35287	7.11604	8.24394	6.5558	8.17891	6.72224	6.87855	Trim25	protein_coding	tripartite motif-containing 25 [Source:MGI Symbol;Acc:MGI:102749]	chr11	88999376	89020293	1	3	ensembl_havana
ENSMUSG00000000276	Dgke	5.14946	4.05053	4.69909	3.98325	5.08507	3.78717	4.26016	3.79951	4.83138	4.24517	5.24874	4.48132	4.2145	4.57023	4.44562	4.83469	4.68292	3.98268	4.5201	5.31437	4.14165	4.10842	4.86841	4.16923	3.95775	4.70443	4.06817	4.96421	3.98258	4.09663	4.20403	3.84129	Dgke	protein_coding	diacylglycerol kinase, epsilon [Source:MGI Symbol;Acc:MGI:1889276]	chr11	89035179	89066850	-1	3	ensembl_havana
ENSMUSG00000000278	Scpep1	6.78876	7.11905	6.94181	7.44009	7.14612	7.50088	7.30243	6.95162	7.08326	6.9858	7.1225	6.43205	6.67239	6.92609	7.01354	6.77224	7.25753	7.1371	7.30149	7.03998	6.5326	6.69648	7.06165	6.75724	5.98707	7.17674	6.43537	7.30969	6.33416	7.39091	6.79749	6.64453	Scpep1	protein_coding	serine carboxypeptidase 1 [Source:MGI Symbol;Acc:MGI:1921867]	chr11	88924020	88955465	-1	1	ensembl_havana
ENSMUSG00000000282	Mnt	6.5597	5.51058	6.59238	6.12822	6.31393	6.13236	6.75915	6.54878	6.64231	6.64661	6.15271	6.35356	6.08674	6.16076	6.08113	6.10688	6.12642	5.72334	6.33882	6.80994	6.47975	6.38205	6.44363	6.32328	5.84405	6.54803	6.37337	6.43284	5.99453	6.13002	6.55161	6.20666	Mnt	protein_coding	max binding protein [Source:MGI Symbol;Acc:MGI:109150]	chr11	74830920	74845725	1	3	ensembl_havana
ENSMUSG00000000290	Itgb2	7.4385	6.62452	7.64965	6.54397	7.52923	6.80711	7.61343	6.5816	7.76828	6.77563	7.52481	6.67733	6.70312	7.701	6.5229	6.71036	7.52511	6.38155	6.84101	7.45582	6.65684	6.49774	7.31268	6.59115	6.53147	7.44771	6.52364	7.56121	6.53401	7.55878	6.76036	6.60273	Itgb2	protein_coding	integrin beta 2 [Source:MGI Symbol;Acc:MGI:96611]	chr10	77530252	77565708	1	5	ensembl_havana
ENSMUSG00000000295	Hddc2	6.36036	6.99646	6.03656	6.83787	5.76066	6.95341	5.87744	6.68589	5.73317	6.56566	6.56267	6.84927	6.94082	6.52395	6.65278	6.95411	6.12642	7.12758	6.74939	6.5561	7.26071	6.66383	6.51212	6.7485	7.49658	5.7299	6.90584	6.41074	6.99119	6.10612	6.46963	6.58137	Hddc2	protein_coding	HD domain containing 2 [Source:MGI Symbol;Acc:MGI:1916942]	chr10	31313383	31328204	1	5	ensembl_havana
ENSMUSG00000000301	Pemt	3.1884	4.76482	3.06105	4.26561	4.12696	4.30607	2.57367	3.72313	1.90574	3.98547	1.55998	4.48132	4.12656	0	4.32609	4.34163	2.63159	4.35311	4.78907	2.62577	4.14165	4.10842	3.00945	4.7967	4.53823	3.12341	4.21678	1.85897	4.79677	3.17858	4.58999	4.25513	Pemt	protein_coding	phosphatidylethanolamine N-methyltransferase [Source:MGI Symbol;Acc:MGI:104535]	chr11	59970614	60046489	-1	10	ensembl_havana
ENSMUSG00000000325	Arvcf	0	0.772092	3.06105	1.94452	2.60128	2.14234	3.44711	3.03211	1.90574	0	2.77515	2.47821	1.06888	1.71177	1.45024	0.939494	2.90619	1.51154	2.29829	2.90018	2.11441	1.73173	3.77554	1.85362	1.4385	2.5414	1.49574	2.30487	2.17814	2.75552	2.25362	2.26589	Arvcf	protein_coding	armadillo repeat gene deleted in velocardiofacial syndrome [Source:MGI Symbol;Acc:MGI:109620]	chr16	18348182	18407076	1	13	ensembl_havana
ENSMUSG00000000326	Comt	4.87803	5.3446	3.83009	5.08957	4.57332	5.02622	4.13017	5.14829	4.52207	5.2664	3.87179	4.57654	5.37916	3.62972	5.19049	4.96759	4.68292	5.44547	5.32867	4.35018	5.41368	5.18583	4.72188	4.9871	5.47945	4.90349	5.22504	4.46073	4.93621	4.36178	5.14527	5.19826	Comt	protein_coding	catechol-O-methyltransferase [Source:MGI Symbol;Acc:MGI:88470]	chr16	18406886	18426852	-1	4	ensembl_havana
ENSMUSG00000000339	Rtca	6.86607	6.96411	6.63566	6.7941	6.60432	6.75104	6.71449	6.81109	6.79287	6.55371	6.56267	6.81062	6.80578	6.66003	6.91342	6.97531	6.46027	6.77204	7.10194	6.72432	7.07722	6.59621	6.73862	6.87437	7.24331	6.51798	6.76003	6.47607	6.85721	6.44782	6.65639	6.63765	Rtca	protein_coding	RNA 3'-terminal phosphate cyclase [Source:MGI Symbol;Acc:MGI:1913618]	chr3	116488963	116508208	-1	5	ensembl_havana
ENSMUSG00000000340	Dbt	4.10701	3.78025	3.49622	4.13133	4.01834	3.87373	3.82869	4.07005	3.88118	4.24517	0	3.87934	4.37576	3.87319	4.65852	3.79181	3.66601	4.64759	4.12587	3.80016	3.56351	3.8427	3.24231	4.45368	4.99036	3.85801	4.01502	3.94964	4.68257	3.77152	4.47245	4.14295	Dbt	protein_coding	dihydrolipoamide branched chain transacylase E2 [Source:MGI Symbol;Acc:MGI:105386]	chr3	116513070	116549981	1	4	ensembl_havana
ENSMUSG00000000346	Dazap2	10.1016	9.16914	9.95732	9.00677	10.0468	8.9571	10.0624	9.06779	9.82578	9.09112	10.0244	9.17644	9.05916	10.1005	8.99538	9.07868	10.0708	8.98402	9.00442	10.1253	9.02375	9.15407	10.0693	9.15865	9.10338	9.99747	9.04665	10.0937	9.14779	10.0255	9.22144	9.14404	Dazap2	protein_coding	DAZ associated protein 2 [Source:MGI Symbol;Acc:MGI:1344344]	chr15	100615349	100620761	1	4	ensembl_havana
ENSMUSG00000000355	Mcts1	2.82517	3.24685	3.49622	3.25509	2.60128	2.61405	3.44711	3.03211	2.69912	3.47942	3.13652	3.44707	2.92349	0	2.15868	2.48266	3.8066	2.49258	2.86195	3.50389	2.36811	3.51672	1.26934	3.1444	3.3795	3.53697	4.01502	4.37198	3.53321	2.9825	3.56502	2.40209	Mcts1	protein_coding	malignant T cell amplified sequence 1 [Source:MGI Symbol;Acc:MGI:1916245]	chrX	38600578	38613426	1	5	ensembl_havana
ENSMUSG00000000374	Trappc10	5.14946	4.97421	5.9705	5.7394	5.61907	5.77565	5.87744	5.02645	6.00408	5.64976	5.89372	5.52227	5.68647	5.46717	5.72726	5.85567	5.41199	4.93632	5.67694	5.91838	5.32657	5.37927	5.61346	5.66297	5.13782	6.07761	5.29359	5.7428	5.00118	5.89918	5.42384	5.77635	Trappc10	protein_coding	trafficking protein particle complex 10 [Source:MGI Symbol;Acc:MGI:1336209]	chr10	78186725	78244641	-1	5	ensembl_havana
ENSMUSG00000000378	Ccm2	8.21545	7.31773	8.09167	7.39684	8.07477	7.28885	8.23599	7.40711	8.29536	7.26756	8.31562	7.36486	7.30365	8.20239	7.26174	7.21699	8.27718	7.57548	7.30149	8.34674	7.27629	7.22458	8.45454	7.55386	7.54363	8.40305	7.25432	8.18654	7.40539	8.25151	7.46147	7.47688	Ccm2	protein_coding	cerebral cavernous malformation 2 [Source:MGI Symbol;Acc:MGI:2384924]	chr11	6546887	6596744	1	8	ensembl_havana
ENSMUSG00000000384	Tbrg4	6.46347	7.62755	6.50173	7.8566	5.6916	8.0945	6.35584	7.87694	6.56069	7.73241	5.98532	7.73362	7.86193	6.33354	7.93832	7.78377	6.15301	7.77155	7.6668	6.1979	7.6675	7.7799	5.77082	7.72405	7.40491	6.15774	7.72468	6.16876	7.4927	5.95377	7.89744	7.80335	Tbrg4	protein_coding	transforming growth factor beta regulated gene 4 [Source:MGI Symbol;Acc:MGI:1100868]	chr11	6615598	6626067	-1	12	ensembl_havana
ENSMUSG00000000386	Mx1	7.53635	7.0281	4.77846	5.37355	5.5427	6.02297	5.15674	4.96145	4.33836	4.1845	4.60774	4.2115	4.4501	4.7022	4.92851	4.92464	5.53837	5.56311	4.70486	5.31437	4.65211	4.52681	4.164	4.27041	4.30847	6.07761	5.59462	5.08081	5.18019	4.19053	4.20403	5.08138	Mx1	polymorphic_pseudogene	MX dynamin-like GTPase 1 [Source:MGI Symbol;Acc:MGI:97243]	chr16	97447035	97462907	-1	12	ensembl_havana
ENSMUSG00000000399	Ndufa9	6.04281	6.57183	5.12062	6.03099	5.58139	6.29804	5.28447	6.35992	5.30226	6.02336	5.63553	6.28472	6.13261	5.60845	6.11759	6.44755	5.82956	6.13786	6.01086	5.53158	6.11411	6.15417	5.8435	6.14824	6.65903	5.34116	6.14507	5.42759	6.43166	5.55532	5.74854	6.11051	Ndufa9	protein_coding	NADH:ubiquinone oxidoreductase subunit A9 [Source:MGI Symbol;Acc:MGI:1913358]	chr6	126821721	126849136	-1	3	ensembl_havana
ENSMUSG00000000409	Lck	5.80175	4.60618	5.44644	4.08364	5.46206	4.42551	5.0166	4.18841	4.52207	3.91252	4.21229	3.72161	3.44363	5.0382	4.05248	4.636	4.60803	3.98268	4.46996	5.00148	3.66169	3.95492	5.65444	4.53726	4.48413	5.11897	3.50002	5.13575	4.04554	5.36705	4.16668	4.2187	Lck	protein_coding	lymphocyte protein tyrosine kinase [Source:MGI Symbol;Acc:MGI:96756]	chr4	129548344	129573641	-1	8	ensembl_havana
ENSMUSG00000000420	Galnt1	6.46347	6.41315	6.83447	6.34598	6.50718	5.6828	6.73699	6.34725	6.71955	6.21756	6.62095	6.54231	6.30275	6.78437	6.1706	6.1634	6.543	6.39748	6.32478	6.57579	6.51957	6.40199	6.69999	6.58134	6.90535	6.45595	6.38389	6.27047	6.46659	6.48536	6.55884	6.18793	Galnt1	protein_coding	polypeptide N-acetylgalactosaminyltransferase 1 [Source:MGI Symbol;Acc:MGI:894693]	chr18	24205344	24286818	1	8	ensembl_havana
ENSMUSG00000000439	Mkrn2	5.99772	4.94135	5.44644	5.66033	5.79399	5.53126	5.99415	5.41428	5.19815	5.71557	5.51776	5.44866	5.30097	5.85525	5.525	5.73654	5.53837	5.84448	5.86328	5.49067	5.26543	5.54981	5.52784	5.85439	5.53373	5.50329	5.29359	5.47097	5.69405	5.7834	5.69707	5.50098	Mkrn2	protein_coding	makorin, ring finger protein, 2 [Source:MGI Symbol;Acc:MGI:1914277]	chr6	115601902	115622624	1	3	ensembl_havana
ENSMUSG00000000441	Raf1	6.17022	5.55469	5.39699	5.22761	5.82657	5.39154	6.03104	5.05789	6.23208	5.43215	5.38951	5.28912	4.98816	5.46717	5.22431	5.04985	5.61686	5.24879	5.32867	5.85533	4.95285	5.31763	5.23548	5.48496	4.8261	5.50329	5.2711	5.38287	5.0326	5.75294	5.39182	5.40696	Raf1	protein_coding	v-raf-leukemia viral oncogene 1 [Source:MGI Symbol;Acc:MGI:97847]	chr6	115618067	115676635	-1	11	ensembl_havana
ENSMUSG00000000486	Septin1	8.31991	6.79052	8.34733	7.32175	8.54503	7.28885	8.45544	7.6169	8.13543	7.36647	8.44225	7.48632	7.40991	8.22451	7.22879	7.30335	8.56639	7.14656	7.55701	8.51426	7.58858	7.78371	8.55535	7.80638	7.60195	8.6585	7.53005	8.41472	7.41138	8.64892	7.6526	7.73083	Septin1	protein_coding	septin 1 [Source:MGI Symbol;Acc:MGI:1858916]	chr7	127214447	127233130	-1	10	ensembl_havana
ENSMUSG00000000531	Grasp	4.97429	5.41809	4.5259	5.70829	4.85177	5.06352	4.26016	5.3395	3.88118	5.35165	3.66573	5.26073	4.65258	4.08145	5.22431	5.12766	4.44548	4.97928	5.11691	4.43886	5.96826	5.25323	4.64263	5.52646	4.8261	4.65006	5.20144	4.27742	5.43658	4.6532	5.90418	5.73824	Grasp	protein_coding	GRP1 (general receptor for phosphoinositides 1)-associated scaffold protein [Source:MGI Symbol;Acc:MGI:1860303]	chr15	101224188	101232756	1	1	ensembl_havana
ENSMUSG00000000532	Acvr1b	5.69278	4.60618	6.0685	4.70443	5.97925	3.95539	6.49438	5.46206	6.47419	4.82457	5.98532	5.28912	5.21829	6.16076	4.55599	4.83469	4.88674	4.79916	4.5201	6.22309	4.78874	4.79152	5.61346	5.35277	4.59037	5.87918	5.15307	6.05933	4.93621	5.75294	5.16435	4.57634	Acvr1b	protein_coding	activin A receptor, type 1B [Source:MGI Symbol;Acc:MGI:1338944]	chr15	101174067	101213684	1	1	ensembl_havana
ENSMUSG00000000538	Tom1l2	3.47832	3.0139	4.9252	2.74377	4.57332	3.37722	3.98729	3.64248	4.685	3.1392	3.66573	3.22992	3.82514	3.33664	3.80673	2.70202	3.9347	3.70403	3.3792	3.92822	3.34452	2.88429	2.73163	2.63879	3.49343	3.9509	3.57538	3.5248	2.87701	3.77152	3.82688	3.68982	Tom1l2	protein_coding	target of myb1-like 2 (chicken) [Source:MGI Symbol;Acc:MGI:2443306]	chr11	60226714	60352905	-1	11	ensembl_havana
ENSMUSG00000000555	Itga5	3.47832	2.88161	4.10104	3.56396	3.90088	3.95539	3.65048	3.46624	2.69912	3.37468	3.13652	3.22992	3.70883	2.96843	3.97513	2.70202	4.05235	3.80302	3.00965	2.90018	3.66169	3.27868	3.91697	2.29897	3.49343	2.95423	3.50002	3.34996	3.00924	2.9825	3.38155	3.68982	Itga5	protein_coding	integrin alpha 5 (fibronectin receptor alpha) [Source:MGI Symbol;Acc:MGI:96604]	chr15	103344286	103366763	-1	4	ensembl_havana
ENSMUSG00000000561	Wdr77	6.73481	8.12852	6.52493	8.37037	6.21897	8.15624	6.6684	8.38747	7.27457	8.42901	7.1225	8.37379	8.23744	6.66003	8.24884	8.17137	6.83335	8.26814	8.29331	6.75918	8.08076	8.36648	6.68028	8.23344	8.11493	6.4873	8.01933	6.53856	8.05601	6.62645	8.43201	8.26522	Wdr77	protein_coding	WD repeat domain 77 [Source:MGI Symbol;Acc:MGI:1917715]	chr3	105959369	105970037	1	5	ensembl_havana
ENSMUSG00000000563	Atp5pb	10.0935	10.7683	10.0055	10.3801	9.8995	10.4453	9.95608	10.392	10.0139	10.3073	10.0878	10.6319	10.5268	10.4065	10.483	10.6733	10.0462	10.8006	10.4226	10.088	10.5535	10.197	10.2253	10.4385	11.0348	9.87688	10.6165	9.92654	10.6275	9.84058	10.1897	10.1906	Atp5pb	protein_coding	ATP synthase peripheral stalk-membrane subunit b [Source:MGI Symbol;Acc:MGI:1100495]	chr3	105942698	105960099	-1	6	ensembl_havana
ENSMUSG00000000568	Hnrnpd	8.43433	9.09826	8.28073	9.4171	8.37925	9.36831	7.86914	9.23182	8.41629	9.4187	8.21515	9.29668	9.27905	8.1571	9.39494	9.21639	8.23425	9.16472	9.38363	8.07656	9.15806	9.30332	8.43115	9.37431	8.79993	8.2192	9.08906	8.34065	9.11514	8.40141	9.3119	9.2335	Hnrnpd	protein_coding	heterogeneous nuclear ribonucleoprotein D [Source:MGI Symbol;Acc:MGI:101947]	chr5	99955935	99978938	-1	11	ensembl_havana
ENSMUSG00000000581	C1d	6.73481	7.02025	6.1896	6.49012	6.35917	6.59416	6.54628	6.35992	6.38216	6.3887	5.98532	6.96818	6.5254	6.52395	6.74887	6.80813	6.52276	7.22898	6.59421	6.41019	7.03204	6.59621	6.44363	6.82533	7.3829	6.27016	7.18382	6.6179	6.967	6.32896	6.53705	6.55239	C1d	protein_coding	C1D nuclear receptor co-repressor [Source:MGI Symbol;Acc:MGI:1927354]	chr11	17257579	17269176	1	5	ensembl_havana
ENSMUSG00000000594	Gm2a	9.22285	6.23483	9.24037	6.00563	9.35213	5.8839	9.53913	6.17158	9.41418	6.57751	9.52274	6.44472	6.38085	9.50566	6.1706	6.32077	9.26879	6.45949	6.49741	9.42543	6.14838	6.38205	9.28969	6.23841	6.0993	9.16683	6.06889	9.21947	6.07218	9.28151	6.06509	5.83769	Gm2a	protein_coding	GM2 ganglioside activator protein [Source:MGI Symbol;Acc:MGI:95762]	chr11	55098115	55113029	1	1	ensembl_havana
ENSMUSG00000000600	Krit1	5.30564	5.69926	6.09974	5.84329	5.50294	5.39154	5.79404	5.833	5.73317	5.32379	5.51776	5.97092	5.30097	5.53954	5.60421	5.40271	5.53837	5.38284	5.35653	5.21742	5.44159	5.49517	5.57128	5.39819	5.47945	5.44061	5.66531	5.47097	5.4129	5.92673	5.72303	5.531	Krit1	protein_coding	KRIT1, ankyrin repeat containing [Source:MGI Symbol;Acc:MGI:1930618]	chr5	3803184	3845564	1	12	ensembl_havana
ENSMUSG00000000605	Clcn4	6.89095	6.13666	6.45418	6.11642	6.42447	5.33164	6.69163	5.98792	6.28386	5.45802	6.15271	5.98834	5.83258	6.55919	5.84064	5.9657	6.43882	5.53459	5.8038	6.11958	5.5481	5.7957	6.59865	5.80465	6.16954	6.23365	5.82823	6.19487	6.04162	6.42868	6.0549	5.87329	Clcn4	protein_coding	chloride channel, voltage-sensitive 4 [Source:MGI Symbol;Acc:MGI:104571]	chr7	7282309	7300851	-1	10	ensembl_havana
ENSMUSG00000000617	Grm6	2.82517	4.05053	3.29498	3.87536	2.26339	4.36702	2.57367	4.29779	1.90574	4.1845	2.77515	4.2115	4.03291	2.47281	4.50186	3.79181	1.20118	4.35311	3.84033	3.65962	4.44713	4.56268	2.73163	4.76238	4.03505	2.95423	4.06817	2.30487	4.96906	1.72299	4.77513	4.42466	Grm6	protein_coding	glutamate receptor, metabotropic 6 [Source:MGI Symbol;Acc:MGI:1351343]	chr11	50850685	50866208	1	4	ensembl_havana
ENSMUSG00000000628	Hk2	3.71962	6.49467	2.7817	6.87336	3.30297	6.77373	3.65048	6.18587	3.58353	6.46721	2.2919	5.98834	6.36172	2.96843	6.49546	6.06793	3.8066	6.24738	6.35272	2.62577	6.04303	6.06944	2.73163	6.06619	5.50684	1.55022	5.59462	3.15095	5.94585	3.35117	6.42286	6.63765	Hk2	protein_coding	hexokinase 2 [Source:MGI Symbol;Acc:MGI:1315197]	chr6	82725025	82774454	-1	4	ensembl_havana
ENSMUSG00000000631	Myo18a	4.10701	2.39135	5.34579	3.07171	4.01834	2.61405	5.08837	3.15349	4.685	3.1392	4.60774	2.26606	3.11846	4.2634	2.15868	2.89239	5.12023	3.2219	2.69738	5.36051	3.22115	3.36247	4.55877	3.1444	2.1443	5.34116	2.6916	5.08081	1.93379	5.75294	3.24485	2.6411	Myo18a	protein_coding	myosin XVIIIA [Source:MGI Symbol;Acc:MGI:2667185]	chr11	77763246	77865980	1	24	ensembl_havana
ENSMUSG00000000673	Haao	6.21031	3.35059	6.7582	3.25509	6.69533	3.69508	6.35584	3.36933	6.64231	3.37468	6.26662	3.10771	3.44363	6.75427	2.63171	3.58668	6.8001	3.98268	3.14363	6.75918	3.7536	3.44166	6.6195	3.34329	3.87608	6.67599	3.24698	6.97505	3.00924	7.03361	3.38155	3.25873	Haao	protein_coding	3-hydroxyanthranilate 3,4-dioxygenase [Source:MGI Symbol;Acc:MGI:1349444]	chr17	83831156	83847963	-1	6	ensembl_havana
ENSMUSG00000000682	Cd52	11.7242	10.0341	11.8309	10.1982	11.8069	10.2375	11.6817	10.3168	11.414	10.4923	11.5949	10.62	10.428	11.9988	10.115	10.4902	11.9465	10.5512	10.2753	11.7608	10.5789	10.6587	12.1939	10.9325	11.2832	11.8816	10.9331	11.8282	10.985	12.0317	11.0029	10.5061	Cd52	protein_coding	CD52 antigen [Source:MGI Symbol;Acc:MGI:1346088]	chr4	134082448	134095082	-1	3	ensembl_havana
ENSMUSG00000000708	Kat2b	5.44655	1.64304	4.5259	2.31868	5.08507	0.890406	5.0166	0.780733	4.685	0.832715	5.51776	1.71635	1.06888	4.7022	1.45024	0.939494	4.26227	2.23336	1.36036	4.67625	2.36811	2.1641	4.64263	0.725535	2.1443	4.80739	2.39146	5.33672	2.17814	4.44033	1.93606	2.40209	Kat2b	protein_coding	K(lysine) acetyltransferase 2B [Source:MGI Symbol;Acc:MGI:1343094]	chr17	53566861	53672720	1	7	ensembl_havana
ENSMUSG00000000711	Rab5b	5.30564	4.83805	5.1803	5.13706	6.1434	5.42059	5.5103	4.85809	5.5759	5.48342	5.24874	5.28912	4.29738	5.46717	4.50186	5.46399	5.79622	5.47579	4.86863	5.61006	5.23386	4.82144	5.65444	5.32951	5.42306	5.78139	5.17746	6.05933	5.33942	5.81323	5.73584	5.64522	Rab5b	protein_coding	RAB5B, member RAS oncogene family [Source:MGI Symbol;Acc:MGI:105938]	chr10	128677175	128696264	-1	2	ensembl_havana
ENSMUSG00000000732	Icosl	6.81499	4.5198	7.45803	5.11351	6.78093	4.90813	7.19273	4.78483	7.11219	5.01084	7.44639	4.6219	4.37576	6.55919	4.92851	4.96759	7.3751	4.41701	5.01569	7.27493	3.92153	4.96237	7.07681	5.15527	4.73638	7.39908	4.8228	7.33339	4.42285	7.17816	5.14527	4.73953	Icosl	protein_coding	icos ligand [Source:MGI Symbol;Acc:MGI:1354701]	chr10	78069302	78083913	1	4	ensembl_havana
ENSMUSG00000000738	Spg7	7.05403	6.06221	6.81578	6.46242	6.84594	6.65653	6.88541	6.38492	7.16837	6.30567	6.99607	6.10474	6.50811	6.92609	6.30312	6.64571	6.94405	6.1753	6.42029	6.95231	6.36786	6.41185	6.75755	6.31146	6.13485	6.86687	6.08187	6.97505	5.87828	6.73951	6.42286	6.39802	Spg7	protein_coding	SPG7, paraplegin matrix AAA peptidase subunit [Source:MGI Symbol;Acc:MGI:2385906]	chr8	123062942	123097760	1	13	ensembl_havana
ENSMUSG00000000740	Rpl13	11.6285	11.8335	11.5771	11.3226	11.5299	11.5804	11.5568	11.531	11.6604	11.5508	11.7376	11.706	11.6586	11.9069	11.5632	11.6412	11.6022	11.8077	11.4819	11.652	11.6455	11.3763	11.7546	11.5002	12.0172	11.4736	11.6705	11.5809	11.6985	11.4407	11.1588	11.2171	Rpl13	protein_coding	ribosomal protein L13 [Source:MGI Symbol;Acc:MGI:105922]	chr8	123102350	123105244	1	5	ensembl_havana
ENSMUSG00000000743	Chmp1a	7.20053	7.0281	7.10467	7.39684	7.31635	7.50088	7.22493	7.0949	7.14055	7.31078	6.8575	6.96818	6.70312	7.00489	7.16055	7.38484	7.55532	6.86661	7.08539	7.34544	7.27629	7.41812	7.5806	7.43358	7.30702	7.61317	7.13484	7.2611	7.24698	7.51407	7.55479	7.5336	Chmp1a	protein_coding	charged multivesicular body protein 1A [Source:MGI Symbol;Acc:MGI:1920159]	chr8	123204264	123212763	-1	4	ensembl_havana
ENSMUSG00000000751	Rpa1	7.50446	6.75314	7.22289	6.646	7.5193	6.98292	7.48636	6.84753	7.46605	6.73389	7.27548	6.8776	6.95366	7.89278	7.03276	6.9858	7.38635	6.85512	6.91783	7.27493	6.83573	6.64722	7.67323	7.0049	7.07965	7.18633	6.71074	7.44637	6.86596	7.51407	6.88059	6.68516	Rpa1	protein_coding	replication protein A1 [Source:MGI Symbol;Acc:MGI:1915525]	chr11	75298166	75348324	-1	5	ensembl_havana
ENSMUSG00000000759	Tubgcp3	5.99772	6.23483	5.9705	5.99277	5.61907	5.92502	5.83634	5.65942	6.00408	5.91549	5.24874	6.16726	5.88712	5.31054	6.18785	5.78538	5.98561	5.69784	5.86328	5.26671	5.92937	5.68614	6.10234	5.54677	5.92751	5.34116	5.81274	5.7428	5.91246	5.36705	5.67062	5.81347	Tubgcp3	protein_coding	tubulin, gamma complex associated protein 3 [Source:MGI Symbol;Acc:MGI:2183752]	chr8	12614277	12672248	-1	9	ensembl_havana
ENSMUSG00000000776	Polr3d	4.10701	6.74364	4.99332	6.93513	4.85177	7.05878	3.65048	6.54878	3.58353	6.45442	4.71866	6.44472	6.19879	3.62972	6.49546	6.71036	4.94875	6.51894	6.61742	4.25569	6.63283	6.33097	4.55877	6.6009	6.44914	4.47345	6.51409	3.15095	6.4079	4.83866	6.68309	6.50779	Polr3d	protein_coding	polymerase (RNA) III (DNA directed) polypeptide D [Source:MGI Symbol;Acc:MGI:1914315]	chr14	70438757	70443447	-1	6	ensembl_havana
ENSMUSG00000000782	Tcf7	4.26761	2.88161	4.69909	2.86156	4.32236	2.61405	4.59186	3.87205	4.685	3.00527	3.87179	1.71635	2.10212	4.2634	3.51035	3.34746	4.60803	4.21613	3.58165	4.04583	2.7714	2.33976	4.04576	3.59809	2.61616	4.94923	3.78038	4.83736	3.44254	3.17858	2.62809	3.9341	Tcf7	protein_coding	transcription factor 7, T cell specific [Source:MGI Symbol;Acc:MGI:98507]	chr11	52252371	52283331	-1	3	ensembl_havana
ENSMUSG00000000787	Ddx3x	8.37385	9.2214	8.2739	8.81201	7.77436	8.32704	8.31291	8.92378	8.09252	8.72102	8.45832	8.97051	8.78535	8.54767	9.00514	9.09572	8.33637	9.03327	8.98446	8.18949	8.98635	8.67171	8.34615	8.86512	9.3445	8.30967	9.07289	8.27486	9.06664	8.26776	8.60431	8.56822	Ddx3x	protein_coding	DEAD/H (Asp-Glu-Ala-Asp/His) box polypeptide 3, X-linked [Source:MGI Symbol;Acc:MGI:103064]	chrX	13280970	13294052	1	5	ensembl_havana
ENSMUSG00000000804	Usp32	4.77489	4.87331	5.1803	4.85406	5.18894	4.73395	4.86137	4.96145	5.5759	4.46518	5.691	5.28912	5.21829	5.7974	5.00834	5.08928	5.6913	4.79916	4.56856	5.31437	4.50117	4.85075	5.8435	4.06042	4.6407	5.37507	4.62417	5.23973	4.9026	5.19647	4.53242	4.76502	Usp32	protein_coding	ubiquitin specific peptidase 32 [Source:MGI Symbol;Acc:MGI:2144475]	chr11	84984442	85140161	-1	9	ensembl_havana
ENSMUSG00000000811	Txnrd3	5.30564	7.53699	5.34579	7.26942	5.13794	7.37298	5.83634	7.51298	5.5759	7.37328	5.32084	7.49853	7.47367	6.06594	7.62675	7.25216	5.49746	7.4126	7.22797	5.61006	7.47165	7.3984	5.52784	7.36088	7.23514	5.15846	7.2939	5.84526	7.22675	5.19647	7.44205	7.14441	Txnrd3	protein_coding	thioredoxin reductase 3 [Source:MGI Symbol;Acc:MGI:2386711]	chr6	89643988	89675529	1	2	ensembl_havana
ENSMUSG00000000823	Zfp512b	2.82517	2.88161	3.97192	3.87536	3.90088	3.11824	3.65048	2.40818	2.69912	3.57706	4.05207	3.10771	2.92349	4.08145	3.97513	3.34746	3.51022	2.71225	3.48397	3.92822	3.56351	3.58808	4.04576	3.24727	2.39943	3.53697	3.0497	3.82144	3.77532	4.44033	3.77817	3.63558	Zfp512b	protein_coding	zinc finger protein 512B [Source:MGI Symbol;Acc:MGI:2685478]	chr2	181582103	181592803	-1	10	ensembl_havana
ENSMUSG00000000826	Dnajc5	7.18049	7.40466	7.33215	7.58841	7.53909	7.52783	7.347	7.71383	7.57398	7.66183	7.31132	7.44906	7.59332	7.6691	7.52863	7.70346	7.46272	7.74066	7.69436	7.64478	7.40234	7.44239	7.42352	7.48184	7.54363	7.52528	7.58122	7.36822	7.38118	7.44906	7.55117	7.5336	Dnajc5	protein_coding	DnaJ heat shock protein family (Hsp40) member C5 [Source:MGI Symbol;Acc:MGI:892995]	chr2	181520485	181555133	1	6	ensembl_havana
ENSMUSG00000000827	Tpd52l2	7.55203	8.70688	7.66017	8.31723	7.54888	8.37606	7.5513	8.43313	7.82181	8.61867	7.78908	8.54838	8.6773	8.0247	8.4869	8.62818	7.87571	8.82234	8.63224	7.83652	8.62493	8.29631	8.00171	8.57	9.05316	7.65518	8.67918	7.59101	8.68684	7.58495	8.29374	8.29614	Tpd52l2	protein_coding	tumor protein D52-like 2 [Source:MGI Symbol;Acc:MGI:1913564]	chr2	181497142	181517966	1	12	ensembl_havana
ENSMUSG00000000838	Fmr1	5.99772	5.63907	5.90126	5.06522	5.37664	5.44906	5.9174	5.75842	4.96427	5.37899	5.79592	4.86762	5.48903	5.7974	5.6547	5.23704	5.79622	5.06156	5.56197	5.91838	5.26543	5.27502	5.80762	5.18149	5.20626	5.87918	5.20144	5.47097	5.15186	5.10296	5.40792	5.32364	Fmr1	protein_coding	fragile X mental retardation 1 [Source:MGI Symbol;Acc:MGI:95564]	chrX	68678541	68717963	1	13	ensembl_havana
ENSMUSG00000000861	Bcl11a	7.18049	6.53926	6.95895	6.74895	7.08011	6.86108	7.0382	6.90916	7.05373	6.94065	6.67697	6.44472	6.57608	7.38474	6.62772	6.1634	6.60208	6.1753	6.20728	6.84282	6.69211	7.03969	6.79468	6.71299	6.08119	6.78093	6.39434	7.01955	6.52299	7.21214	6.73506	6.96358	Bcl11a	protein_coding	B cell CLL/lymphoma 11A (zinc finger protein) [Source:MGI Symbol;Acc:MGI:106190]	chr11	24078056	24174123	1	6	ensembl_havana
ENSMUSG00000000876	Pxmp4	4.97429	3.13507	5.75193	3.56396	5.72655	2.96893	5.70552	2.75361	5.30226	3.98547	5.00791	2.66314	3.29019	5.7974	3.80673	3.88439	5.57815	1.51154	3.14363	5.75527	3.92153	3.44166	6.01063	3.59809	3.78951	5.67649	3.0497	5.77777	3.3458	5.75294	4.31062	4.0213	Pxmp4	protein_coding	peroxisomal membrane protein 4 [Source:MGI Symbol;Acc:MGI:1891701]	chr2	154585758	154603708	-1	2	ensembl_havana
ENSMUSG00000000881	Dlg3	4.66379	2.88161	4.61509	2.61551	4.32236	2.61405	4.94107	2.75361	4.33836	2.69315	4.60774	3.34258	2.92349	3.62972	2.41449	2.89239	3.33555	3.07117	2.86195	4.52241	2.7714	3.27868	3.77554	3.24727	2.80454	4.34243	3.24698	4.46073	3.2421	4.27869	3.17131	3.02553	Dlg3	protein_coding	discs large MAGUK scaffold protein 3 [Source:MGI Symbol;Acc:MGI:1888986]	chrX	100767722	100818410	1	8	ensembl_havana
ENSMUSG00000000884	Gnb1l	4.26761	6.67536	4.69909	6.38584	4.22796	6.64427	4.37941	6.35992	4.52207	6.36155	4.91779	6.46975	6.5254	4.57023	6.42448	6.12596	4.68292	6.57604	6.58245	4.74743	6.41084	6.24527	4.86841	6.5515	6.67119	4.85624	6.34135	5.13575	6.46659	4.77945	6.43862	6.50022	Gnb1l	protein_coding	guanine nucleotide binding protein (G protein), beta polypeptide 1-like [Source:MGI Symbol;Acc:MGI:1338057]	chr16	18498713	18566679	1	13	ensembl_havana
ENSMUSG00000000901	Mmp11	5.22966	3.0139	5.12062	3.33873	5.72655	2.96893	5.28447	3.55705	5.65668	4.1845	5.09273	3.63578	3.70883	4.93466	3.89338	3.69289	5.0653	3.70403	4.12587	5.31437	4.74462	4.69785	5.00141	4.57731	4.59037	5.53364	4.16893	5.28904	4.6424	5.44533	4.47245	3.57922	Mmp11	protein_coding	matrix metallopeptidase 11 [Source:MGI Symbol;Acc:MGI:97008]	chr10	75923222	75936496	-1	6	ensembl_havana
ENSMUSG00000000902	Smarcb1	8.51656	8.45379	8.3408	8.86587	8.36269	8.93713	8.45544	8.82217	8.33271	9.08905	8.54366	8.86601	8.87915	8.13392	8.9277	8.85388	8.38764	8.88016	8.98892	8.34674	8.87564	8.8886	8.35861	8.87519	8.32956	8.37399	8.66631	8.46386	8.64171	8.39156	8.95318	8.84414	Smarcb1	protein_coding	SWI/SNF related, matrix associated, actin dependent regulator of chromatin, subfamily b, member 1 [Source:MGI Symbol;Acc:MGI:1328366]	chr10	75896769	75921617	-1	6	ensembl_havana
ENSMUSG00000000903	Vpreb3	9.38924	3.92171	9.24736	3.56396	9.30377	4.68691	9.34767	5.17721	8.77405	5.32379	9.25934	5.31696	5.08466	9.40755	4.65852	4.78753	9.14512	3.07117	4.5201	9.11819	5.67106	6.22303	9.58026	6.52102	6.54475	9.25143	5.91782	9.12419	5.92925	9.3339	6.59444	5.68583	Vpreb3	protein_coding	pre-B lymphocyte gene 3 [Source:MGI Symbol;Acc:MGI:98938]	chr10	75943057	75949657	1	2	ensembl_havana
ENSMUSG00000000915	Hip1r	7.18049	5.65941	7.26484	5.75471	7.08011	5.94515	7.20892	5.43837	7.08326	5.29538	6.99607	5.07752	5.08466	6.45077	5.25736	5.37106	7.48382	5.21324	5.48831	6.98213	5.57355	5.41895	7.16453	5.60604	5.17244	7.45566	5.02451	7.10464	5.43658	7.38098	5.89278	5.28891	Hip1r	protein_coding	huntingtin interacting protein 1 related [Source:MGI Symbol;Acc:MGI:1352504]	chr5	123973628	124005558	1	7	ensembl_havana
ENSMUSG00000000916	Nsun5	5.37781	7.16957	5.05838	7.05125	5.37664	7.28885	5.22202	6.99287	5.39935	7.08872	5.09273	6.96818	7.19975	4.08145	7.07971	6.72295	5.22418	7.22898	7.07704	5.36051	7.03204	6.87113	5.06358	6.99754	6.84223	5.34116	6.94899	4.7695	7.03063	5.19647	7.25449	7.15409	Nsun5	protein_coding	NOL1/NOP2/Sun domain family, member 5 [Source:MGI Symbol;Acc:MGI:2140844]	chr5	135369953	135376805	1	9	ensembl_havana
ENSMUSG00000000934	Top1mt	5.14946	7.41067	5.44644	7.40171	4.91372	7.21616	5.56163	7.20431	5.65668	7.46542	4.71866	7.52861	7.6653	5.60845	7.56208	7.45444	5.36728	7.45888	7.50193	4.94204	7.30696	7.20201	5.18042	7.13133	7.43374	5.59249	7.18983	5.47097	7.07657	4.95026	7.00221	7.05424	Top1mt	protein_coding	DNA topoisomerase 1, mitochondrial [Source:MGI Symbol;Acc:MGI:1920210]	chr15	75657035	75678800	-1	3	ensembl_havana
ENSMUSG00000000958	Slc7a7	3.47832	4.6475	4.5259	4.9635	4.22796	4.30607	4.6874	4.96145	4.52207	4.70006	4.91779	4.6219	5.41672	4.42496	4.84401	4.73877	4.16112	4.84635	5.01569	4.43886	4.65211	4.82144	4.04576	5.10136	4.8261	4.59356	4.11943	4.17621	4.51472	4.09663	4.40988	4.60485	Slc7a7	protein_coding	solute carrier family 7 (cationic amino acid transporter, y+ system), member 7 [Source:MGI Symbol;Acc:MGI:1337120]	chr14	54369442	54417780	-1	12	ensembl_havana
ENSMUSG00000000959	Oxa1l	7.23979	6.44865	7.23701	6.5083	7.19684	6.71632	6.92515	6.71576	7.71269	6.70178	7.01793	6.65569	6.26206	6.89884	6.61503	6.47758	7.47331	6.5043	6.55866	7.12262	6.55832	6.73629	7.42352	6.42554	6.2848	7.3825	6.34135	7.4997	6.43166	7.36093	6.74776	6.76944	Oxa1l	protein_coding	oxidase assembly 1-like [Source:MGI Symbol;Acc:MGI:1916339]	chr14	54360834	54369673	1	5	ensembl_havana
ENSMUSG00000000976	Heatr6	6.42991	6.95591	5.90126	7.36727	5.85842	7.38777	5.99415	6.86541	5.73317	6.37519	6.15271	6.44472	6.59259	5.46717	7.14297	7.14396	6.0436	7.22898	7.27982	5.97878	6.23065	6.58753	6.13166	6.51072	5.98707	6.05687	6.15739	6.29482	5.86088	6.42868	6.80966	6.71162	Heatr6	protein_coding	HEAT repeat containing 6 [Source:MGI Symbol;Acc:MGI:1919790]	chr11	83753696	83783754	1	5	ensembl_havana
ENSMUSG00000000982	Ccl3	7.27802	10.401	7.16499	9.87924	7.08011	9.73494	6.71449	8.59458	7.05373	8.61005	6.75712	8.53659	8.56887	7.19613	9.63861	9.64963	7.55532	9.76965	9.43354	6.72432	7.80812	7.55797	6.59865	7.59832	8.05588	6.94798	8.01595	6.89768	7.6928	6.32896	7.39033	7.55202	Ccl3	protein_coding	chemokine (C-C motif) ligand 3 [Source:MGI Symbol;Acc:MGI:98260]	chr11	83647844	83649355	-1	1	ensembl_havana
ENSMUSG00000001016	Ilf2	6.98638	8.02648	7.15014	8.07658	7.08011	7.95752	6.98278	7.85026	6.86263	7.85914	6.62095	7.79925	7.69618	7.34491	7.73043	7.79574	7.32922	8.10797	7.8786	7.18804	7.88634	8.07202	7.19262	8.06059	8.35992	7.15738	8.08527	7.00487	8.06743	7.13157	8.0437	8.09727	Ilf2	protein_coding	interleukin enhancer binding factor 2 [Source:MGI Symbol;Acc:MGI:1915031]	chr3	90476126	90488379	1	6	ensembl_havana
ENSMUSG00000001017	Chtop	7.45527	7.76533	7.57381	7.6511	7.37259	7.6737	7.37597	7.46688	6.75667	7.4907	7.38044	7.44906	7.49138	7.26178	7.52863	7.52803	7.54532	7.6703	7.67236	7.54841	7.68512	7.86496	7.61214	7.89222	7.77528	7.77435	7.74522	7.40223	7.53171	7.81612	7.99391	7.99057	Chtop	protein_coding	chromatin target of PRMT1 [Source:MGI Symbol;Acc:MGI:1913761]	chr3	90498956	90509498	-1	9	ensembl_havana
ENSMUSG00000001018	Snapin	6.24931	6.30107	6.94181	5.92674	6.09073	6.25031	6.6684	5.75842	6.75667	6.02336	6.78288	5.95329	6.28255	6.69213	6.33443	5.83262	6.56297	5.74839	5.69887	6.5159	6.06113	6.16587	6.84865	5.94899	6.42062	6.72941	6.19371	6.71129	6.16016	6.62645	6.30747	6.2343	Snapin	protein_coding	SNAP-associated protein [Source:MGI Symbol;Acc:MGI:1333745]	chr3	90488026	90491033	-1	5	ensembl_havana
ENSMUSG00000001020	S100a4	4.87803	3.24685	4.21954	3.07171	3.90088	3.25353	4.77701	3.26544	4.12781	3.00527	3.87179	2.97418	2.698	4.42496	2.41449	2.48266	4.52905	3.35835	3.14363	4.15457	2.7714	2.63757	3.61872	2.63879	3.59902	4.27216	3.50002	4.27742	2.73143	2.9825	2.92512	3.25873	S100a4	protein_coding	S100 calcium binding protein A4 [Source:MGI Symbol;Acc:MGI:1330282]	chr3	90603771	90606045	1	2	ensembl_havana
ENSMUSG00000001025	S100a6	6.62046	5.15702	6.21835	4.67255	6.7473	4.98792	7.00149	4.74675	6.56069	5.2664	7.08158	4.37937	5.17511	7.26178	4.92851	5.52278	7.32922	5.28349	4.9803	7.23833	5.16857	4.41352	7.24722	4.61627	5.36436	7.01405	4.9697	6.86554	5.12296	7.26706	4.64535	5.25333	S100a6	protein_coding	S100 calcium binding protein A6 (calcyclin) [Source:MGI Symbol;Acc:MGI:1339467]	chr3	90612882	90624181	1	4	ensembl_havana
ENSMUSG00000001027	Scn4a	4.87803	0.772092	4.9252	0	4.85177	0	4.59186	1.28452	4.83138	1.35731	4.60774	1.33573	2.10212	4.93466	0	0	4.68292	0	0	4.35018	2.11441	1.73173	4.72188	2.91363	0.891569	5.44061	2.01203	5.02369	1.2692	5.05383	2.62809	2.40209	Scn4a	protein_coding	sodium channel, voltage-gated, type IV, alpha [Source:MGI Symbol;Acc:MGI:98250]	chr11	106318592	106353288	-1	2	ensembl_havana
ENSMUSG00000001029	Icam2	8.51656	7.54795	8.63009	7.82068	8.45933	7.88122	8.56012	7.48434	8.35709	7.77418	8.57348	7.83821	7.90221	8.72882	7.88116	7.72865	8.48502	7.72181	8.15338	8.4517	7.5634	7.94528	8.66469	7.89618	7.6641	8.64814	7.80123	8.69637	7.67797	8.64063	8.06161	7.75647	Icam2	protein_coding	intercellular adhesion molecule 2 [Source:MGI Symbol;Acc:MGI:96394]	chr11	106377656	106388075	-1	5	ensembl_havana
ENSMUSG00000001034	Mapk7	4.4121	4.56363	4.5259	4.85406	4.49442	5.30072	4.48954	4.70764	5.19815	4.90199	4.91779	4.48132	4.93737	4.08145	4.79982	4.78753	4.52905	4.6999	4.41801	3.50389	4.6991	5.04077	5.06358	5.23254	4.30847	4.90349	4.7269	4.46073	4.68257	4.36178	5.06634	5.25333	Mapk7	protein_coding	mitogen-activated protein kinase 7 [Source:MGI Symbol;Acc:MGI:1346347]	chr11	61488812	61494406	-1	14	ensembl_havana
ENSMUSG00000001036	Epn2	2.33856	1.93771	2.43495	2.86156	2.60128	2.61405	1.40658	2.40818	0	3.1392	3.13652	2.97418	2.698	0	3.13691	3.34746	2.90619	3.48301	3.14363	2.62577	2.93739	2.7662	2.38724	2.47887	3.12047	0.974022	3.24698	1.85897	3.00924	2.9825	3.38155	3.25873	Epn2	protein_coding	epsin 2 [Source:MGI Symbol;Acc:MGI:1333766]	chr11	61517249	61579687	-1	13	ensembl_havana
ENSMUSG00000001052	Sec24b	7.33352	6.99646	7.38383	7.21513	7.38358	7.0308	7.15979	7.15428	7.37348	7.41349	7.69725	6.95938	7.11088	7.17357	7.64559	7.29495	7.06097	7.20202	7.34387	7.35687	7.22101	6.97461	6.90067	7.0695	6.40614	7.19585	7.02488	7.1587	6.967	7.50496	7.05938	6.92452	Sec24b	protein_coding	Sec24 related gene family, member B (S. cerevisiae) [Source:MGI Symbol;Acc:MGI:2139764]	chr3	129982759	130061553	-1	9	ensembl_havana
ENSMUSG00000001053	N4bp3	5.51216	2.18229	5.9705	3.33873	5.82657	3.11824	6.03104	3.15349	6.06455	3.98547	5.84565	3.34258	3.70883	6.20593	2.63171	3.47202	6.20475	3.59775	2.86195	5.36051	3.84001	3.65607	5.65444	3.94273	4.24481	5.90262	3.71523	6.05933	3.84777	5.65751	3.77817	3.57922	N4bp3	protein_coding	NEDD4 binding protein 3 [Source:MGI Symbol;Acc:MGI:2442218]	chr11	51643063	51650842	-1	3	ensembl_havana
ENSMUSG00000001054	Rmnd5b	6.36036	4.27808	5.93629	4.08364	6.31393	4.36702	6.20256	4.70764	6.38216	3.83568	5.94025	4.32555	4.5208	5.91088	4.70717	4.92464	6.0149	4.41701	4.30815	5.85533	3.56351	4.15616	6.29606	4.45368	4.10841	6.27016	4.21678	5.7428	4.27305	5.9803	4.89418	4.73953	Rmnd5b	protein_coding	required for meiotic nuclear division 5 homolog B [Source:MGI Symbol;Acc:MGI:1913339]	chr11	51623671	51635896	-1	4	ensembl_havana
ENSMUSG00000001056	Nhp2	8.8377	11.1592	8.32106	10.5754	8.59316	10.8224	8.53466	10.6413	8.3929	10.6784	8.28891	10.909	10.7082	8.65744	10.7111	10.9057	8.40986	11.0559	10.7147	8.64583	10.9187	10.7051	8.73801	10.7264	11.3766	8.49846	10.9575	8.323	10.9875	8.41606	10.5169	10.4389	Nhp2	protein_coding	NHP2 ribonucleoprotein [Source:MGI Symbol;Acc:MGI:1098547]	chr11	51619735	51623714	1	2	ensembl_havana
ENSMUSG00000001062	Vps9d1	4.66379	3.53806	4.9252	4.26561	4.22796	4.48171	5.08837	4.6261	4.96427	4.41325	5.00791	4.2115	4.58819	4.7022	3.89338	4.34163	4.94875	4.21613	4.70486	4.94204	3.84001	4.41352	5.43681	4.00278	3.49343	5.15846	4.43481	4.69828	4.04554	5.05383	4.93919	4.51757	Vps9d1	protein_coding	VPS9 domain containing 1 [Source:MGI Symbol;Acc:MGI:1914143]	chr8	123242356	123254348	-1	13	ensembl_havana
ENSMUSG00000001065	Zfp276	3.92628	4.56363	5.1803	4.79606	5.76066	4.63828	5.28447	4.92781	5.08594	4.70006	5.00791	4.57654	4.2145	5.22535	4.44562	5.3387	5.49746	4.93632	4.5201	5.36051	4.91354	4.66523	5.23548	4.00278	4.03505	5.40821	4.99736	5.33672	4.72165	5.32626	4.93919	4.97618	Zfp276	protein_coding	zinc finger protein (C2H2 type) 276 [Source:MGI Symbol;Acc:MGI:1888495]	chr8	123254195	123269745	1	8	ensembl_havana
ENSMUSG00000001082	Mfsd10	5.74829	2.88161	5.44644	3.93031	6.09073	4.10603	6.10211	3.72313	6.23208	3.57706	5.98532	3.63578	3.93276	5.7974	3.13691	3.58668	6.3497	3.2219	3.00965	6.34284	3.92153	4.05905	6.10234	3.88008	2.97114	6.21505	3.24698	5.51308	2.73143	6.10612	3.82688	4.10353	Mfsd10	protein_coding	major facilitator superfamily domain containing 10 [Source:MGI Symbol;Acc:MGI:1915544]	chr5	34633642	34637212	-1	21	ensembl_havana
ENSMUSG00000001098	Kctd10	7.42152	6.38898	7.17968	6.67042	7.12008	6.61943	7.22493	6.62423	7.29994	6.71256	7.53999	6.67733	6.19879	7.4425	6.13548	6.28725	7.30571	6.47458	6.60586	7.72632	6.5326	6.68025	7.22018	6.6949	6.44914	7.33159	6.5612	7.32159	6.58788	7.34059	6.74776	6.77572	Kctd10	protein_coding	potassium channel tetramerisation domain containing 10 [Source:MGI Symbol;Acc:MGI:2141207]	chr5	114363567	114380508	-1	7	ensembl_havana
ENSMUSG00000001100	Poldip2	7.03183	7.93348	6.77765	8.20192	7.06654	8.07636	6.64479	8.13085	7.08326	8.32743	6.83305	8.19402	8.04697	6.81385	8.28935	8.16216	6.78318	8.20619	8.13339	7.29882	8.14157	8.15072	6.79468	8.10578	7.8785	6.57746	7.92884	6.65598	7.79711	6.901	7.93958	8.05139	Poldip2	protein_coding	polymerase (DNA-directed), delta interacting protein 2 [Source:MGI Symbol;Acc:MGI:1915061]	chr11	78512193	78522736	1	6	ensembl_havana
ENSMUSG00000001105	Ift20	7.55203	8.02256	7.61763	7.61801	7.79096	7.93253	8.08627	8.12344	8.07793	7.96665	8.26169	8.24202	8.26344	8.57375	8.21979	8.32792	7.89946	8.27678	8.21556	7.83652	7.98919	7.60173	7.90314	7.84379	8.59185	7.58446	8.1013	7.88362	8.12322	7.33031	7.57275	7.69149	Ift20	protein_coding	intraflagellar transport 20 [Source:MGI Symbol;Acc:MGI:1915585]	chr11	78536361	78541737	1	5	ensembl_havana
ENSMUSG00000001120	Pcbp3	4.4121	4.16879	3.49622	4.46489	2.87486	3.95539	3.21029	3.72313	3.20806	4.56377	3.13652	3.63578	4.03291	1.71177	3.61606	3.21112	4.44548	3.80302	4.12587	4.52241	4.65211	4.79152	3.77554	4.31845	3.87608	4.1983	4.43481	4.54433	3.77532	4.19053	4.27596	4.10353	Pcbp3	protein_coding	poly(rC) binding protein 3 [Source:MGI Symbol;Acc:MGI:1890470]	chr10	76761857	76961887	-1	9	ensembl_havana
ENSMUSG00000001123	Lgals9	10.3461	10.6808	9.2013	9.41229	9.43104	10.4479	8.90135	8.77802	8.85331	8.97052	9.015	8.73281	8.86902	8.97703	8.94302	9.38827	9.36289	9.44124	8.79382	9.28596	8.73614	8.78992	8.83031	8.6706	8.6757	9.84092	9.44853	9.21947	8.69668	8.7449	8.59906	8.95072	Lgals9	protein_coding	lectin, galactose binding, soluble 9 [Source:MGI Symbol;Acc:MGI:109496]	chr11	78962974	78984946	-1	4	ensembl_havana
ENSMUSG00000001127	Araf	6.42991	5.93448	6.63566	6.04351	6.16903	6.14981	6.35584	6.18587	6.17837	6.26229	6.5921	5.72293	5.93967	5.73712	6.33443	6.3041	6.65884	6.19366	6.38013	6.61438	6.079	6.21178	6.3961	6.09406	5.90709	6.72941	5.98845	6.51803	5.86088	6.5399	6.33298	6.33134	Araf	protein_coding	Araf proto-oncogene, serine/threonine kinase [Source:MGI Symbol;Acc:MGI:88065]	chrX	20797814	20860519	1	10	ensembl_havana
ENSMUSG00000001128	Cfp	5.22966	4.6475	5.58535	5.27083	4.85177	5.13537	5.0166	5.93811	4.83138	5.62714	4.82166	5.89905	5.37916	5.53954	4.75424	5.23704	5.22418	5.47579	5.08395	5.44858	5.80599	5.61959	5.12319	5.9792	5.88638	5.37507	5.85872	5.33672	5.54949	5.55532	5.63003	6.2343	Cfp	protein_coding	complement factor properdin [Source:MGI Symbol;Acc:MGI:97545]	chrX	20925454	20931555	-1	2	ensembl_havana
ENSMUSG00000001134	Uxt	5.99772	6.79052	5.49424	6.73358	5.5427	6.54225	5.15674	6.30857	3.88118	6.10748	5.17284	6.8776	6.26206	5.67422	6.54983	6.55003	4.82195	6.92272	6.45936	5.44858	6.58359	6.5788	5.48304	6.56152	7.12455	4.90349	6.76808	5.42759	6.73838	5.00297	6.43076	6.17848	Uxt	protein_coding	ubiquitously expressed prefoldin like chaperone [Source:MGI Symbol;Acc:MGI:1277988]	chrX	20941722	20962017	-1	6	ensembl_havana
ENSMUSG00000001138	Cnnm3	5.06453	5.18536	5.82853	5.35359	6.19422	5.30072	5.87744	5.48537	6.17837	5.79889	5.74441	4.97639	5.30097	5.53954	5.46967	5.3387	5.72713	5.56311	5.58571	6.0925	4.99112	5.33847	6.04185	5.60604	5.10234	5.87918	5.12826	6.00134	5.12296	6.00636	5.71011	5.40696	Cnnm3	protein_coding	cyclin M3 [Source:MGI Symbol;Acc:MGI:2151055]	chr1	36511867	36528237	1	5	ensembl_havana
ENSMUSG00000001143	Lman2l	4.66379	4.42791	5.39699	4.63995	4.57332	4.03268	5.08837	4.74675	5.65668	4.8638	3.87179	4.08765	4.2145	4.57023	4.92851	4.636	4.75411	4.6999	4.36413	4.94204	3.9987	4.20237	4.797	4.06042	3.78951	5.07838	4.2631	4.69828	4.51472	4.71771	4.16668	4.8389	Lman2l	protein_coding	lectin, mannose-binding 2-like [Source:MGI Symbol;Acc:MGI:2443010]	chr1	36419871	36445271	-1	8	ensembl_havana
ENSMUSG00000001150	Mcm3ap	6.39555	5.8835	6.52493	6.28403	6.95309	6.37426	6.75915	6.4095	7.02359	6.12373	6.43852	6.35356	6.81987	6.81385	6.31886	6.507	6.76606	6.05995	6.33882	6.74186	6.18185	6.01869	6.29606	6.0802	5.75547	6.21505	5.9746	6.31876	6.17431	6.42868	6.41492	6.26141	Mcm3ap	protein_coding	minichromosome maintenance complex component 3 associated protein [Source:MGI Symbol;Acc:MGI:1930089]	chr10	76468927	76515857	1	6	ensembl_havana
ENSMUSG00000001151	Pcnt	6.39555	4.05053	5.62883	4.53748	6.2433	4.73395	5.56163	4.85809	6.42891	4.46518	5.84565	4.43124	5.03722	5.13481	4.32609	5.08928	5.9252	4.35311	4.5201	5.7894	4.78874	4.41352	5.48304	4.61627	2.80454	5.97076	4.16893	6.14217	4.86818	5.9803	4.98283	4.76502	Pcnt	protein_coding	pericentrin (kendrin) [Source:MGI Symbol;Acc:MGI:102722]	chr10	76351263	76442786	-1	8	ensembl_havana
ENSMUSG00000001156	Mxd1	4.54343	3.98756	4.43083	3.75873	5.28584	4.36702	4.37941	3.26544	4.12781	3.1392	4.48758	2.97418	3.11846	4.57023	3.61606	3.79181	5.12023	3.98268	3.14363	5.00148	4.44713	3.58808	4.55877	3.74596	3.12047	4.65006	3.647	4.06737	3.00924	4.27869	3.09382	4.29067	Mxd1	protein_coding	MAX dimerization protein 1 [Source:MGI Symbol;Acc:MGI:96908]	chr6	86647042	86669161	-1	4	ensembl_havana
ENSMUSG00000001157	Gmcl1	5.85329	4.5198	5.79074	4.82535	5.50294	4.68691	5.34432	4.92781	5.5759	5.14427	6.02902	5.26073	5.41672	6.20593	5.3522	5.63362	5.72713	4.6999	4.61544	5.36051	4.55326	4.66523	5.52784	4.61627	4.86895	5.70344	5.20144	5.7428	4.93621	5.7834	4.37755	4.51757	Gmcl1	protein_coding	germ cell-less, spermatogenesis associated 1 [Source:MGI Symbol;Acc:MGI:1345156]	chr6	86691768	86733383	-1	4	ensembl_havana
ENSMUSG00000001158	Snrnp27	6.32428	7.51483	6.4298	7.14135	6.46642	7.16558	6.64479	7.02504	6.28386	6.96791	6.5921	7.34471	7.15599	7.07961	7.33323	7.38484	6.67727	7.63714	7.35772	6.7763	7.18019	7.06492	6.46682	7.08347	7.51693	6.39112	7.40135	6.51803	7.46418	6.22184	7.01278	6.95806	Snrnp27	protein_coding	small nuclear ribonucleoprotein 27 (U4/U6.U5) [Source:MGI Symbol;Acc:MGI:1913868]	chr6	86675151	86684522	-1	4	ensembl_havana
ENSMUSG00000001166	Oas1c	5.37781	3.44737	5.67105	2.31868	5.41998	2.96893	5.15674	2.1985	4.83138	2.85764	5.24874	2.47821	2.10212	5.22535	2.41449	2.48266	5.45536	3.70403	2.04788	5.57135	2.11441	2.88429	5.12319	2.78275	2.61616	5.53364	2.54932	5.38287	2.73143	5.44533	2.10356	2.93859	Oas1c	protein_coding	2'-5' oligoadenylate synthetase 1C [Source:MGI Symbol;Acc:MGI:2149633]	chr5	120800194	120812514	-1	3	ensembl_havana
ENSMUSG00000001175	Calm1	10.7134	10.6715	10.6003	10.2294	10.9309	10.2538	10.6131	10.2756	10.606	10.4518	10.7248	10.5797	10.3919	10.9419	10.2586	10.4329	10.6755	10.5503	10.4768	10.5603	10.4713	10.3095	10.9461	10.4984	10.9747	10.5806	10.6303	10.4268	10.6281	10.7433	10.3177	10.4023	Calm1	protein_coding	calmodulin 1 [Source:MGI Symbol;Acc:MGI:88251]	chr12	100199435	100209814	1	4	ensembl_havana
ENSMUSG00000001211	Agpat3	7.4385	6.75314	7.22289	6.85217	6.9823	6.83973	6.54628	6.77371	7.05373	6.72326	6.90519	6.56571	6.79155	7.07961	6.46749	6.84316	7.20767	7.12758	6.94561	7.17519	7.0949	6.91342	7.28685	6.80861	6.99513	7.28775	6.68545	7.01955	6.86596	7.00805	6.9969	6.83107	Agpat3	protein_coding	1-acylglycerol-3-phosphate O-acyltransferase 3 [Source:MGI Symbol;Acc:MGI:1336186]	chr10	78269178	78352489	-1	13	ensembl_havana
ENSMUSG00000001228	Uhrf1	4.10701	4.97421	4.43083	5.72393	5.18894	5.84157	5.0166	5.81471	5.30226	5.23682	4.82166	5.26073	5.7467	4.93466	5.75066	5.12766	4.88674	5.101	5.67694	4.74743	5.98732	5.60246	5.18042	5.44223	5.36436	5.15846	5.46191	4.83736	5.50538	4.77945	5.85805	5.82563	Uhrf1	protein_coding	ubiquitin-like, containing PHD and RING finger domains, 1 [Source:MGI Symbol;Acc:MGI:1338889]	chr17	56303321	56323486	1	7	ensembl_havana
ENSMUSG00000001229	Dpp9	6.39555	6.47184	5.9705	6.84504	6.42447	6.92328	6.73699	6.97651	6.47419	6.84588	6.75712	6.65569	6.59259	6.16076	6.99407	6.65887	6.62125	6.75977	7.06019	6.34284	6.86693	6.94094	6.2162	6.86631	6.36183	6.28808	6.53312	6.43284	6.41983	6.34946	6.79749	6.59565	Dpp9	protein_coding	dipeptidylpeptidase 9 [Source:MGI Symbol;Acc:MGI:2443967]	chr17	56186807	56218905	-1	3	ensembl_havana
ENSMUSG00000001247	Lsr	1.59884	0	2.43495	1.43801	2.87486	2.14234	2.10506	2.59121	2.69912	2.85764	1.55998	0	2.10212	3.87319	1.45024	0	3.66601	2.49258	0.83491	2.28662	1.80636	1.11145	1.93396	1.56586	2.61616	2.95423	1.77686	3.15095	2.17814	3.17858	0.957688	0.561876	Lsr	protein_coding	lipolysis stimulated lipoprotein receptor [Source:MGI Symbol;Acc:MGI:1927471]	chr7	30957770	30973464	-1	5	ensembl_havana
ENSMUSG00000001248	Gramd1a	6.5904	5.41809	7.50546	6.33583	7.30484	5.63403	7.10893	6.4456	7.24874	6.07442	7.44639	6.02257	6.06324	7.15064	5.92534	5.94435	7.6702	5.82105	6.28183	7.62601	6.26229	5.85476	7.42352	5.93365	5.75547	7.7226	6.33051	7.58114	5.92925	7.63591	6.34975	6.10053	Gramd1a	protein_coding	GRAM domain containing 1A [Source:MGI Symbol;Acc:MGI:105490]	chr7	31130127	31155896	-1	14	ensembl_havana
ENSMUSG00000001270	Ckb	1.59884	3.0139	3.06105	2.61551	2.26339	2.14234	2.57367	2.89957	1.90574	2.69315	2.2919	2.97418	1.06888	0	2.15868	2.48266	2.90619	0.945284	1.36036	3.13064	1.41417	2.49633	3.00945	2.78275	1.83414	2.28014	2.01203	2.645	2.17814	2.48604	2.62809	2.6411	Ckb	protein_coding	creatine kinase, brain [Source:MGI Symbol;Acc:MGI:88407]	chr12	111669361	111672338	-1	5	ensembl_havana
ENSMUSG00000001280	Sp1	6.91541	7.2046	6.79684	7.38213	7.06654	7.46648	7.00149	7.25265	7.02359	7.08042	6.73089	6.93263	7.09937	6.48782	6.98423	6.38555	6.65884	6.99778	6.97287	6.89077	6.83573	7.34791	6.88353	7.0695	6.70706	6.53309	6.94899	6.55881	7.09157	7.25624	7.27658	7.24747	Sp1	protein_coding	trans-acting transcription factor 1 [Source:MGI Symbol;Acc:MGI:98372]	chr15	102406143	102436404	1	6	ensembl_havana
ENSMUSG00000001281	Itgb7	6.32428	2.73595	6.54777	2.86156	6.71286	2.80238	7.00149	2.75361	6.75667	3.1392	7.16229	2.82703	2.92349	6.20593	3.51035	2.22386	6.43882	2.49258	3.48397	6.82647	2.36811	2.7662	6.69999	3.03362	2.61616	6.83066	2.54932	6.72927	1.93379	7.13157	3.44534	3.02553	Itgb7	protein_coding	integrin beta 7 [Source:MGI Symbol;Acc:MGI:96616]	chr15	102215995	102231944	-1	5	ensembl_havana
ENSMUSG00000001285	Myg1	6.04281	6.57183	5.44644	6.36605	5.50294	6.29804	5.5103	6.25532	4.96427	6.1398	5.38951	5.8427	6.17706	4.93466	5.81867	6.1448	5.57815	6.39748	6.39364	6.03676	6.09666	6.20044	5.80762	6.02335	6.33151	5.9484	6.42522	5.554	6.4079	5.75294	6.67646	6.62379	Myg1	protein_coding	melanocyte proliferating gene 1 [Source:MGI Symbol;Acc:MGI:1929864]	chr15	102331709	102338139	1	10	ensembl_havana
ENSMUSG00000001289	Pfdn5	10.9771	10.6029	10.8709	10.102	10.9932	10.3208	10.9685	10.2798	10.9802	10.1225	11.1503	10.4058	10.3884	11.3642	10.2779	10.5212	11.1037	10.5872	10.2523	10.976	10.5415	10.1313	11.1895	10.3255	10.8546	10.7836	10.5421	11.0292	10.4793	10.8569	10.0234	9.96584	Pfdn5	protein_coding	prefoldin 5 [Source:MGI Symbol;Acc:MGI:1928753]	chr15	102326116	102331873	1	8	ensembl_havana
ENSMUSG00000001305	Rrp15	5.63505	8.44502	5.62883	7.98869	5.88959	8.17341	4.86137	7.87253	6.17837	7.95307	5.94025	8.30594	8.15649	5.85525	8.19868	8.21213	5.27347	8.45477	8.13339	5.44858	7.97971	7.98548	5.77082	7.86012	8.59823	5.59249	8.40226	5.42759	8.2151	5.75294	7.76935	7.80643	Rrp15	protein_coding	ribosomal RNA processing 15 homolog (S. cerevisiae) [Source:MGI Symbol;Acc:MGI:1914473]	chr1	186720978	186749358	-1	2	ensembl_havana
ENSMUSG00000001323	Srr	3.71962	3.85271	3.97192	3.16631	3.90088	3.49113	3.82869	3.55705	3.58353	3.47942	4.21229	3.63578	4.2145	3.62972	4.19576	3.47202	3.13679	2.90284	3.14363	3.3293	3.84001	3.95492	4.55877	3.43332	4.10841	3.65211	2.93992	3.82144	3.84777	3.64454	3.62133	3.84129	Srr	protein_coding	serine racemase [Source:MGI Symbol;Acc:MGI:1351636]	chr11	74906359	74925948	-1	10	ensembl_havana
ENSMUSG00000001348	Acp5	7.64271	4.97421	7.74165	4.03432	7.71469	4.7795	7.7076	4.18841	7.63507	4.3034	7.59918	4.43124	4.2145	7.79269	4.50186	4.05342	7.74201	5.02101	4.66084	7.69965	5.16857	4.63185	7.77893	4.36495	4.30847	7.51009	4.7269	7.53078	4.16377	7.58495	4.16668	4.54725	Acp5	protein_coding	acid phosphatase 5, tartrate resistant [Source:MGI Symbol;Acc:MGI:87883]	chr9	22126727	22135711	-1	6	ensembl_havana
ENSMUSG00000001366	Fbxo9	6.52833	4.90773	7.16499	5.64399	6.78093	5.50437	6.64479	5.41428	6.89629	5.53294	7.01793	5.70196	5.80452	6.62719	5.32127	5.60669	6.94405	5.44547	5.78342	6.80994	5.38522	5.66979	6.68028	5.54677	4.99036	6.8549	5.46191	6.81593	5.54949	6.72389	5.65722	5.73824	Fbxo9	protein_coding	f-box protein 9 [Source:MGI Symbol;Acc:MGI:1918788]	chr9	78081499	78109065	-1	7	ensembl_havana
ENSMUSG00000001376	Vps50	4.4121	5.15702	4.43083	5.33334	4.49442	5.23684	3.98729	5.26064	4.33836	5.23682	4.60774	5.5923	5.30097	5.0382	5.77369	5.71149	4.26227	5.44547	5.48831	4.88004	5.46896	5.61959	4.64263	5.23254	5.84405	4.70443	5.79709	5.02369	5.82544	4.95026	5.47057	5.23521	Vps50	protein_coding	VPS50 EARP/GARPII complex subunit [Source:MGI Symbol;Acc:MGI:1920538]	chr6	3498382	3603531	1	9	ensembl_havana
ENSMUSG00000001380	Hars	7.5829	9.02371	7.63906	8.88686	7.65246	8.81939	7.44595	8.77566	7.87342	8.94788	7.75044	8.97707	8.90251	7.63647	8.99293	8.76536	7.51489	8.83409	8.95742	7.578	8.89595	8.76704	7.59119	8.82618	9.09438	7.67574	8.79799	7.5205	8.94806	7.61066	8.82117	8.72905	Hars	protein_coding	histidyl-tRNA synthetase [Source:MGI Symbol;Acc:MGI:108087]	chr18	36766528	36783205	-1	4	ensembl_havana
ENSMUSG00000001383	Zmat2	6.89095	7.66325	6.7582	7.50488	6.95309	7.56082	7.22493	7.07966	6.89629	7.47179	6.95135	7.32428	7.17804	6.89884	7.15179	7.027	6.8497	7.3485	7.06864	7.20078	7.58233	7.48507	6.84865	7.55887	7.7865	6.92527	7.43209	7.06272	7.5372	7.23436	7.47681	7.66126	Zmat2	protein_coding	zinc finger, matrin type 2 [Source:MGI Symbol;Acc:MGI:1913742]	chr18	36793876	36799666	1	2	ensembl_havana
ENSMUSG00000001403	Ube2c	4.26761	4.11087	4.43083	4.79606	4.41095	4.48171	4.37941	4.34951	3.20806	4.12116	2.77515	3.72161	3.44363	3.62972	2.82045	4.13105	4.82195	4.35311	4.18922	4.88004	3.7536	4.56268	4.797	4.61627	4.10841	4.47345	4.30798	5.13575	4.21944	4.51483	4.56149	4.54725	Ube2c	protein_coding	ubiquitin-conjugating enzyme E2C [Source:MGI Symbol;Acc:MGI:1915862]	chr2	164769898	164778822	1	2	ensembl_havana
ENSMUSG00000001415	Smg5	7.11864	7.38035	7.17968	7.58841	6.62299	7.56082	6.88541	7.58488	6.68145	7.67291	6.80818	7.57547	7.67308	6.41274	7.60123	7.80168	6.74873	7.46645	7.563	6.75918	7.51169	7.26324	6.55603	7.42263	7.3829	6.78093	7.2939	6.99004	7.42919	6.69213	7.63562	7.61995	Smg5	protein_coding	Smg-5 homolog, nonsense mediated mRNA decay factor (C. elegans) [Source:MGI Symbol;Acc:MGI:2447364]	chr3	88336260	88362338	1	9	ensembl_havana
ENSMUSG00000001416	Cct3	9.38048	11.1805	9.0773	11.127	9.22042	11.0848	9.25715	10.9781	8.96854	11.062	9.17917	11.2428	11.0734	9.35838	11.1395	11.0191	9.14181	11.0634	10.9924	9.13488	10.9125	10.9813	9.14263	10.9387	10.8432	9.22145	10.8568	9.11738	10.8939	9.00286	10.8842	10.8857	Cct3	protein_coding	chaperonin containing Tcp1, subunit 3 (gamma) [Source:MGI Symbol;Acc:MGI:104708]	chr3	88297116	88321767	1	10	ensembl_havana
ENSMUSG00000001418	Glmp	7.23979	4.8019	7.29214	5.35359	7.20925	5.70658	7.12609	5.43837	6.89629	5.0791	7.01793	5.39741	5.17511	7.46125	5.08398	5.55129	7.24522	5.61852	5.30025	7.23833	5.26543	5.76524	6.9834	5.66297	5.27159	7.11786	5.57639	7.18499	5.00118	7.3508	5.51583	5.56042	Glmp	protein_coding	glycosylated lysosomal membrane protein [Source:MGI Symbol;Acc:MGI:1913318]	chr3	88325023	88331313	1	10	ensembl_havana
ENSMUSG00000001419	Mef2d	8.21545	6.9057	8.39218	7.35728	8.30027	7.43123	8.31291	7.44921	8.35709	7.28933	8.3761	6.99429	7.46473	7.74757	7.26986	7.22586	8.2528	7.21106	7.18976	8.27629	7.27629	7.53558	8.03312	7.39489	6.82057	8.19092	7.40135	8.43129	7.41734	8.43537	7.43422	7.541	Mef2d	protein_coding	myocyte enhancer factor 2D [Source:MGI Symbol;Acc:MGI:99533]	chr3	88142372	88172086	1	7	ensembl_havana
ENSMUSG00000001420	Tmem79	2.33856	1.27231	0	2.14369	2.26339	2.80238	2.57367	1.95309	2.69912	3.47942	3.13652	1.71635	2.698	1.71177	2.63171	2.89239	1.20118	2.71225	2.86195	0	3.34452	3.18972	1.93396	2.29897	1.4385	1.55022	1.77686	1.85897	2.17814	1.72299	2.38953	2.11547	Tmem79	protein_coding	transmembrane protein 79 [Source:MGI Symbol;Acc:MGI:1919163]	chr3	88328655	88336148	-1	4	ensembl_havana
ENSMUSG00000001424	Snd1	7.11864	7.51483	6.35409	7.92922	6.73018	8.0347	6.80248	7.83673	6.51809	7.88796	6.56267	7.54636	7.50888	6.06594	7.85441	7.82523	6.73119	7.45888	7.75319	6.59521	7.77011	7.77226	6.64004	7.63198	7.35303	7.18633	7.6569	6.81593	7.41138	7.02089	8.05652	7.9043	Snd1	protein_coding	staphylococcal nuclease and tudor domain containing 1 [Source:MGI Symbol;Acc:MGI:1929266]	chr6	28475139	28935162	1	12	ensembl_havana
ENSMUSG00000001436	Slc19a1	6.28728	8.3355	6.32795	8.45713	6.19422	8.74383	6.49438	8.412	6.28386	8.61005	6.11264	8.42906	8.50055	6.37369	8.62942	8.60116	6.17911	8.5217	8.48222	6.6886	8.39807	8.39661	6.34695	8.36794	8.25882	6.40761	8.37879	6.6179	8.33965	6.34946	8.3921	8.40351	Slc19a1	protein_coding	solute carrier family 19 (folate transporter), member 1 [Source:MGI Symbol;Acc:MGI:103182]	chr10	77032241	77061002	1	9	ensembl_havana
ENSMUSG00000001440	Kpnb1	8.20557	9.70393	8.02813	9.88011	8.27098	9.78606	8.33521	9.78697	8.23086	9.81373	7.93406	9.72593	9.62027	7.79269	9.91332	9.65456	8.0414	9.62326	9.95369	8.1107	9.64877	9.74504	8.20847	9.58784	9.45058	8.1572	9.56751	7.99181	9.49798	8.08422	9.64042	9.65335	Kpnb1	protein_coding	karyopherin (importin) beta 1 [Source:MGI Symbol;Acc:MGI:107532]	chr11	97159714	97187881	-1	3	ensembl_havana
ENSMUSG00000001441	Npepps	6.21031	5.65941	5.86535	6.12822	6.16903	5.965	6.03104	6.00415	6.06455	5.95235	6.11264	5.91736	5.80452	6.01608	5.70348	5.94435	5.89402	5.97758	6.25247	6.0925	6.18185	6.11846	5.94608	5.88662	5.58603	6.57746	6.00218	6.08748	5.45988	6.08182	6.06509	6.27922	Npepps	protein_coding	aminopeptidase puromycin sensitive [Source:MGI Symbol;Acc:MGI:1101358]	chr11	97205842	97280638	-1	19	ensembl_havana
ENSMUSG00000001444	Tbx21	0	6.68531	2.43495	5.18304	1.82135	7.15698	0	3.15349	0	2.85764	1.55998	2.01723	2.698	0	4.44562	3.69289	1.84741	4.06477	4.05961	1.19726	1.80636	1.11145	2.38724	0.725535	0.891569	0.974022	0.684099	1.21023	0.769892	2.15438	0	2.52654	Tbx21	protein_coding	T-box 21 [Source:MGI Symbol;Acc:MGI:1888984]	chr11	97098071	97115331	-1	1	ensembl_havana
ENSMUSG00000001445	Mrpl10	6.5597	6.51714	5.9705	6.81615	6.40303	6.65653	6.32646	6.64508	6.33384	6.83605	6.15271	6.55406	6.39973	5.85525	6.6403	6.64571	5.9252	6.74739	6.62889	6.31968	6.58359	6.84224	6.18857	6.85821	6.9156	6.39112	6.65971	6.22051	6.68994	6.03195	6.70931	6.70505	Mrpl10	protein_coding	mitochondrial ribosomal protein L10 [Source:MGI Symbol;Acc:MGI:1333801]	chr11	97041560	97049213	1	2	ensembl_havana
ENSMUSG00000001467	Cyp51	7.05403	8.52758	7.00917	8.28333	7.08011	8.16055	6.92515	8.8561	7.19566	8.66937	6.97388	8.97925	9.10303	7.51609	8.56817	8.41972	7.34082	8.71522	8.79382	7.33393	8.96488	8.92695	7.56993	9.11341	9.35584	7.31421	8.86335	7.36822	9.23478	7.08342	8.8815	8.95626	Cyp51	protein_coding	cytochrome P450, family 51 [Source:MGI Symbol;Acc:MGI:106040]	chr5	4081145	4104746	-1	4	ensembl_havana
ENSMUSG00000001472	Tcf25	9.15258	8.58986	9.21206	8.91948	9.19881	8.90152	9.07922	8.96789	9.05304	8.9817	9.21272	8.76854	8.84512	9.0156	8.82673	8.90449	9.38828	8.78044	8.85615	9.18702	8.98872	8.94065	9.22315	8.99829	8.78602	9.41932	8.81169	9.34427	8.9294	9.17928	8.96547	8.91843	Tcf25	protein_coding	transcription factor 25 (basic helix-loop-helix) [Source:MGI Symbol;Acc:MGI:1914105]	chr8	123373753	123403835	1	11	ensembl_havana
ENSMUSG00000001473	Tubb6	4.4121	3.92171	3.97192	3.56396	3.77301	3.95539	3.65048	3.79951	3.20806	4.12116	2.77515	3.44707	3.70883	2.96843	4.2624	3.69289	3.9347	3.48301	3.99015	4.15457	3.34452	3.36247	3.00945	3.24727	3.3795	2.76253	3.50002	4.46073	3.53321	3.17858	3.17131	4.32535	Tubb6	protein_coding	tubulin, beta 6 class V [Source:MGI Symbol;Acc:MGI:1915201]	chr18	67390717	67402749	1	2	ensembl_havana
ENSMUSG00000001482	Def8	4.97429	3.70395	4.10104	3.87536	4.57332	3.78717	5.08837	3.87205	4.52207	4.12116	4.71866	4.08765	3.58232	3.62972	4.05248	3.58668	4.68292	3.89564	3.75915	4.15457	4.07194	4.29057	4.46974	3.43332	4.30847	4.70443	4.21678	4.27742	3.84777	4.51483	4.08893	3.88845	Def8	protein_coding	differentially expressed in FDCP 8 [Source:MGI Symbol;Acc:MGI:1346331]	chr8	123423527	123463270	1	11	ensembl_havana
ENSMUSG00000001517	Foxm1	3.1884	3.0139	1.97758	3.33873	3.30297	3.25353	3.21029	3.15349	3.58353	2.2943	3.87179	2.97418	3.29019	1.71177	2.63171	3.58668	3.66601	2.49258	3.67313	3.3293	2.11441	3.09492	3.61872	3.1444	1.83414	1.96086	3.33635	2.92004	3.2421	3.35117	2.51374	2.6411	Foxm1	protein_coding	forkhead box M1 [Source:MGI Symbol;Acc:MGI:1347487]	chr6	128362967	128376146	1	8	ensembl_havana
ENSMUSG00000001518	Itfg2	5.30564	5.63907	5.2376	5.70829	5.23821	5.79796	5.08837	5.61784	5.49032	5.29538	4.82166	5.49815	5.80452	4.57023	5.55189	5.52278	5.41199	5.53459	5.56197	5.05857	5.62313	5.39924	4.64263	5.838	5.10234	4.94923	5.74907	5.13575	5.33942	4.6532	5.55972	5.60344	Itfg2	protein_coding	integrin alpha FG-GAP repeat containing 2 [Source:MGI Symbol;Acc:MGI:1915450]	chr6	128409444	128424931	-1	10	ensembl_havana
ENSMUSG00000001521	Tulp3	3.47832	2.39135	3.49622	2.97046	3.30297	3.5967	3.44711	2.89957	2.69912	3.66852	3.13652	2.97418	3.58232	4.2634	3.61606	3.58668	3.13679	3.2219	4.18922	3.13064	3.45817	2.33976	3.00945	3.74596	2.61616	2.95423	3.0497	3.94964	2.38705	3.17858	3.01194	3.52056	Tulp3	protein_coding	tubby-like protein 3 [Source:MGI Symbol;Acc:MGI:1329045]	chr6	128321161	128355851	-1	6	ensembl_havana
ENSMUSG00000001524	Gtf2h4	5.74829	7.2788	5.67105	6.57017	5.79399	7.04019	5.61121	6.70588	4.685	6.65782	5.98532	6.89617	6.4906	5.46717	6.70162	7.01681	5.36728	6.87801	6.77026	5.57135	6.74905	6.99444	5.12319	6.53125	6.85295	5.67649	6.79197	5.77777	6.74788	5.75294	6.80359	6.67847	Gtf2h4	protein_coding	general transcription factor II H, polypeptide 4 [Source:MGI Symbol;Acc:MGI:1338799]	chr17	35667730	35673739	-1	12	ensembl_havana
ENSMUSG00000001525	Tubb5	10.1513	8.98796	10.5232	9.47947	10.536	9.60654	10.6417	9.75615	10.5168	9.74842	10.5632	9.76815	9.75284	10.5795	9.57285	9.623	10.5054	9.59072	9.77938	10.6466	9.58295	9.7949	10.514	9.81625	9.3464	10.4091	9.39753	10.5745	9.66894	10.6127	9.61724	9.57084	Tubb5	protein_coding	tubulin, beta 5 class I [Source:MGI Symbol;Acc:MGI:107812]	chr17	35833921	35838306	-1	4	ensembl_havana
ENSMUSG00000001542	Ell2	6.36036	5.83066	5.54052	5.24938	5.6916	5.39154	5.9174	5.38978	6.12258	5.01084	5.89372	5.23176	5.45333	6.37369	5.00834	4.88037	5.57815	5.31737	5.24169	5.75527	4.6991	5.09076	5.73306	4.7967	4.59037	4.94923	4.58824	5.7428	4.83292	5.95377	4.24044	4.90917	Ell2	protein_coding	elongation factor RNA polymerase II 2 [Source:MGI Symbol;Acc:MGI:2183438]	chr13	75706757	75772364	1	9	ensembl_havana
ENSMUSG00000001552	Jup	3.71962	1.27231	2.43495	1.43801	2.60128	0.890406	0	0.780733	1.90574	2.85764	2.77515	0.817224	1.06888	1.71177	1.45024	1.90826	2.63159	0.945284	0.83491	3.80016	2.36811	1.73173	1.93396	2.29897	1.4385	3.27483	2.21418	2.645	1.93379	2.75552	0.957688	1.2801	Jup	protein_coding	junction plakoglobin [Source:MGI Symbol;Acc:MGI:96650]	chr11	100368958	100397763	-1	9	ensembl_havana
ENSMUSG00000001569	Nom1	5.80175	7.13366	6.00391	6.81615	5.58139	7.11317	5.5103	6.83851	6.06455	6.88454	5.79592	7.02837	7.29359	5.39098	7.10716	6.94339	5.49746	7.14656	6.68492	6.0925	7.02284	6.73629	5.52784	6.67659	7.22693	5.75588	6.99774	5.63251	6.99119	5.51958	6.72867	6.64453	Nom1	protein_coding	nucleolar protein with MIF4G domain 1 [Source:MGI Symbol;Acc:MGI:1861749]	chr5	29434664	29457843	1	2	ensembl_havana
ENSMUSG00000001576	Ergic1	6.73481	7.84299	6.83447	8.02701	6.8138	7.97231	6.46772	7.74313	6.47419	8.04979	6.62095	7.73362	7.54325	5.91088	8.06039	7.8712	6.50223	7.78976	7.96259	6.41019	7.95087	7.89341	6.81289	7.81058	7.537	6.51798	7.74522	6.55881	7.74115	6.52194	8.24976	8.08973	Ergic1	protein_coding	endoplasmic reticulum-golgi intermediate compartment (ERGIC) 1 [Source:MGI Symbol;Acc:MGI:1914708]	chr17	26561489	26656934	1	14	ensembl_havana
ENSMUSG00000001588	Acap1	6.5597	3.85271	7.13514	3.93031	6.95309	3.69508	7.05621	4.44772	6.71955	3.57706	7.31132	4.48132	4.4501	7.03023	4.05248	3.97138	7.2203	3.89564	3.84033	7.39061	4.44713	4.45228	7.27376	4.11585	4.8261	7.34876	4.55138	7.24869	3.84777	7.24534	4.4415	4.66024	Acap1	protein_coding	ArfGAP with coiled-coil, ankyrin repeat and PH domains 1 [Source:MGI Symbol;Acc:MGI:2388270]	chr11	69881567	69895539	-1	4	ensembl_havana
ENSMUSG00000001627	Ifrd1	7.686	9.56255	7.55138	9.64981	7.24584	9.38866	7.43222	9.58599	7.83922	9.62685	7.47827	9.62513	9.64223	7.55152	9.73855	9.54715	7.46272	9.79692	9.52999	7.43441	9.69152	9.52406	7.20646	9.55186	9.62321	7.62731	9.6417	7.58114	9.61417	7.18958	9.42696	9.59414	Ifrd1	protein_coding	interferon-related developmental regulator 1 [Source:MGI Symbol;Acc:MGI:1316717]	chr12	40201567	40248504	-1	10	ensembl_havana
ENSMUSG00000001630	Stk38l	4.10701	3.24685	3.06105	3.16631	3.47722	1.83232	3.21029	2.59121	2.69912	2.69315	3.87179	2.01723	2.92349	4.08145	3.27242	2.22386	3.51022	1.51154	3.00965	2.90018	1.80636	2.1641	2.73163	2.78275	2.61616	3.27483	2.82109	4.17621	2.38705	3.88822	2.38953	2.6411	Stk38l	protein_coding	serine/threonine kinase 38 like [Source:MGI Symbol;Acc:MGI:1922250]	chr6	146724995	146778812	1	3	ensembl_havana
ENSMUSG00000001632	Brpf1	6.12899	6.42508	6.69823	6.90114	6.52714	6.58136	6.69163	6.61369	6.71955	6.66893	6.83305	6.18248	6.96638	6.48782	6.88198	6.56409	6.46027	6.72232	6.70673	6.79322	6.32356	6.74412	6.24331	6.81699	6.00639	6.70295	6.26373	6.6179	6.32149	6.65966	6.89779	6.75042	Brpf1	protein_coding	bromodomain and PHD finger containing, 1 [Source:MGI Symbol;Acc:MGI:1926033]	chr6	113307137	113324860	1	10	ensembl_havana
ENSMUSG00000001642	Akr1b3	6.46347	6.94766	6.09974	6.53514	6.21897	6.40365	6.29647	6.18587	6.33384	6.62394	5.98532	6.57727	6.17706	6.20593	6.62772	6.44755	6.4814	6.64437	6.2225	6.03676	6.62068	6.45066	6.34695	6.57146	7.04269	6.25202	6.39434	6.03063	6.9341	6.08182	6.43862	6.14974	Akr1b3	protein_coding	aldo-keto reductase family 1, member B3 (aldose reductase) [Source:MGI Symbol;Acc:MGI:1353494]	chr6	34302434	34317478	-1	6	ensembl_havana
ENSMUSG00000001665	Gstt3	2.33856	1.64304	2.7817	1.09737	2.26339	1.43691	2.57367	0.780733	3.58353	1.74119	1.55998	2.01723	2.43061	2.96843	0.900153	0.939494	2.63159	1.51154	0.83491	2.90018	0.873838	1.73173	3.44276	0.725535	1.83414	2.5414	1.14626	3.68074	1.93379	2.75552	2.62809	2.52654	Gstt3	protein_coding	glutathione S-transferase, theta 3 [Source:MGI Symbol;Acc:MGI:2143526]	chr10	75774115	75781414	-1	6	ensembl_havana
ENSMUSG00000001666	Ddt	6.76204	6.67536	6.90691	6.62949	6.84594	6.64427	6.75915	6.65539	6.82817	6.94979	6.80818	6.74038	6.77719	6.59359	6.5893	6.61901	6.69547	6.60376	6.49741	6.7763	6.62068	6.55228	6.88353	6.6202	6.59666	6.63459	6.65971	6.47607	6.51188	6.62645	6.48488	6.46176	Ddt	protein_coding	D-dopachrome tautomerase [Source:MGI Symbol;Acc:MGI:1298381]	chr10	75771230	75773414	-1	2	ensembl_havana
ENSMUSG00000001674	Ddx18	6.76204	9.03932	6.87114	8.69192	6.78093	8.72649	6.90541	8.57298	7.05373	8.56613	7.03946	8.76096	8.84856	7.26178	8.74752	8.79845	6.88184	8.74975	8.69906	7.10917	8.38016	8.50889	6.90067	8.35648	8.84087	6.80601	8.57056	6.83266	8.6056	6.60955	8.39614	8.43759	Ddx18	protein_coding	DEAD (Asp-Glu-Ala-Asp) box polypeptide 18 [Source:MGI Symbol;Acc:MGI:1914192]	chr1	121553835	121567989	-1	4	ensembl_havana
ENSMUSG00000001687	Ubl3	8.60191	7.30487	8.3408	7.36727	8.39563	7.50767	8.42111	7.68894	8.77405	7.56399	8.81107	7.43642	7.59332	8.47572	7.31765	7.46197	8.34792	7.38091	7.53279	8.48332	7.59481	7.65254	8.51141	7.54379	7.50339	8.41532	7.63505	8.41472	7.73161	8.19599	7.46532	7.541	Ubl3	protein_coding	ubiquitin-like 3 [Source:MGI Symbol;Acc:MGI:1344373]	chr5	148504635	148552789	-1	7	ensembl_havana
ENSMUSG00000001700	Gramd3	8.15512	8.66724	8.21805	8.19632	8.12801	8.29211	8.21209	7.96663	8.34495	8.00663	8.15725	8.03546	8.15649	8.46647	8.00308	8.09594	8.1641	8.1128	8.0247	8.3178	7.83467	7.81378	8.03312	7.79793	8.28279	8.08731	7.89981	8.16689	7.93652	7.83805	7.66939	7.49604	Gramd3	protein_coding	GRAM domain containing 3 [Source:MGI Symbol;Acc:MGI:1914815]	chr18	56400337	56503792	1	5	ensembl_havana
ENSMUSG00000001707	Eef1e1	6.17022	9.22652	5.82853	8.4501	5.41998	8.70008	5.45707	8.43013	6.23208	8.44849	5.74441	8.6613	8.66954	6.11413	8.7122	8.80142	6.12642	8.94391	8.62939	6.17227	8.46758	8.13294	5.8435	8.28574	8.84087	5.92569	8.59793	5.81191	8.57659	5.75294	7.95883	8.13686	Eef1e1	protein_coding	eukaryotic translation elongation factor 1 epsilon 1 [Source:MGI Symbol;Acc:MGI:1913393]	chr13	38644207	38659058	-1	3	ensembl_havana
ENSMUSG00000001729	Akt1	7.59808	7.87379	7.78073	8.35035	7.79096	8.16485	7.51269	7.9831	7.29994	8.13242	7.44639	7.958	8.02889	7.12735	8.08821	8.22546	7.81873	7.95493	8.16525	7.8035	8.22422	8.22815	7.87741	8.30971	7.96991	7.79955	8.04607	7.55114	7.924	8.04705	8.37991	8.4514	Akt1	protein_coding	thymoma viral proto-oncogene 1 [Source:MGI Symbol;Acc:MGI:87986]	chr12	112653821	112674884	-1	9	ensembl_havana
ENSMUSG00000001741	Il16	9.99085	6.9057	10.0055	6.92839	9.94843	6.64427	9.96564	7.55214	9.79488	7.73241	10.0298	7.697	7.50888	10.0142	6.92375	7.24344	9.9528	6.91167	7.27253	10.0124	7.75906	7.7875	10.0133	8.0851	8.06972	9.85451	7.82072	9.96687	7.64786	9.92154	8.02816	7.68148	Il16	protein_coding	interleukin 16 [Source:MGI Symbol;Acc:MGI:1270855]	chr7	83642825	83745726	-1	6	ensembl_havana
ENSMUSG00000001750	Tcirg1	4.97429	3.85271	5.29271	4.17749	5.41998	4.53581	4.77701	4.66745	5.08594	4.41325	5.51776	3.72161	3.70883	5.31054	4.19576	4.13105	5.12023	4.06477	3.91719	5.53158	4.39099	4.29057	5.00141	4.06042	4.10841	5.78139	3.78038	4.90218	4.16377	5.40672	4.67226	3.7421	Tcirg1	protein_coding	T cell, immune regulator 1, ATPase, H+ transporting, lysosomal V0 protein A3 [Source:MGI Symbol;Acc:MGI:1350931]	chr19	3896050	3907133	-1	14	ensembl_havana
ENSMUSG00000001751	Naglu	5.80175	5.09862	6.16026	5.88562	5.61907	6.04179	5.9174	6.00415	5.5759	5.93403	6.07144	5.89905	5.7467	6.33354	5.79636	5.76117	6.32653	6.11878	5.88257	6.0925	6.09666	6.18901	6.16039	5.96417	5.36436	6.32325	5.7327	6.45462	5.59229	5.55532	5.69707	6.11051	Naglu	protein_coding	alpha-N-acetylglucosaminidase (Sanfilippo disease IIIB) [Source:MGI Symbol;Acc:MGI:1351641]	chr11	101070012	101077672	1	3	ensembl_havana
ENSMUSG00000001755	Coasy	6.28728	6.04685	6.24654	6.42464	6.21897	6.02297	5.87744	6.20003	6.00408	6.02336	6.47057	6.16726	6.26206	6.55919	6.2872	6.04806	6.15301	6.24738	6.44646	6.03676	6.38233	6.21178	6.18857	6.16147	6.20342	6.01445	6.33051	6.45462	6.34671	6.19943	6.25504	6.41422	Coasy	protein_coding	Coenzyme A synthase [Source:MGI Symbol;Acc:MGI:1918993]	chr11	101082565	101086619	1	4	ensembl_havana
ENSMUSG00000001763	Tspan33	2.82517	2.18229	2.43495	2.14369	3.90088	2.80238	2.92681	2.59121	2.69912	2.85764	0	2.47821	1.67609	3.33664	2.63171	3.06054	3.8066	2.23336	2.29829	3.80016	2.93739	2.63757	2.73163	3.1444	4.03505	3.65211	2.93992	2.30487	3.2421	2.75552	3.09382	3.10752	Tspan33	protein_coding	tetraspanin 33 [Source:MGI Symbol;Acc:MGI:1919012]	chr6	29694222	29718559	1	3	ensembl_havana
ENSMUSG00000001767	Crnkl1	6.12899	6.75314	5.93629	6.41504	6.64141	6.21758	6.41286	6.29544	5.65668	6.0576	5.94025	6.60011	6.22019	6.41274	6.13548	6.35352	6.3497	6.5043	6.35272	6.14616	6.58359	6.58753	6.29606	6.54141	6.87414	6.13812	6.83861	6.16876	6.84841	6.22184	6.66311	6.52281	Crnkl1	protein_coding	crooked neck pre-mRNA splicing factor 1 [Source:MGI Symbol;Acc:MGI:1914127]	chr2	145917479	145935014	-1	3	ensembl_havana
ENSMUSG00000001774	Chordc1	7.40434	8.28073	7.31894	7.87071	7.05283	7.88122	6.92515	7.90314	6.75667	7.94852	6.78288	8.11692	7.86193	7.60309	7.92296	8.05171	7.18209	8.4849	8.03766	6.9673	8.06739	7.84689	7.28685	7.86821	8.52643	7.31421	8.2467	7.06272	8.35216	6.84435	7.68599	7.80949	Chordc1	protein_coding	cysteine and histidine-rich domain (CHORD)-containing, zinc-binding protein 1 [Source:MGI Symbol;Acc:MGI:1914167]	chr9	18292125	18317442	1	9	ensembl_havana
ENSMUSG00000001783	Rtcb	8.26387	8.92843	8.15995	8.54779	8.08153	8.64269	8.07748	8.59458	8.09252	8.63294	8.21515	8.68554	8.37737	8.40967	8.59428	8.57709	8.13772	8.57869	8.49794	8.20222	8.50443	8.50889	8.57682	8.77545	9.12784	8.24694	8.78019	8.09246	8.76843	8.20164	8.59555	8.68299	Rtcb	protein_coding	RNA 2',3'-cyclic phosphate and 5'-OH ligase [Source:MGI Symbol;Acc:MGI:106379]	chr10	85938637	85957823	-1	2	ensembl_havana
ENSMUSG00000001785	Pwp1	7.27802	9.57063	6.90691	9.01791	7.38358	9.013	7.074	9.0464	7.42051	9.02561	6.97388	9.28263	9.19777	7.12735	9.08095	9.14568	7.28182	9.15539	8.88991	7.13594	9.30391	9.0833	7.51536	9.08244	9.6279	7.00325	9.23999	7.2611	9.3808	7.05873	8.94355	8.89697	Pwp1	protein_coding	PWP1 homolog, endonuclein [Source:MGI Symbol;Acc:MGI:1914735]	chr10	85829494	85889096	1	5	ensembl_havana
ENSMUSG00000001786	Fbxo7	5.69278	5.90069	6.35409	5.62745	5.97925	5.753	5.95628	5.67977	6.47419	6.04058	6.40574	6.00556	5.52387	6.06594	6.04373	5.92269	6.09934	5.74839	5.67694	6.0649	5.3562	5.49517	5.87851	5.46375	5.75547	5.80647	5.61262	6.47607	5.80738	5.89918	5.29127	5.40696	Fbxo7	protein_coding	F-box protein 7 [Source:MGI Symbol;Acc:MGI:1917004]	chr10	86021972	86051873	1	7	ensembl_havana
ENSMUSG00000001794	Capns1	8.51656	7.16246	8.63009	7.12966	8.79595	7.17414	8.71553	7.21829	8.49529	7.21544	8.69377	7.32428	7.25263	8.8476	7.12518	7.3365	8.90428	7.55432	7.43163	8.95487	7.32205	7.3324	8.86127	7.46059	7.22693	8.77741	7.42701	8.81474	7.33782	8.91273	7.46916	7.59174	Capns1	protein_coding	calpain, small subunit 1 [Source:MGI Symbol;Acc:MGI:88266]	chr7	30186936	30198811	-1	8	ensembl_havana
ENSMUSG00000001829	Clpb	5.44655	6.33941	4.99332	6.18581	5.50294	6.14981	5.28447	6.12781	5.5759	6.07442	5.09273	5.98834	6.32268	5.13481	6.62772	6.3041	5.12023	6.60376	6.35272	5.26671	6.06113	5.97942	4.72188	6.02335	5.96749	5.1969	6.08187	4.37198	6.07218	5.05383	6.01342	6.32278	Clpb	protein_coding	ClpB caseinolytic peptidase B [Source:MGI Symbol;Acc:MGI:1100517]	chr7	101663633	101795506	1	11	ensembl_havana
ENSMUSG00000001833	Septin7	7.95732	7.94595	7.94456	7.20402	7.4686	7.20785	7.60122	7.46688	7.55303	7.33192	7.49395	7.73362	7.13361	7.80742	7.48046	7.57045	7.69755	7.49634	7.57491	7.50799	7.5313	7.38344	7.92005	7.55386	8.28279	7.66892	7.78148	7.55114	7.68788	7.54106	7.26779	7.3771	Septin7	protein_coding	septin 7 [Source:MGI Symbol;Acc:MGI:1335094]	chr9	25252439	25308571	1	10	ensembl_havana
ENSMUSG00000001844	Zdhhc4	6.32428	6.06221	6.1896	6.58737	6.11731	6.28231	6.6684	5.92111	6.23208	6.10748	6.56267	6.36694	6.17706	6.48782	6.42448	6.4013	6.22994	6.11878	6.32478	6.49537	6.57101	6.39205	6.3961	6.35818	5.98707	6.45595	6.01577	6.43284	6.07218	6.00636	6.40693	6.24339	Zdhhc4	protein_coding	zinc finger, DHHC domain containing 4 [Source:MGI Symbol;Acc:MGI:1920131]	chr5	143316489	143329256	-1	13	ensembl_havana
ENSMUSG00000001847	Rac1	9.4616	8.70688	9.51406	8.90584	9.48816	8.99138	9.58016	8.91308	9.33662	8.95471	9.62597	8.9462	8.8243	9.65972	9.02207	8.85101	9.37423	8.89707	8.85615	9.53006	8.86795	8.9559	9.43495	8.98719	8.7578	9.48097	8.85959	9.58538	8.88705	9.38941	8.83314	8.86933	Rac1	protein_coding	Rac family small GTPase 1 [Source:MGI Symbol;Acc:MGI:97845]	chr5	143503634	143528036	-1	4	ensembl_havana
ENSMUSG00000001855	Nup214	6.5904	6.23483	6.16026	6.49924	6.42447	6.65653	6.49438	6.39726	6.68145	6.47989	6.30268	5.88051	6.6089	6.29225	6.65278	6.59181	6.0436	6.36545	6.45936	6.22309	6.09666	6.49774	6.26993	6.62975	6.1523	6.28808	6.54254	6.55881	6.34671	6.10612	6.56603	6.66499	Nup214	protein_coding	nucleoporin 214 [Source:MGI Symbol;Acc:MGI:1095411]	chr2	31974436	32053975	1	11	ensembl_havana
ENSMUSG00000001891	Ugp2	6.46347	5.63907	5.9705	5.69248	5.6916	5.44906	6.20256	5.46206	6.38216	5.60416	5.51776	5.5923	5.30097	6.16076	5.6547	5.63362	5.95572	5.41449	5.48831	6.00806	5.5481	5.7957	5.94608	5.71775	5.56012	5.64903	5.53923	5.67022	5.75183	6.03195	5.37554	5.43898	Ugp2	protein_coding	UDP-glucose pyrophosphorylase 2 [Source:MGI Symbol;Acc:MGI:2183447]	chr11	21321138	21371201	-1	4	ensembl_havana
ENSMUSG00000001909	Trmt1	6.70706	7.56423	7.13514	8.10074	7.29323	7.92748	6.90541	7.979	6.79287	7.78444	6.90519	7.74391	7.76332	6.75427	7.82164	7.88247	7.06097	7.77764	7.91185	7.27493	8.06291	7.80632	7.26055	7.92362	7.64573	7.3825	7.92524	6.9446	7.46993	7.11968	8.06669	7.92988	Trmt1	protein_coding	tRNA methyltransferase 1 [Source:MGI Symbol;Acc:MGI:1289155]	chr8	84686307	84699808	1	30	ensembl_havana
ENSMUSG00000001910	Nacc1	6.62046	6.74364	6.61418	7.22065	6.69533	7.25699	6.41286	7.04086	6.71955	7.05522	6.15271	6.78094	6.67239	5.60845	6.88198	6.97531	6.4814	6.73491	7.17418	6.49537	6.9759	6.94773	6.53424	7.15136	6.30054	6.59196	6.84623	6.74702	6.66007	6.77025	7.15309	7.33517	Nacc1	protein_coding	nucleus accumbens associated 1, BEN and BTB (POZ) domain containing [Source:MGI Symbol;Acc:MGI:1914080]	chr8	84670479	84687902	-1	5	ensembl_havana
ENSMUSG00000001911	Nfix	2.82517	3.85271	2.7817	3.49272	2.26339	4.17584	2.92681	3.87205	2.69912	4.12116	3.13652	3.22992	3.29019	2.47281	3.61606	3.88439	1.84741	3.48301	3.48397	1.19726	3.7536	4.15616	1.26934	3.81458	3.49343	1.96086	4.21678	1.85897	3.77532	2.15438	4.12833	4.0213	Nfix	protein_coding	nuclear factor I/X [Source:MGI Symbol;Acc:MGI:97311]	chr8	84699876	84800344	-1	8	ensembl_havana
ENSMUSG00000001918	Slc1a5	7.76886	8.07272	8.16734	8.79546	8.00532	8.47283	7.83825	8.79444	7.57398	8.44526	7.72409	8.41625	8.46961	7.74757	8.36711	8.36454	7.81041	8.32754	8.55918	7.9838	8.70482	8.39163	7.65316	8.37079	8.34482	7.92506	8.52139	7.86748	8.27544	7.9763	8.8091	8.59689	Slc1a5	protein_coding	solute carrier family 1 (neutral amino acid transporter), member 5 [Source:MGI Symbol;Acc:MGI:105305]	chr7	16781340	16798274	1	8	ensembl_havana
ENSMUSG00000001924	Uba1	9.01224	9.13505	9.21206	9.41108	9.22959	9.54851	9.25715	9.56563	9.32431	9.5387	9.39913	9.50469	9.46309	9.0156	9.65576	9.50038	9.26269	9.37641	9.71492	9.1047	9.40127	9.47078	9.24008	9.4598	9.24227	9.2074	9.32569	9.32371	9.1188	9.00609	9.44365	9.39425	Uba1	protein_coding	ubiquitin-like modifier activating enzyme 1 [Source:MGI Symbol;Acc:MGI:98890]	chrX	20658326	20683179	1	6	ensembl_havana
ENSMUSG00000001942	Siae	4.66379	1.27231	3.29498	1.94452	4.64813	2.14234	5.0166	1.95309	4.52207	2.04409	3.66573	2.66314	2.43061	4.08145	2.63171	0.939494	4.35678	0	0.83491	4.35018	2.11441	2.88429	4.27327	2.29897	2.1443	4.1983	2.54932	4.06737	3.13037	3.5053	2.25362	1.94753	Siae	protein_coding	sialic acid acetylesterase [Source:MGI Symbol;Acc:MGI:104803]	chr9	37555698	37649655	1	7	ensembl_havana
ENSMUSG00000001962	Fam50a	7.36936	7.14092	7.70149	7.42102	7.54888	7.37298	7.7744	7.59027	7.71269	7.49696	7.49395	7.474	7.59332	7.17357	7.5488	7.46197	7.96844	7.45888	7.85438	7.61654	7.51825	7.7799	7.69304	7.93523	7.61459	7.66207	7.6569	7.57121	7.4927	7.71705	7.87735	7.57382	Fam50a	protein_coding	family with sequence similarity 50, member A [Source:MGI Symbol;Acc:MGI:1351626]	chrX	74313033	74320149	1	3	ensembl_havana
ENSMUSG00000001964	Emd	7.00929	7.05905	6.7185	7.32175	7.05283	7.04952	6.82366	6.98471	7.05373	7.28211	6.64923	7.26118	6.91481	7.21835	6.79462	7.10602	7.11606	6.77204	6.93641	7.26283	7.17188	7.08356	7.23376	7.20985	7.05202	7.06689	7.07118	7.2856	7.23353	7.42994	7.52188	7.8398	Emd	protein_coding	emerin [Source:MGI Symbol;Acc:MGI:108117]	chrX	74254687	74261548	1	6	ensembl_havana
ENSMUSG00000001983	Taco1	3.1884	3.85271	3.67279	4.30773	3.10473	4.17584	2.57367	3.87205	3.58353	3.91252	1.55998	3.87934	3.29019	3.62972	4.32609	3.34746	4.16112	3.80302	3.91719	2.62577	2.93739	2.99345	4.37485	4.45368	4.10841	3.53697	3.647	3.34996	3.61851	2.15438	3.72776	3.7421	Taco1	protein_coding	translational activator of mitochondrially encoded cytochrome c oxidase I [Source:MGI Symbol;Acc:MGI:1917457]	chr11	106066061	106073612	1	1	ensembl_havana
ENSMUSG00000001995	Sipa1l2	4.87803	3.70395	4.99332	3.49272	5.03018	3.49113	5.34432	3.46624	5.19815	4.1845	5.63553	3.54451	3.29019	4.82311	3.39628	3.21112	5.82956	3.98268	3.99015	5.11349	2.5838	3.58808	5.33965	3.1444	2.80454	5.34116	3.33635	6.14217	3.53321	5.40672	3.38155	3.10752	Sipa1l2	protein_coding	signal-induced proliferation-associated 1 like 2 [Source:MGI Symbol;Acc:MGI:2676970]	chr8	125418063	125569808	-1	4	ensembl_havana
ENSMUSG00000001998	Ap4e1	1.59884	1.27231	0	1.09737	1.18082	2.39739	0	0.780733	2.69912	2.85764	2.2919	2.82703	2.92349	2.96843	1.84751	0.939494	2.29214	1.91713	2.51159	2.28662	2.7714	1.45467	3.00945	1.85362	2.1443	1.96086	2.82109	1.85897	0.769892	2.9825	2.73404	2.26589	Ap4e1	protein_coding	adaptor-related protein complex AP-4, epsilon 1 [Source:MGI Symbol;Acc:MGI:1336993]	chr2	127008717	127067909	1	8	ensembl_havana
ENSMUSG00000001999	Blvra	6.24931	6.42508	5.90126	5.91316	6.19422	5.3619	6.41286	6.0673	6.12258	5.81899	5.74441	6.22719	6.01508	6.29225	6.06256	6.1634	6.0149	6.54777	6.12866	5.9489	6.24656	6.23419	6.29606	6.0802	6.59666	6.03582	6.26373	6.00134	6.46659	5.55532	5.79824	5.89654	Blvra	protein_coding	biliverdin reductase A [Source:MGI Symbol;Acc:MGI:88170]	chr2	127070665	127097084	1	5	ensembl_havana
ENSMUSG00000002007	Srpk3	5.37781	1.27231	5.71206	1.43801	5.08507	1.43691	5.28447	1.28452	5.87498	1.74119	5.24874	0.817224	1.06888	5.67422	0.900153	0.939494	5.45536	1.51154	0	5.75527	0.873838	1.45467	5.69428	1.20603	0	5.75588	1.14626	5.63251	0	5.44533	1.74652	1.75742	Srpk3	protein_coding	serine/arginine-rich protein specific kinase 3 [Source:MGI Symbol;Acc:MGI:1891338]	chrX	73774405	73778925	1	4	ensembl_havana
ENSMUSG00000002010	Idh3g	7.61311	8.06892	7.91851	7.795	7.8236	8.15624	7.69616	8.06661	7.98713	8.0709	7.86339	8.25287	8.30409	8.17993	7.94341	8.22546	7.81041	8.10797	8.09254	7.82833	8.15428	8.12096	7.97769	8.14295	8.50622	7.51009	8.16672	7.67687	8.35216	7.90883	7.84815	7.80643	Idh3g	protein_coding	isocitrate dehydrogenase 3 (NAD+), gamma [Source:MGI Symbol;Acc:MGI:1099463]	chrX	73778963	73786897	-1	9	ensembl_havana
ENSMUSG00000002014	Ssr4	9.23747	9.85931	9.04154	9.57094	9.17371	9.58264	9.22964	9.443	9.06789	9.50032	9.03657	9.80056	9.52029	9.09579	9.52954	9.67252	9.29588	9.8237	9.5361	9.20925	9.74988	9.57105	9.37492	9.60125	10.1132	9.15467	9.86837	9.09676	9.86495	9.1268	9.47932	9.5879	Ssr4	protein_coding	signal sequence receptor, delta [Source:MGI Symbol;Acc:MGI:1099464]	chrX	73787028	73790830	1	8	ensembl_havana
ENSMUSG00000002015	Bcap31	7.59808	6.99646	7.88304	6.96833	7.70597	6.73956	7.69616	6.77371	7.69367	6.50492	7.69725	7.05342	6.65678	7.96025	6.78332	6.86604	7.86771	7.04909	6.59421	7.84466	6.81454	6.75966	8.18768	6.89828	7.41217	7.85468	6.90584	7.9693	7.01498	7.89495	6.80966	6.69845	Bcap31	protein_coding	B cell receptor associated protein 31 [Source:MGI Symbol;Acc:MGI:1350933]	chrX	73686178	73716175	-1	1	ensembl_havana
ENSMUSG00000002017	Fam98a	4.54343	5.09862	3.97192	4.90981	4.01834	4.82366	5.15674	4.92781	5.08594	4.8638	3.87179	4.70854	3.82514	4.2634	5.3522	4.78753	4.52905	4.84635	5.18065	4.35018	5.06474	4.82144	3.61872	4.95706	5.17244	4.1983	5.07732	3.82144	4.93621	3.35117	5.06634	5.06094	Fam98a	protein_coding	family with sequence similarity 98, member A [Source:MGI Symbol;Acc:MGI:1919972]	chr17	75537086	75551946	-1	5	ensembl_havana
ENSMUSG00000002028	Kmt2a	6.73481	5.3446	6.73849	6.46242	6.65961	5.70658	6.96383	5.69984	7.14055	5.85837	7.34629	5.82342	5.52387	5.85525	6.22173	6.00747	6.78318	5.86753	6.04551	6.57579	5.6473	5.84022	6.71943	5.75314	4.73638	6.72941	5.76525	6.74702	5.31407	6.82983	5.86972	6.08036	Kmt2a	protein_coding	lysine (K)-specific methyltransferase 2A [Source:MGI Symbol;Acc:MGI:96995]	chr9	44803355	44881296	-1	6	ensembl_havana
ENSMUSG00000002031	Ift46	6.46347	5.24042	6.45418	4.9635	6.29077	5.02622	6.54628	5.43837	6.71955	5.40581	6.5921	5.56933	5.21829	6.33354	5.12036	4.88037	6.81682	4.79916	5.4629	6.61438	5.8894	5.61959	6.46682	5.52646	5.84405	6.32325	5.7327	6.4972	5.94585	6.34946	5.40792	5.19826	Ift46	protein_coding	intraflagellar transport 46 [Source:MGI Symbol;Acc:MGI:1923818]	chr9	44767908	44793447	1	15	ensembl_havana
ENSMUSG00000002043	Trappc6a	6.32428	5.93448	6.24654	6.04351	6.21897	6.1147	5.99415	6.0202	5.49032	6.12373	5.98532	5.76397	6.13261	6.16076	6.08113	6.33724	6.50223	6.28211	6.02829	6.0649	6.42489	6.22303	6.2162	6.41453	6.08119	6.1771	6.31959	5.87785	6.02609	5.95377	6.20985	5.89654	Trappc6a	protein_coding	trafficking protein particle complex 6A [Source:MGI Symbol;Acc:MGI:1914341]	chr7	19508395	19516145	1	7	ensembl_havana
ENSMUSG00000002052	Supt6	6.98638	6.60367	6.73849	7.13551	6.87737	7.2408	6.92515	7.10997	6.75667	7.35275	6.99607	7.16487	6.83382	6.33354	7.12518	7.19907	6.67727	7.118	7.27982	6.6704	7.24496	7.1733	6.16039	7.0195	6.63441	6.64852	6.99774	7.07683	6.68005	6.60955	7.15786	7.24747	Supt6	protein_coding	SPT6, histone chaperone and transcription elongation factor [Source:MGI Symbol;Acc:MGI:107726]	chr11	78206746	78245987	-1	2	ensembl_havana
ENSMUSG00000002055	Spag5	2.82517	1.93771	3.06105	2.14369	1.82135	2.61405	2.10506	1.65719	2.69912	2.69315	0	0.817224	2.698	0	1.45024	1.90826	2.90619	2.71225	1.36036	2.28662	2.36811	1.73173	3.00945	2.09341	1.4385	0	1.77686	1.21023	2.17814	2.48604	1.271	1.75742	Spag5	protein_coding	sperm associated antigen 5 [Source:MGI Symbol;Acc:MGI:1927470]	chr11	78301529	78322457	1	8	ensembl_havana
ENSMUSG00000002058	Unc119	6.64991	5.00633	6.47815	5.2055	6.58541	5.58356	6.32646	4.96145	6.12258	5.71557	6.53262	5.23176	4.98816	6.33354	5.25736	5.16505	6.74873	5.21324	5.56197	6.22309	5.26543	5.68614	6.18857	5.52646	5.56012	6.37445	4.75958	6.45462	5.12296	6.52194	5.55972	5.25333	Unc119	protein_coding	unc-119 lipid binding chaperone [Source:MGI Symbol;Acc:MGI:1328357]	chr11	78343482	78349164	1	7	ensembl_havana
ENSMUSG00000002064	Sdf2	6.67877	5.84849	7.00917	5.45077	6.96777	5.65862	6.78098	5.43837	6.38216	5.45802	6.62095	4.94103	5.48903	6.89884	5.44118	5.55129	6.71344	5.72334	5.14913	6.74186	5.26543	5.39924	7.06165	5.20724	6.00639	6.7554	5.52029	6.83266	5.67427	6.62645	5.43958	5.54578	Sdf2	protein_coding	stromal cell derived factor 2 [Source:MGI Symbol;Acc:MGI:108019]	chr11	78245746	78255496	1	3	ensembl_havana
ENSMUSG00000002068	Ccne1	4.10701	0.772092	3.83009	2.74377	3.47722	1.43691	2.10506	1.95309	1.90574	0.832715	3.42526	2.26606	2.10212	4.2634	2.98734	3.06054	4.16112	2.90284	2.51159	3.13064	2.11441	2.33976	3.44276	2.29897	2.80454	3.65211	1.77686	2.92004	1.63943	2.9825	2.25362	2.52654	Ccne1	protein_coding	cyclin E1 [Source:MGI Symbol;Acc:MGI:88316]	chr7	38097984	38107534	-1	5	ensembl_havana
ENSMUSG00000002083	Bbc3	5.14946	6.10734	5.39699	6.06822	5.18894	5.92502	5.08837	6.43367	4.83138	6.55371	5.51776	6.54231	6.62504	5.0382	6.38016	6.1634	5.57815	6.1567	6.42029	5.16639	6.81454	6.82018	5.48304	6.89828	6.82057	5.40821	6.57962	5.59379	6.79444	5.89918	7.03368	6.82503	Bbc3	protein_coding	BCL2 binding component 3 [Source:MGI Symbol;Acc:MGI:2181667]	chr7	16308393	16318205	1	4	ensembl_havana
ENSMUSG00000002102	Psmc3	8.57913	9.349	8.22515	9.05857	8.3403	9.21094	8.28263	9.11151	8.71868	9.2005	8.52852	9.35324	9.19777	8.78943	9.23821	9.31324	8.44255	9.36431	9.22641	8.66434	9.24575	9.01697	8.60845	9.1202	9.63257	8.47909	9.29118	8.46922	9.36237	8.27314	8.96955	9.0012	Psmc3	protein_coding	proteasome (prosome, macropain) 26S subunit, ATPase 3 [Source:MGI Symbol;Acc:MGI:1098754]	chr2	91054009	91066369	1	10	ensembl_havana
ENSMUSG00000002103	Acp2	2.82517	2.57391	1.30402	3.33873	3.10473	1.83232	1.40658	2.75361	3.58353	2.85764	3.13652	1.71635	2.10212	2.96843	2.63171	2.89239	3.66601	3.07117	3.26622	2.90018	2.7714	2.99345	3.61872	3.03362	3.12047	2.76253	3.0497	2.645	3.44254	2.75552	3.56502	3.25873	Acp2	protein_coding	acid phosphatase 2, lysosomal [Source:MGI Symbol;Acc:MGI:87882]	chr2	91202885	91214098	1	7	ensembl_havana
ENSMUSG00000002105	Slc39a13	4.66379	4.5198	5.49424	3.98325	5.33195	4.68691	4.6874	4.34951	4.12781	4.41325	4.82166	4.6219	4.58819	4.42496	4.88688	4.05342	4.44548	4.59331	4.70486	4.74743	4.6991	4.59768	5.18042	4.31845	4.73638	4.40942	4.39376	4.62336	4.10587	4.51483	4.4415	4.18132	Slc39a13	protein_coding	solute carrier family 39 (metal ion transporter), member 13 [Source:MGI Symbol;Acc:MGI:1915677]	chr2	91061791	91070417	-1	11	ensembl_havana
ENSMUSG00000002107	Celf2	8.15512	6.82695	8.23925	7.10598	8.09497	6.70456	8.26725	7.04086	8.35709	7.14554	8.16706	7.21012	7.12229	8.20239	6.99407	6.83158	8.30115	7.00819	6.8895	8.15718	6.59606	7.08356	8.10879	6.914	6.37675	8.25152	6.76003	8.18654	6.83956	8.38164	6.80359	7.33517	Celf2	protein_coding	CUGBP, Elav-like family member 2 [Source:MGI Symbol;Acc:MGI:1338822]	chr2	6539694	7509563	-1	28	ensembl_havana
ENSMUSG00000002108	Nr1h3	2.82517	2.18229	1.97758	2.47471	2.26339	2.14234	0	2.75361	2.69912	1.35731	2.77515	2.97418	2.698	3.33664	0.900153	2.22386	3.33555	2.23336	2.04788	2.62577	2.7714	2.33976	2.38724	2.29897	3.12047	2.5414	2.21418	1.21023	2.17814	2.15438	1.74652	2.74723	Nr1h3	protein_coding	nuclear receptor subfamily 1, group H, member 3 [Source:MGI Symbol;Acc:MGI:1352462]	chr2	91184061	91202834	-1	8	ensembl_havana
ENSMUSG00000002109	Ddb2	6.04281	2.57391	5.86535	3.63185	5.94998	2.61405	5.56163	4.13044	5.87498	3.00527	5.79592	3.34258	2.10212	5.96444	3.71454	2.70202	5.95572	3.2219	3.58165	5.72032	3.84001	3.51672	5.80762	3.81458	3.95775	6.03582	3.647	5.90973	3.53321	6.00636	3.24485	3.39558	Ddb2	protein_coding	damage specific DNA binding protein 2 [Source:MGI Symbol;Acc:MGI:1355314]	chr2	91211572	91236982	-1	5	ensembl_havana
ENSMUSG00000002111	Spi1	7.96905	6.58252	7.90089	6.9814	8.16032	6.98292	8.0144	7.20431	7.87342	7.08872	8.06579	6.85877	6.80578	7.30394	6.6403	6.92171	8.42084	6.79627	6.91783	8.21483	6.9759	7.20201	8.0865	7.2351	6.95591	8.33574	6.95605	8.25017	6.99119	8.0964	7.49952	7.35629	Spi1	protein_coding	spleen focus forming virus (SFFV) proviral integration oncogene [Source:MGI Symbol;Acc:MGI:98282]	chr2	91082390	91115756	1	4	ensembl_havana
ENSMUSG00000002129	Sf3a1	7.56755	8.06512	7.49375	8.51221	7.6063	8.38714	7.83825	8.39364	7.65487	8.46453	7.65603	8.16367	8.50055	7.71669	8.53149	8.43127	7.74201	8.32338	8.49794	7.69965	8.39093	8.46691	7.70284	8.28574	7.76963	7.85468	8.1728	7.72245	8.0251	7.56756	8.44572	8.33708	Sf3a1	protein_coding	splicing factor 3a, subunit 1 [Source:MGI Symbol;Acc:MGI:1914715]	chr11	4160350	4182541	1	4	ensembl_havana
ENSMUSG00000002147	Stat6	8.19562	8.02256	8.30774	8.15366	8.28277	8.12128	8.0144	8.30471	8.03324	8.25552	8.31562	8.0645	8.12279	8.06203	8.00795	7.92668	8.24665	7.87755	7.9535	8.32945	8.22824	8.38162	7.9696	8.31859	8.06051	8.37399	8.22639	8.24394	8.22872	8.34637	8.49553	8.41362	Stat6	protein_coding	signal transducer and activator of transcription 6 [Source:MGI Symbol;Acc:MGI:103034]	chr10	127642986	127660957	1	5	ensembl_havana
ENSMUSG00000002204	Napsa	10.3302	9.83827	10.0974	9.97873	10.2719	10.1295	10.2403	9.94874	10.01	10.0101	10.0878	9.95475	9.73993	10.2959	9.83201	9.86373	10.2307	9.70392	9.81873	10.2299	9.98848	10.1506	10.2134	9.86155	9.78579	10.4514	9.87024	10.2482	9.88983	10.4334	10.2512	10.0369	Napsa	protein_coding	napsin A aspartic peptidase [Source:MGI Symbol;Acc:MGI:109365]	chr7	44572380	44586862	1	5	ensembl_havana
ENSMUSG00000002205	Vrk3	7.45527	5.55469	7.56264	5.8289	7.71469	6.18409	7.67301	6.20003	7.71269	6.42849	7.59918	6.27055	6.17706	7.4235	5.84064	5.98673	7.58491	6.24738	6.38013	7.8201	5.869	6.04428	7.66323	6.18758	5.70906	7.55517	6.20562	7.56121	6.08722	7.42028	6.09523	6.07018	Vrk3	protein_coding	vaccinia related kinase 3 [Source:MGI Symbol;Acc:MGI:2182465]	chr7	44748413	44777515	1	10	ensembl_havana
ENSMUSG00000002210	Smg9	5.69278	5.61843	5.1803	5.66033	5.37664	5.30072	5.4018	5.61784	5.49032	5.45802	5.57785	5.42326	4.88474	4.93466	5.62967	5.46399	5.17314	5.13939	5.76274	5.16639	5.6473	5.70231	5.48304	5.71775	5.27159	5.37507	5.64796	4.96421	5.4129	5.44533	5.8813	5.65888	Smg9	protein_coding	smg-9 homolog, nonsense mediated mRNA decay factor (C. elegans) [Source:MGI Symbol;Acc:MGI:1919247]	chr7	24399619	24422778	1	7	ensembl_havana
ENSMUSG00000002221	Paxip1	5.90306	6.12208	5.79074	6.41504	5.58139	6.54225	5.61121	6.4095	6.12258	6.41535	5.57785	5.8427	6.71824	5.73712	6.46749	6.38555	5.79622	6.1567	6.40703	5.82274	6.36786	6.22303	5.57128	6.35818	5.86537	5.75588	6.37337	5.18868	6.02609	5.72183	6.48488	6.58853	Paxip1	protein_coding	PAX interacting (with transcription-activation domain) protein 1 [Source:MGI Symbol;Acc:MGI:1890430]	chr5	27740080	27791691	-1	7	ensembl_havana
ENSMUSG00000002222	Rmnd5a	6.98638	6.31396	6.90691	6.26277	6.90814	6.26639	7.15979	6.57074	6.9928	6.60091	7.03946	6.65569	6.50811	6.11413	6.43896	6.52149	6.83335	6.53343	6.66277	7.01134	6.35324	6.78265	6.73862	6.54141	6.59666	6.67599	6.57962	6.79901	6.33416	6.5399	6.57318	6.31417	Rmnd5a	protein_coding	required for meiotic nuclear division 5 homolog A [Source:MGI Symbol;Acc:MGI:1915727]	chr6	71388634	71440637	-1	5	ensembl_havana
ENSMUSG00000002227	Mov10	6.86607	6.10734	6.16026	5.57668	5.76066	6.14981	5.4018	4.89337	5.73317	4.61064	5.51776	4.37937	4.65258	4.42496	4.55599	4.58174	5.82956	5.35048	4.66084	6.17227	4.65211	4.56268	5.65444	4.57731	3.87608	6.30577	5.31574	6.00134	4.83292	5.8711	4.58999	5.32364	Mov10	protein_coding	Mov10 RISC complex RNA helicase [Source:MGI Symbol;Acc:MGI:97054]	chr3	104794836	104818563	-1	9	ensembl_havana
ENSMUSG00000002250	Ppard	3.1884	3.0139	3.29498	2.86156	3.90088	3.37722	3.65048	3.15349	3.88118	3.37468	3.13652	2.82703	3.70883	3.62972	3.27242	3.21112	4.16112	2.71225	2.69738	3.92822	3.34452	3.36247	3.44276	2.91363	1.83414	3.27483	3.647	3.5248	3.00924	3.99618	3.50642	3.57922	Ppard	protein_coding	peroxisome proliferator activator receptor delta [Source:MGI Symbol;Acc:MGI:101884]	chr17	28232700	28301474	1	9	ensembl_havana
ENSMUSG00000002257	Def6	6.84076	4.8019	7.16499	5.72393	7.06654	5.50437	6.90541	6.25532	7.32487	5.91549	7.01793	6.08867	6.26206	7.05513	5.79636	5.80919	6.83335	5.79723	5.99321	7.06805	6.18185	5.81069	6.9994	6.13489	6.02546	6.94798	5.88857	6.8817	5.73283	7.00805	6.18203	6.00749	Def6	protein_coding	differentially expressed in FDCP 6 [Source:MGI Symbol;Acc:MGI:1346328]	chr17	28207778	28228608	1	8	ensembl_havana
ENSMUSG00000002274	Metrn	4.77489	4.11087	4.69909	4.46489	3.77301	4.63828	3.82869	3.94111	3.20806	3.66852	3.87179	4.37937	3.93276	4.57023	4.2624	4.05342	4.52905	4.4782	4.61544	4.15457	4.55326	4.49003	4.797	4.76238	4.48413	4.47345	4.47472	2.645	4.42285	4.58568	4.87115	4.42466	Metrn	protein_coding	meteorin, glial cell differentiation regulator [Source:MGI Symbol;Acc:MGI:1917333]	chr17	25793221	25797136	-1	7	ensembl_havana
ENSMUSG00000002279	Lmf1	5.57491	4.60618	5.39699	5.06522	5.6916	5.26913	4.86137	4.6261	5.08594	4.8638	5.17284	4.70854	5.55789	4.7022	5.19049	5.40271	5.12023	4.79916	5.01569	5.31437	4.95285	4.76097	5.38905	4.83023	4.17822	5.83112	4.39376	4.90218	4.60108	5.19647	4.87115	4.79007	Lmf1	protein_coding	lipase maturation factor 1 [Source:MGI Symbol;Acc:MGI:1923733]	chr17	25579085	25662826	1	10	ensembl_havana
ENSMUSG00000002280	Ciao3	6.12899	5.93448	6.0685	5.96672	5.94998	5.98459	5.75046	6.09787	5.19815	6.17141	5.98532	6.24179	6.26206	5.85525	5.86229	6.06793	6.0149	6.01935	5.8038	6.31968	6.42489	5.86915	5.69428	5.94899	6.2528	6.07761	5.94649	6.05933	6.08722	5.44533	5.93783	6.11051	Ciao3	protein_coding	cytosolic iron-sulfur assembly component 3 [Source:MGI Symbol;Acc:MGI:1914813]	chr17	25773776	25783332	1	8	ensembl_havana
ENSMUSG00000002289	Angptl4	0	2.57391	1.30402	2.86156	2.26339	3.11824	0	3.46624	1.90574	3.47942	0	3.10771	3.44363	1.71177	3.13691	3.21112	1.84741	3.59775	3.26622	0	2.93739	3.09492	0	3.34329	4.24481	0	2.82109	0	2.56949	0	3.31482	3.52056	Angptl4	protein_coding	angiopoietin-like 4 [Source:MGI Symbol;Acc:MGI:1888999]	chr17	33773750	33781830	-1	4	ensembl_havana
ENSMUSG00000002297	Dbf4	5.30564	5.46507	5.34579	5.29197	5.28584	5.3619	5.28447	4.92781	5.08594	5.0791	5.09273	4.97639	5.21829	5.53954	5.19049	5.3387	5.41199	4.97928	5.01569	5.36051	4.87313	5.45756	5.57128	4.69117	5.77813	5.0366	5.3802	5.13575	5.43658	4.71771	5.42384	5.16034	Dbf4	protein_coding	DBF4 zinc finger [Source:MGI Symbol;Acc:MGI:1351328]	chr5	8396973	8422716	-1	9	ensembl_havana
ENSMUSG00000002307	Daxx	8.23501	7.00443	6.92446	6.95514	7.19684	7.11317	6.98278	6.49237	6.82817	6.63532	6.22964	6.16726	6.41837	6.41274	6.46749	6.28725	6.92875	6.13786	6.53447	7.09559	6.33848	6.41185	6.51212	6.59115	5.90709	7.66892	6.68545	6.81593	6.54494	6.94208	6.82173	6.83709	Daxx	protein_coding	Fas death domain-associated protein [Source:MGI Symbol;Acc:MGI:1197015]	chr17	33909414	33915590	1	10	ensembl_havana
ENSMUSG00000002308	Cd320	4.97429	7.2984	5.2376	6.62116	5.13794	6.98292	5.4018	6.77371	4.96427	6.85564	5.09273	7.08615	6.90162	5.39098	7.03276	7.10602	5.49746	7.24667	6.899	5.40521	7.28402	6.79778	5.48304	6.81699	7.42659	5.27083	7.10971	5.63251	7.03063	5.28428	6.79137	6.93017	Cd320	protein_coding	CD320 antigen [Source:MGI Symbol;Acc:MGI:1860083]	chr17	33843091	33849774	1	4	ensembl_havana
ENSMUSG00000002319	Ipo4	6.86607	8.26422	6.21835	8.67392	6.35917	8.55699	6.20256	8.68293	6.51809	8.57206	6.5921	8.46684	8.35335	6.59359	8.50422	8.46913	6.74873	8.39256	8.52582	6.5561	8.48779	8.52488	6.2162	8.45649	8.03251	6.76822	8.39448	6.16876	8.23549	6.10612	8.57253	8.38924	Ipo4	protein_coding	importin 4 [Source:MGI Symbol;Acc:MGI:1923001]	chr14	55625400	55635957	-1	13	ensembl_havana
ENSMUSG00000002320	Tm9sf1	1.59884	2.88161	1.30402	2.86156	2.26339	2.61405	0	2.59121	1.90574	2.2943	2.2919	2.47821	1.06888	1.71177	2.98734	2.48266	1.84741	1.91713	2.86195	1.8424	2.7714	1.96405	1.93396	2.47887	2.39943	2.28014	2.39146	1.85897	1.63943	2.9825	2.51374	2.40209	Tm9sf1	protein_coding	transmembrane 9 superfamily member 1 [Source:MGI Symbol;Acc:MGI:1921390]	chr14	55635965	55643806	-1	13	ensembl_havana
ENSMUSG00000002325	Irf9	8.68249	8.39737	8.1747	7.90542	8.19816	8.26834	7.81728	7.46101	8.03324	7.36647	7.56989	7.29657	7.24221	7.92015	7.24536	7.44687	8.05556	7.8314	7.30149	8.13745	7.32205	7.37338	7.95327	7.25375	7.43374	8.37399	7.72468	8.21233	7.45261	7.63591	7.28096	7.60943	Irf9	protein_coding	interferon regulatory factor 9 [Source:MGI Symbol;Acc:MGI:107587]	chr14	55603571	55610030	1	7	ensembl_havana
ENSMUSG00000002326	Gmpr2	5.90306	6.19357	5.71206	6.2412	5.88959	6.06037	5.95628	6.00415	6.33384	6.02336	6.22964	6.056	6.17706	6.06594	6.27111	5.9657	5.53837	6.38155	6.42029	5.53158	6.079	6.20044	6.01063	6.23841	6.84223	6.25202	6.48507	6.14217	6.51188	5.92673	6.18203	6.22514	Gmpr2	protein_coding	guanosine monophosphate reductase 2 [Source:MGI Symbol;Acc:MGI:1917903]	chr14	55671941	55679200	1	6	ensembl_havana
ENSMUSG00000002329	Mdp1	7.03183	6.19357	7.37108	5.7394	7.13316	6.25031	7.17636	6.46918	6.9928	5.98829	7.27548	5.89905	6.38085	7.26178	5.6547	6.19988	7.08878	6.19366	6.06252	7.16223	6.13134	5.89752	7.39961	6.29954	6.37675	7.29662	6.19371	7.21081	6.41983	7.22329	5.9267	6.16896	Mdp1	protein_coding	magnesium-dependent phosphatase 1 [Source:MGI Symbol;Acc:MGI:1915131]	chr14	55657879	55660508	-1	3	ensembl_havana
ENSMUSG00000002332	Dhrs1	6.12899	3.70395	6.35409	3.33873	6.42447	3.5967	6.46772	3.72313	5.94098	4.24517	6.15271	3.44707	4.03291	6.55919	2.82045	4.13105	6.88184	3.2219	4.18922	6.22309	2.93739	4.00792	6.34695	4.36495	4.36943	6.74246	4.30798	6.57878	4.42285	6.5399	4.31062	3.97836	Dhrs1	protein_coding	dehydrogenase/reductase (SDR family) member 1 [Source:MGI Symbol;Acc:MGI:1196314]	chr14	55739020	55745690	-1	4	ensembl_havana
ENSMUSG00000002342	Tmem161a	5.95116	6.01563	5.62883	6.29454	5.61907	6.28231	5.5103	6.0202	5.73317	5.95235	5.63553	5.88051	6.15501	5.85525	6.09948	6.19988	5.61686	6.01935	6.35272	5.61006	6.29325	6.06944	5.12319	6.23841	6.26889	5.59249	6.24077	5.38287	6.08722	5.62425	6.36632	6.44609	Tmem161a	protein_coding	transmembrane protein 161A [Source:MGI Symbol;Acc:MGI:2384577]	chr8	70172356	70183681	1	14	ensembl_havana
ENSMUSG00000002343	Armc6	4.26761	5.96749	4.5259	5.69248	4.22796	5.53126	3.98729	5.50831	3.58353	5.40581	3.42526	5.28912	5.30097	3.62972	5.62967	5.46399	3.66601	5.31737	5.56197	3.65962	5.62313	5.23111	4.164	5.48496	5.53373	4.12046	5.44191	4.06737	5.4129	3.99618	5.58826	5.40696	Armc6	protein_coding	armadillo repeat containing 6 [Source:MGI Symbol;Acc:MGI:1924063]	chr8	70220172	70234466	-1	6	ensembl_havana
ENSMUSG00000002345	Borcs8	6.46347	5.65941	5.93629	5.87164	6.19422	5.70658	5.9174	5.67977	5.73317	5.87766	6.07144	5.76397	5.96525	6.69213	5.67929	5.9657	6.22994	5.72334	5.67694	6.29613	5.49583	5.35901	5.91269	5.88662	5.77813	6.1962	5.85872	6.38829	5.50538	6.44782	5.48582	5.68583	Borcs8	protein_coding	BLOC-1 related complex subunit 8 [Source:MGI Symbol;Acc:MGI:1919618]	chr8	70139499	70147319	1	5	ensembl_havana
ENSMUSG00000002365	Snx9	7.98068	7.36804	8.08388	7.63465	8.10164	7.48034	8.07748	7.4132	7.92325	7.38681	8.06579	7.13389	7.23171	8.08639	7.38649	7.63182	7.99071	7.34029	7.48309	7.90037	7.10366	7.52653	7.89462	7.54883	6.99513	8.04052	7.15341	7.94643	7.18541	8.11448	7.60801	7.32235	Snx9	protein_coding	sorting nexin 9 [Source:MGI Symbol;Acc:MGI:1913866]	chr17	5841329	5931954	1	2	ensembl_havana
ENSMUSG00000002372	Ranbp3	6.93946	7.31773	6.94181	7.70331	7.06654	7.72116	6.69163	7.66872	6.79287	7.54601	6.97388	7.39129	7.6417	6.95284	7.49439	7.3769	7.12951	7.118	7.55099	7.08189	7.43046	7.50825	6.9176	7.52855	7.13336	7.05648	7.34862	7.14537	7.23353	7.3508	7.41841	7.63731	Ranbp3	protein_coding	RAN binding protein 3 [Source:MGI Symbol;Acc:MGI:1919060]	chr17	56673294	56711764	1	8	ensembl_havana
ENSMUSG00000002379	Ndufa11	8.10284	8.16455	7.79034	7.92246	7.95464	7.93253	7.45954	7.85026	7.78634	7.76385	7.50946	8.13658	8.0941	7.99926	7.75378	7.85413	7.75074	7.99212	7.80972	7.74383	8.02191	8.03739	8.18768	8.10235	8.64521	7.76159	8.12657	7.63934	8.34592	7.9362	7.95883	7.96605	Ndufa11	protein_coding	NADH:ubiquinone oxidoreductase subunit A11 [Source:MGI Symbol;Acc:MGI:1917125]	chr17	56717767	56722141	1	4	ensembl_havana
ENSMUSG00000002393	Nr2f6	5.22966	4.11087	4.61509	4.13133	5.13794	4.63828	5.34432	4.29779	4.52207	4.78425	5.24874	4.70854	4.71421	5.22535	4.60817	3.79181	4.94875	3.98268	4.41801	4.67625	4.14165	4.24714	5.12319	4.36495	4.36943	4.90349	4.30798	5.18868	4.51472	5.05383	4.61794	4.54725	Nr2f6	protein_coding	nuclear receptor subfamily 2, group F, member 6 [Source:MGI Symbol;Acc:MGI:1352453]	chr8	71374123	71381960	-1	8	ensembl_havana
ENSMUSG00000002395	Use1	8.60942	8.41542	8.77261	8.03016	8.63514	8.26834	8.78737	8.26485	8.68056	8.16026	8.9931	8.33005	8.3485	9.17175	8.20716	8.2776	8.86863	8.54334	8.38071	8.77067	8.47435	8.1741	8.94623	8.38214	8.88067	8.6342	8.58203	8.62135	8.56857	8.58983	7.96156	7.98786	Use1	protein_coding	unconventional SNARE in the ER 1 homolog (S. cerevisiae) [Source:MGI Symbol;Acc:MGI:1914273]	chr8	71366848	71369732	1	12	ensembl_havana
ENSMUSG00000002396	Ocel1	5.22966	4.83805	5.67105	5.33334	5.9201	5.42059	6.13638	5.28741	6.00408	5.17578	6.11264	5.63717	5.65538	5.53954	5.12036	5.3056	6.15301	5.02101	5.11691	6.00806	5.13479	5.45756	5.94608	5.2574	5.13782	5.90262	5.6994	5.87785	4.9026	5.7834	5.16435	5.1214	Ocel1	protein_coding	occludin/ELL domain containing 1 [Source:MGI Symbol;Acc:MGI:1924340]	chr8	71371298	71379361	1	4	ensembl_havana
ENSMUSG00000002409	Dyrk1b	2.33856	1.93771	3.06105	1.94452	3.90088	1.43691	4.26016	1.28452	0	2.2943	3.42526	1.33573	0	3.87319	0	2.22386	3.9347	1.91713	2.04788	4.25569	0.873838	1.11145	4.27327	0.725535	0.891569	4.1983	2.01203	4.27742	0	4.51483	1.52827	1.75742	Dyrk1b	protein_coding	dual-specificity tyrosine-(Y)-phosphorylation regulated kinase 1b [Source:MGI Symbol;Acc:MGI:1330302]	chr7	28179469	28187294	1	3	ensembl_havana
ENSMUSG00000002413	Braf	4.4121	4.27808	5.44644	4.9369	4.85177	4.36702	5.15674	5.02645	5.08594	4.97546	5.38951	4.37937	4.8301	4.93466	5.08398	5.23704	5.22418	4.59331	5.01569	5.40521	4.95285	4.63185	4.72188	4.65421	4.36943	4.94923	5.22504	5.38287	4.93621	5.15047	4.69867	4.51757	Braf	protein_coding	Braf transforming gene [Source:MGI Symbol;Acc:MGI:88190]	chr6	39603237	39725463	-1	5	ensembl_havana
ENSMUSG00000002416	Ndufb2	6.81499	7.52596	6.32795	6.93513	6.58541	7.13086	6.32646	7.14699	6.56069	7.02093	6.50193	7.12605	7.40057	6.87106	7.26174	7.3528	6.78318	7.54004	7.05169	6.49537	7.38807	7.13807	6.64004	7.15136	7.91474	6.37445	7.45222	6.53856	7.41734	6.28706	7.12901	6.97454	Ndufb2	protein_coding	NADH:ubiquinone oxidoreductase subunit B2 [Source:MGI Symbol;Acc:MGI:1915448]	chr6	39592574	39603382	1	6	ensembl_havana
ENSMUSG00000002428	Hltf	5.51216	4.5198	5.86535	4.22222	4.78703	3.87373	5.61121	4.58353	4.685	4.65604	5.32084	4.43124	3.29019	5.67422	3.80673	4.636	5.17314	3.80302	4.18922	5.57135	4.44713	4.15616	5.97872	4.7967	5.13782	5.37507	4.51356	5.59379	4.72165	5.40672	5.04591	4.35922	Hltf	protein_coding	helicase-like transcription factor [Source:MGI Symbol;Acc:MGI:1196437]	chr3	20057811	20118490	1	6	ensembl_havana
ENSMUSG00000002455	Prpf6	7.00929	6.87123	6.94181	6.81615	7.039	6.50205	7.20892	6.71576	6.79287	6.82615	6.88154	6.99429	6.74801	6.84274	6.94419	6.91075	6.78318	6.63096	6.72822	6.75918	6.83573	6.91342	6.9994	6.78315	6.80961	7.07723	6.69393	6.72927	6.66007	6.96883	6.87481	6.90745	Prpf6	protein_coding	pre-mRNA splicing factor 6 [Source:MGI Symbol;Acc:MGI:1922946]	chr2	181591868	181655660	1	4	ensembl_havana
ENSMUSG00000002458	Rgs19	8.60191	8.6872	8.85731	9.05393	8.69811	8.90409	8.82987	9.08506	9.01525	9.02992	8.97646	8.99442	9.10303	8.72106	9.11741	8.88502	8.88458	9.04343	9.0132	8.79608	9.12618	9.1017	8.89158	8.9666	8.7144	8.90187	8.98925	8.73691	8.87843	8.77174	9.06907	8.97003	Rgs19	protein_coding	regulator of G-protein signaling 19 [Source:MGI Symbol;Acc:MGI:1915153]	chr2	181688419	181693977	-1	12	ensembl_havana
ENSMUSG00000002477	Snrpd1	8.60942	10.4543	8.45996	10.0378	8.5003	10.2965	8.79275	10.1298	8.32037	10.0732	8.73394	10.3903	10.3717	8.88974	10.3127	10.3194	8.46394	10.5485	10.1782	8.31195	10.2156	9.88531	8.81232	10.0432	10.6903	8.24236	10.3259	8.27486	10.3093	8.17891	9.63188	9.86778	Snrpd1	protein_coding	small nuclear ribonucleoprotein D1 [Source:MGI Symbol;Acc:MGI:98344]	chr18	10617775	10642079	1	5	ensembl_havana
ENSMUSG00000002486	Tchp	3.92628	3.24685	4.77846	3.81822	4.57332	3.95539	4.13017	3.55705	3.58353	4.12116	4.35649	2.82703	4.03291	2.47281	3.71454	4.20471	4.26227	4.14243	4.12587	3.80016	4.07194	3.65607	3.24231	3.59809	3.25579	4.1983	3.4205	4.54433	3.3458	3.64454	3.91962	3.97836	Tchp	protein_coding	trichoplein, keratin filament binding [Source:MGI Symbol;Acc:MGI:1925082]	chr5	114707760	114722327	1	8	ensembl_havana
ENSMUSG00000002496	Tsc2	6.62046	6.09245	6.65682	6.49012	6.76421	6.52897	6.98278	6.45744	6.60208	6.54167	6.80818	6.27055	6.91481	6.52395	6.57626	6.59181	6.39495	6.51894	6.78058	6.5561	6.45258	6.33097	6.5775	6.48989	5.75547	6.63459	6.15739	6.84919	6.17431	6.13002	6.66311	6.69182	Tsc2	protein_coding	TSC complex subunit 2 [Source:MGI Symbol;Acc:MGI:102548]	chr17	24595816	24632630	-1	22	ensembl_havana
ENSMUSG00000002524	Puf60	8.71071	8.85536	8.59763	8.91778	8.52035	8.97923	8.6636	9.09266	8.67086	9.11976	8.76658	9.06796	8.96406	8.39999	9.02447	8.98771	8.60059	8.82823	8.97999	8.55451	8.99579	8.94914	8.50582	8.97037	8.73481	8.44357	8.84634	8.55738	8.80982	8.32064	8.93386	8.84861	Puf60	protein_coding	poly-U binding splicing factor 60 [Source:MGI Symbol;Acc:MGI:1915209]	chr15	76070182	76080924	-1	11	ensembl_havana
ENSMUSG00000002546	Golga2	6.42991	5.65941	5.93629	5.99277	6.1434	6.06037	6.10211	6.11292	6.23208	6.1398	6.19169	5.95329	5.91364	5.67422	5.90463	5.83262	6.60208	5.35048	6.04551	6.27219	5.98732	6.14236	6.18857	5.94899	5.61149	6.25202	5.96062	6.24571	6.13142	6.19943	6.36632	6.30551	Golga2	protein_coding	golgi autoantigen, golgin subfamily a, 2 [Source:MGI Symbol;Acc:MGI:2139395]	chr2	32287384	32307921	1	13	ensembl_havana
ENSMUSG00000002550	Uck1	5.14946	5.79432	5.34579	5.81436	4.78703	5.3619	4.6874	5.38978	4.96427	5.60416	5.17284	5.39741	5.26022	4.57023	5.25736	5.43367	5.17314	5.02101	5.35653	5.00148	5.3562	5.65325	5.23548	5.66297	5.36436	5.1969	5.2711	4.83736	5.31407	6.00636	5.63003	5.69911	Uck1	protein_coding	uridine-cytidine kinase 1 [Source:MGI Symbol;Acc:MGI:98904]	chr2	32255002	32260159	-1	5	ensembl_havana
ENSMUSG00000002565	Scin	2.82517	1.93771	2.7817	0.6506	3.77301	1.83232	3.44711	2.1985	2.69912	3.37468	3.13652	2.01723	2.43061	2.96843	2.41449	2.48266	4.05235	2.90284	2.04788	2.28662	3.9987	2.88429	3.24231	2.09341	2.61616	3.85801	3.33635	3.34996	2.87701	2.9825	2.38953	3.39558	Scin	protein_coding	scinderin [Source:MGI Symbol;Acc:MGI:1306794]	chr12	40059769	40134228	-1	2	ensembl_havana
ENSMUSG00000002580	Mien1	7.88486	8.05363	7.63906	7.67945	7.98382	7.9071	7.74139	7.92462	7.48829	7.87362	7.69725	7.9402	7.92845	7.98637	7.95353	7.96957	7.78514	7.95493	8.00722	7.52835	7.92145	7.96552	7.80646	7.94291	8.27882	7.72917	8.06907	7.6008	8.00544	7.57628	7.80929	7.95225	Mien1	protein_coding	migration and invasion enhancer 1 [Source:MGI Symbol;Acc:MGI:1913678]	chr11	98437708	98438991	-1	1	ensembl_havana
ENSMUSG00000002602	Axl	2.82517	3.92171	3.49622	3.75873	3.47722	3.69508	2.92681	3.87205	3.58353	2.50747	2.77515	2.82703	3.29019	2.96843	2.98734	2.70202	3.33555	3.07117	3.00965	2.62577	3.22115	2.7662	3.00945	2.78275	3.49343	3.41185	3.95984	2.645	3.44254	1.10474	2.92512	3.79255	Axl	protein_coding	AXL receptor tyrosine kinase [Source:MGI Symbol;Acc:MGI:1347244]	chr7	25757273	25788705	-1	8	ensembl_havana
ENSMUSG00000002603	Tgfb1	8.22526	6.93102	7.77106	7.49124	8.21671	7.27301	8.15474	7.34475	7.5102	7.74296	7.91088	6.9416	7.27326	7.40425	7.05172	7.26082	8.28921	7.3485	7.48309	8.18949	7.69094	7.9282	8.48893	7.88026	7.30702	8.59875	7.43209	8.32891	7.45261	8.45915	7.96156	7.9043	Tgfb1	protein_coding	transforming growth factor, beta 1 [Source:MGI Symbol;Acc:MGI:98725]	chr7	25687002	25705077	1	5	ensembl_havana
ENSMUSG00000002608	Ccdc97	6.28728	5.73804	6.35409	6.2193	5.97925	6.20093	6.29647	6.03607	6.75667	6.18696	6.83305	6.28472	6.13261	6.41274	6.11759	5.9657	6.20475	6.11878	6.29629	6.5561	6.06113	6.05691	6.24331	6.13489	5.58603	6.28808	6.05579	6.63707	6.11684	6.34946	6.18203	6.28803	Ccdc97	protein_coding	coiled-coil domain containing 97 [Source:MGI Symbol;Acc:MGI:1196455]	chr7	25711106	25719088	-1	9	ensembl_havana
ENSMUSG00000002625	Akap8l	5.37781	5.31925	5.93629	5.54181	6.09073	4.94857	4.77701	5.86889	5.19815	5.53294	5.79592	5.14121	5.45333	4.7022	4.92851	5.37106	5.6913	5.02101	5.74176	5.75527	5.67106	5.39924	5.61346	5.23254	5.10234	6.05687	5.31574	6.22051	5.31407	6.08182	5.74854	5.68583	Akap8l	protein_coding	A kinase (PRKA) anchor protein 8-like [Source:MGI Symbol;Acc:MGI:1860606]	chr17	32321424	32350607	-1	13	ensembl_havana
ENSMUSG00000002635	Pdcd2l	5.99772	7.41067	6.03656	7.45422	6.31393	7.13962	6.54628	7.16153	6.71955	7.10518	5.691	7.01992	7.08778	6.45077	7.03276	7.09637	6.27904	7.16528	7.05169	6.59521	7.08608	6.98125	6.51212	7.11781	7.30702	6.28808	7.03826	6.14217	7.33782	6.36968	7.12415	6.95806	Pdcd2l	protein_coding	programmed cell death 2-like [Source:MGI Symbol;Acc:MGI:1915329]	chr7	34184499	34196661	-1	4	ensembl_havana
ENSMUSG00000002658	Gtf2f1	7.45527	8.60829	7.37108	8.3377	7.44781	8.58933	7.347	8.39979	7.87342	8.7683	7.64203	8.6613	8.60999	7.90653	8.67294	8.77446	7.57511	8.64022	8.61504	7.69965	8.69905	8.38162	7.70284	8.52464	8.94467	7.55517	8.559	7.51014	8.57659	7.2009	8.35106	8.39129	Gtf2f1	protein_coding	general transcription factor IIF, polypeptide 1 [Source:MGI Symbol;Acc:MGI:1923848]	chr17	57003405	57011288	-1	1	ensembl
ENSMUSG00000002660	Clpp	6.5597	8.40341	6.52493	8.2567	6.79746	8.20714	7.20892	8.26485	6.12258	8.28832	6.83305	8.35377	8.40566	6.69213	8.34037	8.2776	6.71344	8.34817	8.39422	6.9064	8.2402	8.09975	6.69999	8.25829	8.27882	6.68953	8.10448	6.86554	8.36147	6.96883	8.14321	8.06941	Clpp	protein_coding	caseinolytic mitochondrial matrix peptidase proteolytic subunit [Source:MGI Symbol;Acc:MGI:1858213]	chr17	56990305	56996188	1	2	ensembl_havana
ENSMUSG00000002661	Alkbh7	6.5597	6.12208	5.49424	6.12822	6.40303	6.52897	6.35584	6.18587	6.23208	6.36155	6.40574	6.31265	6.30275	6.06594	6.42448	6.19988	6.22994	6.19366	6.36649	6.45341	6.49315	6.25627	6.51212	6.61058	6.65903	6.07761	6.42522	6.6179	6.35916	6.42868	6.41492	6.27034	Alkbh7	protein_coding	alkB homolog 7 [Source:MGI Symbol;Acc:MGI:1913650]	chr17	56997339	56999322	1	3	ensembl_havana
ENSMUSG00000002668	Dennd1c	5.99772	3.13507	6.09974	3.49272	6.09073	1.83232	6.41286	2.75361	6.06455	2.50747	5.94025	2.47821	2.43061	5.39098	2.82045	3.06054	5.86215	2.90284	3.14363	6.24785	2.93739	3.65607	5.48304	3.24727	2.39943	6.35759	3.15171	6.16876	3.00924	6.22184	3.82688	2.93859	Dennd1c	protein_coding	DENN/MADD domain containing 1C [Source:MGI Symbol;Acc:MGI:1918035]	chr17	57065905	57078514	-1	7	ensembl_havana
ENSMUSG00000002679	Med6	3.71962	4.37968	4.10104	3.87536	3.63268	4.10603	3.65048	3.64248	4.33836	4.12116	3.66573	4.0215	4.4501	4.42496	3.51035	4.46667	3.8066	3.89564	3.91719	2.90018	4.14165	3.8999	3.61872	4.53726	4.6407	3.85801	4.30798	4.46073	4.32473	3.64454	4.08893	4.25513	Med6	protein_coding	mediator complex subunit 6 [Source:MGI Symbol;Acc:MGI:1917042]	chr12	81573557	81595008	-1	6	ensembl_havana
ENSMUSG00000002718	Cse1l	7.82157	8.45087	7.29214	7.91226	7.32778	8.07636	7.68463	8.06275	7.44346	8.05404	7.62788	8.47921	8.49178	7.38474	8.20293	8.22103	7.2203	8.53256	8.03766	7.37945	8.23622	7.76458	7.4816	7.90801	8.62972	7.19585	8.21465	7.2611	8.2556	6.65966	7.75997	7.89856	Cse1l	protein_coding	chromosome segregation 1-like (S. cerevisiae) [Source:MGI Symbol;Acc:MGI:1339951]	chr2	166906040	166946389	1	12	ensembl_havana
ENSMUSG00000002728	Naa20	5.14946	6.82695	5.05838	6.16305	4.78703	5.86289	5.15674	5.75842	4.52207	5.95235	4.71866	5.86173	5.88712	5.60845	5.81867	6.32077	5.17314	6.39748	5.72048	5.26671	6.30848	5.93905	5.23548	5.46375	6.36183	5.27083	6.65971	4.27742	6.20222	4.51483	5.42384	5.72532	Naa20	protein_coding	N(alpha)-acetyltransferase 20, NatB catalytic subunit [Source:MGI Symbol;Acc:MGI:1915127]	chr2	145902099	145916425	1	9	ensembl_havana
ENSMUSG00000002731	Prkra	4.4121	3.0139	4.69909	2.47471	5.23821	3.25353	4.77701	2.40818	4.685	3.00527	3.87179	2.82703	2.698	4.2634	2.15868	2.48266	4.35678	2.90284	2.86195	5.21742	3.22115	3.18972	5.57128	3.51806	3.78951	4.65006	2.82109	4.69828	3.00924	5.05383	2.51374	2.26589	Prkra	protein_coding	protein kinase, interferon inducible double stranded RNA dependent activator [Source:MGI Symbol;Acc:MGI:1344375]	chr2	76629898	76648015	-1	2	ensembl_havana
ENSMUSG00000002733	Plekha3	5.74829	5.93448	5.44644	5.81436	5.33195	5.72998	5.70552	5.55312	5.39935	5.75783	5.51776	5.88051	5.7467	5.73712	5.32127	5.85567	5.12023	5.69784	5.48831	5.26671	5.38522	5.53183	5.06358	5.62527	5.20626	5.0366	5.42163	5.47097	5.52761	5.55532	5.39182	5.34069	Plekha3	protein_coding	pleckstrin homology domain-containing, family A (phosphoinositide binding specific) member 3 [Source:MGI Symbol;Acc:MGI:1932515]	chr2	76675281	76696828	1	2	ensembl_havana
ENSMUSG00000002741	Ykt6	7.11864	7.51483	7.08918	7.40656	7.17171	7.4595	7.57647	7.46688	7.39719	7.35275	7.1225	7.61526	7.69618	6.81385	7.55546	7.41619	7.12951	7.45888	7.563	7.01134	7.48512	7.60173	6.9834	7.53873	7.53034	7.31421	7.39096	7.00487	7.46993	6.901	7.51447	7.61295	Ykt6	protein_coding	YKT6 v-SNARE homolog (S. cerevisiae) [Source:MGI Symbol;Acc:MGI:1927550]	chr11	5955693	5967780	1	2	ensembl_havana
ENSMUSG00000002748	Baz1b	7.76886	7.2984	7.40899	7.68345	7.42671	7.54111	7.56394	7.4373	7.87342	7.66738	7.41379	7.31049	7.57682	7.53391	7.62041	7.61166	7.0037	7.25544	7.48309	7.45582	7.27629	7.6146	7.23376	7.20347	6.80961	7.39082	7.40135	7.42447	7.26031	7.41056	7.41443	7.28319	Baz1b	protein_coding	bromodomain adjacent to zinc finger domain, 1B [Source:MGI Symbol;Acc:MGI:1353499]	chr5	135187264	135246129	1	5	ensembl_havana
ENSMUSG00000002763	Pex6	5.06453	5.12812	5.58535	5.5938	5.61907	6.06037	5.22202	5.41428	5.49032	5.64976	5.51776	5.54599	5.30097	5.85525	5.6547	5.46399	6.07174	5.59108	5.69887	5.72032	5.32657	5.31763	5.73306	5.44223	5.53373	6.09807	5.50109	5.84526	5.15186	5.72183	6.12475	5.84966	Pex6	protein_coding	peroxisomal biogenesis factor 6 [Source:MGI Symbol;Acc:MGI:2385054]	chr17	46711463	46725541	1	4	ensembl_havana
ENSMUSG00000002767	Mrpl2	5.90306	6.57183	4.99332	7.08191	5.76066	6.98292	5.45707	6.57074	5.5759	7.09698	5.63553	6.97694	6.06324	5.0382	6.87134	6.67192	4.94875	6.84354	6.75986	5.53158	6.82517	7.04604	5.69428	6.85821	6.64677	5.80647	6.91312	5.28904	6.74788	5.8711	7.02848	7.17325	Mrpl2	protein_coding	mitochondrial ribosomal protein L2 [Source:MGI Symbol;Acc:MGI:1351622]	chr17	46646229	46650139	1	5	ensembl_havana
ENSMUSG00000002768	Mea1	6.73481	7.48094	6.30132	7.0388	6.46642	7.31228	6.75915	7.01706	6.51809	7.47812	7.08158	7.37151	7.53473	6.9791	7.27794	7.23468	6.67727	7.28998	7.3985	6.59521	7.30696	7.22458	6.81289	7.24756	7.57632	6.44001	7.33242	6.51803	7.35034	6.64315	7.18613	7.11992	Mea1	protein_coding	male enhanced antigen 1 [Source:MGI Symbol;Acc:MGI:96957]	chr17	46678793	46683111	1	9	ensembl_havana
ENSMUSG00000002778	Kdelr1	7.70014	7.12637	7.29214	7.14135	7.44781	7.21616	7.44595	7.02504	7.29994	7.26756	7.29351	7.18767	7.08778	7.68514	7.17792	7.1156	7.64233	6.98729	6.82114	7.49771	7.27629	7.04604	7.31268	7.33775	7.06129	7.49475	6.82323	7.81794	7.00709	7.54106	7.15786	7.30941	Kdelr1	protein_coding	KDEL (Lys-Asp-Glu-Leu) endoplasmic reticulum protein retention receptor 1 [Source:MGI Symbol;Acc:MGI:1915387]	chr7	45872772	45883732	1	5	ensembl_havana
ENSMUSG00000002781	Tmem143	3.1884	1.64304	1.97758	2.61551	3.63268	1.43691	2.57367	2.59121	2.69912	1.35731	0	2.01723	2.10212	2.47281	2.82045	2.89239	2.90619	0.945284	2.04788	2.62577	1.41417	2.49633	2.73163	2.09341	2.61616	0.974022	1.77686	2.30487	2.56949	3.77152	2.73404	1.94753	Tmem143	protein_coding	transmembrane protein 143 [Source:MGI Symbol;Acc:MGI:1917459]	chr7	45896941	45917413	1	10	ensembl_havana
ENSMUSG00000002797	Ggct	4.77489	5.5975	5.75193	5.35359	5.18894	5.50437	5.87744	5.81471	5.94098	5.75783	5.45506	5.93544	5.62361	6.01608	5.32127	5.78538	5.12023	6.09943	5.67694	5.16639	5.8894	5.95263	5.61346	5.52646	5.96749	4.90349	5.6994	5.23973	5.77059	4.51483	5.58826	5.25333	Ggct	protein_coding	gamma-glutamyl cyclotransferase [Source:MGI Symbol;Acc:MGI:95700]	chr6	54982580	54992950	-1	6	ensembl_havana
ENSMUSG00000002803	Btbd6	4.77489	3.70395	5.12062	3.93031	4.49442	3.49113	5.34432	4.53966	4.83138	4.12116	4.71866	4.0215	4.03291	5.60845	3.97513	3.47202	5.12023	3.48301	4.24991	5.00148	4.55326	3.721	4.27327	4.53726	2.97114	5.34116	3.78038	5.02369	3.84777	4.95026	4.31062	4.42466	Btbd6	protein_coding	BTB (POZ) domain containing 6 [Source:MGI Symbol;Acc:MGI:3026623]	chr12	112976482	112978945	1	9	ensembl_havana
ENSMUSG00000002804	Nudt14	4.87803	4.11087	4.32905	3.41778	5.08507	4.17584	5.22202	3.46624	4.52207	4.12116	4.91779	4.0215	4.12656	4.57023	3.27242	4.13105	5.0082	3.35835	3.91719	5.05857	4.20814	3.8999	4.797	4.36495	4.73638	4.94923	3.95984	4.90218	3.91675	5.00297	4.04843	4.18132	Nudt14	protein_coding	nudix (nucleoside diphosphate linked moiety X)-type motif 14 [Source:MGI Symbol;Acc:MGI:1913424]	chr12	112934291	112942124	-1	5	ensembl_havana
ENSMUSG00000002812	Flii	7.27802	6.49467	7.19423	6.78667	7.18433	6.81806	6.90541	6.77371	7.08326	7.11335	7.41379	6.63372	6.39973	6.75427	6.53643	6.73543	7.12951	6.72232	6.92715	7.34544	6.4388	6.92035	7.29982	6.914	6.23653	7.47142	6.38389	7.14537	6.43166	7.34059	7.11927	7.01228	Flii	protein_coding	flightless I actin binding protein [Source:MGI Symbol;Acc:MGI:1342286]	chr11	60714123	60727263	-1	4	ensembl_havana
ENSMUSG00000002814	Top3a	4.66379	4.22447	4.9252	4.50164	4.01834	4.68691	4.94107	4.49442	3.20806	4.56377	5.17284	3.44707	4.65258	4.08145	4.60817	4.73877	4.68292	4.59331	4.94403	4.60138	4.83155	4.29057	3.91697	4.22071	4.10841	4.03817	4.69347	5.02369	4.79677	3.99618	4.20403	4.54725	Top3a	protein_coding	topoisomerase (DNA) III alpha [Source:MGI Symbol;Acc:MGI:1197527]	chr11	60740058	60777365	-1	6	ensembl_havana
ENSMUSG00000002820	Atg4d	5.63505	5.41809	5.44644	5.33334	5.88959	5.16999	5.83634	4.6261	5.5759	4.97546	5.32084	4.94103	4.5208	5.31054	4.75424	5.16505	5.36728	5.06156	4.70486	5.97878	5.16857	5.11512	5.23548	5.01652	4.36943	5.59249	4.9697	5.42759	4.72165	5.7834	5.27381	5.34069	Atg4d	protein_coding	autophagy related 4D, cysteine peptidase [Source:MGI Symbol;Acc:MGI:2444308]	chr9	21265293	21277772	1	5	ensembl_havana
ENSMUSG00000002825	Qtrt1	5.22966	7.46947	5.75193	7.19844	4.97313	7.13962	5.15674	6.89182	5.39935	6.94065	5.00791	7.21012	7.18893	4.82311	7.08892	7.17178	5.45536	7.27281	7.05169	5.05857	7.16353	6.92724	5.33965	7.03396	7.6641	5.0366	7.30501	5.18868	7.41138	5.44533	7.07459	6.97454	Qtrt1	protein_coding	queuine tRNA-ribosyltransferase catalytic subunit 1 [Source:MGI Symbol;Acc:MGI:1931441]	chr9	21411837	21420274	1	11	ensembl_havana
ENSMUSG00000002833	Hdgfl2	6.76204	6.76258	7.05771	7.35225	6.89284	7.15698	6.78098	7.44921	6.68145	7.28211	7.16229	6.95938	7.23171	6.45077	7.18652	7.44687	7.0037	6.86661	7.20516	7.02573	7.43741	7.32198	6.79468	7.16456	6.89502	7.35727	7.0581	7.22354	6.967	7.08342	7.46532	7.34788	Hdgfl2	protein_coding	HDGF like 2 [Source:MGI Symbol;Acc:MGI:1194492]	chr17	56079634	56100607	1	12	ensembl_havana
ENSMUSG00000002835	Chaf1a	2.82517	3.62339	3.06105	2.97046	4.12696	3.87373	2.57367	2.75361	3.58353	3.47942	3.42526	3.22992	3.11846	3.62972	3.61606	3.79181	3.33555	3.2219	2.86195	2.90018	3.22115	3.44166	3.24231	2.91363	3.25579	2.76253	3.33635	4.27742	3.00924	3.64454	3.67553	2.74723	Chaf1a	protein_coding	chromatin assembly factor 1, subunit A (p150) [Source:MGI Symbol;Acc:MGI:1351331]	chr17	56040439	56072289	1	3	ensembl_havana
ENSMUSG00000002844	Adprh	8.39139	7.97059	8.55319	8.26474	8.51536	8.43418	8.68112	8.63422	8.55973	8.72901	8.76658	8.68554	8.73791	8.53887	8.54828	8.62483	8.72541	8.41229	8.57705	8.65512	8.8628	8.77279	8.59272	8.7384	8.49941	8.46735	8.69616	8.55738	8.72581	8.28383	8.79693	8.73228	Adprh	protein_coding	ADP-ribosylarginine hydrolase [Source:MGI Symbol;Acc:MGI:1098234]	chr16	38444030	38452703	-1	2	ensembl_havana
ENSMUSG00000002845	Tmem39a	3.71962	5.75704	4.69909	5.3128	4.91372	5.02622	4.77701	5.48537	5.39935	5.40581	5.38951	5.04459	5.13059	4.57023	5.72726	5.686	4.88674	5.44547	5.18065	4.52241	5.0284	4.96237	4.37485	4.72721	5.02866	4.40942	5.33755	3.94964	5.28827	4.95026	5.06634	5.17943	Tmem39a	protein_coding	transmembrane protein 39a [Source:MGI Symbol;Acc:MGI:1915096]	chr16	38558698	38592162	1	14	ensembl_havana
ENSMUSG00000002846	Timmdc1	4.54343	4.68768	3.29498	4.9369	3.63268	4.94857	3.98729	3.72313	1.90574	3.00527	2.2919	2.26606	1.06888	2.96843	4.65852	3.21112	0	3.35835	2.29829	1.8424	1.80636	4.05905	1.26934	2.63879	2.97114	2.5414	2.39146	2.645	1.93379	3.5053	2.73404	2.6411	Timmdc1	protein_coding	translocase of inner mitochondrial membrane domain containing 1 [Source:MGI Symbol;Acc:MGI:1922139]	chr16	38498347	38522663	-1	2	ensembl_havana
ENSMUSG00000002847	Pla1a	0	2.73595	0	1.94452	1.82135	2.80238	0	2.89957	3.20806	3.1392	2.2919	3.44707	3.29019	2.96843	2.82045	2.22386	2.90619	2.71225	2.04788	1.8424	3.22115	2.49633	3.44276	3.24727	4.24481	1.55022	3.71523	1.85897	3.3458	2.75552	2.92512	3.10752	Pla1a	protein_coding	phospholipase A1 member A [Source:MGI Symbol;Acc:MGI:1934677]	chr16	38396117	38433145	-1	2	ensembl_havana
ENSMUSG00000002870	Mcm2	6.73481	7.4579	6.65682	7.56255	6.64141	7.6737	7.00149	7.60098	6.79287	7.33192	6.56267	7.55808	7.46473	6.52395	7.62041	7.58432	6.86586	7.53285	7.55099	6.65197	7.24496	7.37842	6.44363	7.25992	7.12455	6.67599	7.17779	6.69309	7.0461	6.72389	7.34924	7.51869	Mcm2	protein_coding	minichromosome maintenance complex component 2 [Source:MGI Symbol;Acc:MGI:105380]	chr6	88883474	88898780	-1	7	ensembl_havana
ENSMUSG00000002871	Tpra1	4.4121	3.98756	5.71206	4.70443	5.46206	4.30607	5.45707	4.44772	4.33836	4.24517	5.38951	3.95217	4.88474	5.39098	4.38709	3.97138	4.94875	4.21613	3.91719	5.49067	4.44713	4.87947	5.57128	4.49607	4.53823	5.50329	4.8228	5.77777	4.7597	5.62425	5.02519	4.8389	Tpra1	protein_coding	transmembrane protein, adipocyte asscociated 1 [Source:MGI Symbol;Acc:MGI:1345190]	chr6	88902251	88912238	1	23	ensembl_havana
ENSMUSG00000002881	Nab1	7.07589	6.99646	7.23701	6.91483	6.93826	6.70456	7.14304	7.31903	7.08326	7.33192	7.29351	7.4108	7.29359	7.34491	6.99407	7.09637	7.64233	6.97673	6.84101	7.55835	7.44432	7.37842	7.31268	7.18415	7.48285	7.3825	7.35399	7.48919	7.41734	7.07113	7.24108	7.22468	Nab1	protein_coding	Ngfi-A binding protein 1 [Source:MGI Symbol;Acc:MGI:107564]	chr1	52457294	52500679	-1	5	ensembl_havana
ENSMUSG00000002885	Adgre5	7.92154	5.99976	8.0118	6.60436	8.08827	6.00391	7.98649	6.72559	8.14946	6.93145	7.86339	6.60011	6.62504	7.96025	6.49546	6.80813	7.93818	6.51894	6.57061	7.81183	6.16521	6.69648	7.74139	6.58134	6.30054	8.17175	6.69393	8.02129	6.11684	7.90883	6.95916	6.79441	Adgre5	protein_coding	adhesion G protein-coupled receptor E5 [Source:MGI Symbol;Acc:MGI:1347095]	chr8	83723251	83741326	-1	8	ensembl_havana
ENSMUSG00000002897	Il17ra	7.82157	5.7758	7.85585	6.09252	7.84761	6.29804	7.796	6.60307	7.89023	6.46721	7.88733	6.39334	6.30275	7.61988	6.46749	6.1448	7.75941	5.79723	6.2225	7.74383	6.58359	6.21178	7.85121	6.13489	6.00639	7.97568	6.26373	7.6861	6.28282	7.81612	6.40693	6.46954	Il17ra	protein_coding	interleukin 17 receptor A [Source:MGI Symbol;Acc:MGI:107399]	chr6	120463247	120487559	1	3	ensembl_havana
ENSMUSG00000002910	Arrdc2	3.92628	2.57391	3.97192	3.16631	3.30297	2.14234	3.82869	3.26544	3.88118	3.75452	3.87179	3.54451	2.92349	3.87319	2.98734	3.69289	3.51022	3.59775	2.69738	3.92822	3.66169	3.51672	4.46974	3.34329	3.49343	4.53475	3.647	4.06737	3.13037	4.09663	3.50642	3.25873	Arrdc2	protein_coding	arrestin domain containing 2 [Source:MGI Symbol;Acc:MGI:1918057]	chr8	70835129	70839720	-1	7	ensembl_havana
ENSMUSG00000002944	Cd36	4.26761	4.83805	5.05838	4.70443	5.23821	4.48171	4.77701	5.79619	5.19815	5.67203	4.60774	5.56933	5.30097	5.0382	4.92851	4.34163	4.26227	4.93632	4.94403	5.44858	5.8273	6.48845	5.18042	6.2754	6.2528	5.0366	5.9746	4.69828	6.30872	5.00297	5.99222	5.6175	Cd36	protein_coding	CD36 molecule [Source:MGI Symbol;Acc:MGI:107899]	chr5	17781690	17888801	-1	6	ensembl_havana
ENSMUSG00000002948	Map2k7	6.49626	6.09245	6.32795	6.48095	6.73018	6.50205	6.32646	6.6758	5.94098	6.58926	6.3722	6.24179	6.41837	5.91088	6.67741	6.36963	6.3497	6.21179	6.43343	6.34284	6.58359	6.46968	6.34695	6.59115	6.11718	6.56282	6.42522	6.83266	6.10211	6.48536	6.62919	6.65138	Map2k7	protein_coding	mitogen-activated protein kinase kinase 7 [Source:MGI Symbol;Acc:MGI:1346871]	chr8	4238740	4247897	1	10	ensembl_havana
ENSMUSG00000002949	Timm44	6.84076	8.0613	6.97588	7.81339	6.4456	7.78398	6.78098	7.786	6.60208	7.70026	6.67697	7.77436	7.92194	6.92609	7.70669	7.8712	6.41705	7.85466	7.62159	6.95231	7.71401	7.65254	7.29982	7.73736	8.06972	6.53309	7.86269	6.76456	7.87718	6.55763	7.52557	7.55932	Timm44	protein_coding	translocase of inner mitochondrial membrane 44 [Source:MGI Symbol;Acc:MGI:1343262]	chr8	4259731	4275913	-1	9	ensembl_havana
ENSMUSG00000002957	Ap2a2	6.46347	6.36441	6.35409	6.83787	6.67758	6.61943	6.26584	6.79253	7.11219	6.90349	6.78288	6.57727	6.91481	6.95284	6.70162	6.60548	6.4814	6.84354	6.98185	6.6333	6.5326	6.92724	6.44363	6.68577	6.59666	6.83066	6.6335	6.47607	6.59842	6.64315	6.82772	6.79441	Ap2a2	protein_coding	adaptor-related protein complex 2, alpha 2 subunit [Source:MGI Symbol;Acc:MGI:101920]	chr7	141562173	141633011	1	3	ensembl_havana
ENSMUSG00000002963	Pnkp	6.42991	5.51058	6.83447	5.7394	6.54683	5.81993	6.6684	5.833	6.56069	5.95235	6.56267	5.56933	5.62361	6.87106	5.70348	5.85567	6.78318	5.64545	5.8239	6.80994	5.78436	5.84022	6.68028	5.69972	5.82241	6.7554	5.90327	6.6179	5.59229	6.62645	6.0549	5.89654	Pnkp	protein_coding	polynucleotide kinase 3'- phosphatase [Source:MGI Symbol;Acc:MGI:1891698]	chr7	44857139	44862992	1	17	ensembl_havana
ENSMUSG00000002968	Med25	5.69278	5.90069	6.13032	6.73358	5.88959	6.38903	6.52056	6.59238	5.65668	6.66893	5.84565	6.25624	6.06324	5.85525	6.38016	6.08754	5.9252	6.21179	6.53447	6.22309	6.26229	6.72842	6.16039	6.58134	6.33151	6.32325	6.20562	6.19487	6.52299	6.40928	6.89208	6.63765	Med25	protein_coding	mediator complex subunit 25 [Source:MGI Symbol;Acc:MGI:1922863]	chr7	44876765	44892712	-1	14	ensembl_havana
ENSMUSG00000002981	Clptm1	6.73481	7.19069	6.92446	7.35728	6.8138	7.59943	7.09157	7.39485	6.86263	7.52781	7.01793	6.95051	7.19975	6.81385	7.22879	7.21699	7.2203	7.15595	7.32283	7.36821	7.29171	7.31674	7.01521	7.27217	7.06129	7.10781	7.08414	6.89768	7.08409	7.39091	7.43814	7.50741	Clptm1	protein_coding	cleft lip and palate associated transmembrane protein 1 [Source:MGI Symbol;Acc:MGI:1927155]	chr7	19631571	19665033	-1	9	ensembl_havana
ENSMUSG00000002983	Relb	7.85988	7.59095	8.09167	8.01752	8.04739	8.04872	7.75248	8.10098	8.00266	8.3204	7.91088	7.90852	8.17305	7.8789	7.72453	7.63182	8.03427	8.02837	7.84948	8.02735	8.12446	8.39661	8.04858	8.47516	8.1501	8.33143	8.04938	8.02129	8.12687	8.05955	8.57965	8.51663	Relb	protein_coding	avian reticuloendotheliosis viral (v-rel) oncogene related B [Source:MGI Symbol;Acc:MGI:103289]	chr7	19606217	19629438	-1	10	ensembl_havana
ENSMUSG00000002984	Tomm40	7.38696	8.78997	6.95895	9.21199	7.17171	9.13412	7.10893	8.95334	7.08326	9.07867	6.62095	8.88706	8.89587	6.84274	9.02447	9.02123	6.91328	8.96009	9.07949	7.10917	8.9135	9.00561	7.39961	9.01479	8.68772	7.18633	8.80779	7.01955	8.78697	7.36093	9.1857	9.12571	Tomm40	protein_coding	translocase of outer mitochondrial membrane 40 [Source:MGI Symbol;Acc:MGI:1858259]	chr7	19701313	19715438	-1	6	ensembl_havana
ENSMUSG00000002985	Apoe	10.0417	8.01073	10.321	7.88469	10.1756	7.73857	10.437	7.97077	10.128	8.00224	10.4208	7.76933	7.89557	10.3218	7.93832	7.77775	10.3228	7.95493	7.92587	10.3506	7.84515	7.82859	10.6122	7.67414	8.06972	10.5897	7.98864	10.5239	7.85976	10.4749	7.83034	8.06172	Apoe	protein_coding	apolipoprotein E [Source:MGI Symbol;Acc:MGI:88057]	chr7	19696109	19699188	-1	11	ensembl_havana
ENSMUSG00000002996	Hbp1	6.28728	3.70395	6.13032	3.16631	6.35917	4.17584	6.54628	4.34951	7.24874	4.1845	7.01793	4.52972	4.58819	6.89884	3.97513	5.16505	7.06097	4.64759	3.67313	7.05408	4.83155	4.33273	6.5775	4.69117	5.75547	6.62052	4.8228	6.78189	4.83292	6.28706	4.93919	4.48726	Hbp1	protein_coding	high mobility group box transcription factor 1 [Source:MGI Symbol;Acc:MGI:894659]	chr12	31926254	31950535	-1	9	ensembl_havana
ENSMUSG00000003031	Cdkn1b	3.1884	2.39135	4.10104	2.47471	4.49442	1.83232	3.82869	2.89957	3.20806	0	3.13652	1.33573	2.10212	3.33664	1.45024	0.939494	3.51022	1.51154	2.04788	3.92822	2.36811	3.36247	4.27327	3.03362	2.61616	3.85801	2.39146	4.62336	2.17814	5.15047	3.09382	3.02553	Cdkn1b	protein_coding	cyclin-dependent kinase inhibitor 1B [Source:MGI Symbol;Acc:MGI:104565]	chr6	134920401	134925513	1	3	ensembl_havana
ENSMUSG00000003032	Klf4	3.92628	1.64304	2.7817	0.6506	3.30297	0.890406	3.21029	1.28452	4.12781	2.04409	2.2919	0	2.43061	2.47281	0	1.90826	1.84741	1.91713	1.36036	2.62577	0	1.11145	2.73163	0.725535	0.891569	3.27483	2.39146	2.645	2.56949	2.9825	1.93606	1.75742	Klf4	protein_coding	Kruppel-like factor 4 (gut) [Source:MGI Symbol;Acc:MGI:1342287]	chr4	55527143	55532466	-1	3	ensembl_havana
ENSMUSG00000003033	Ap1m1	8.28279	7.53699	8.16734	7.78012	8.41182	7.9674	8.32038	7.96249	8.03324	7.8832	8.27082	7.6917	7.82748	7.99926	7.68863	7.85984	8.31298	7.68335	7.7843	8.24589	7.8294	7.83594	8.36479	7.83968	7.44086	8.40305	7.69119	8.36959	7.5262	8.39649	7.92287	7.86064	Ap1m1	protein_coding	adaptor-related protein complex AP-1, mu subunit 1 [Source:MGI Symbol;Acc:MGI:102776]	chr8	72240018	72257385	1	8	ensembl_havana
ENSMUSG00000003037	Rab8a	8.80535	8.33233	8.54753	8.28069	8.79183	8.20297	8.76564	8.21692	8.38106	8.18757	8.39292	8.23838	8.07661	8.60781	7.99821	8.23868	8.78611	8.28536	8.36365	8.83744	8.15428	8.30428	8.67468	8.34783	8.54307	8.71587	8.35225	8.61653	8.21167	8.65717	8.19051	8.31999	Rab8a	protein_coding	RAB8A, member RAS oncogene family [Source:MGI Symbol;Acc:MGI:96960]	chr8	72161200	72183904	1	3	ensembl_havana
ENSMUSG00000003038	Hmgn2	7.61311	8.16099	7.35822	8.0458	7.52923	8.12128	7.52567	8.03537	7.48829	8.07925	7.58461	8.1675	8.02889	7.49804	7.91262	8.02145	7.39751	8.14618	7.84457	7.20078	8.19173	7.98878	7.49294	8.18567	8.34102	7.41547	7.93957	7.41339	7.96122	7.69318	7.96428	7.84578	Hmgn2	protein_coding	high mobility group nucleosomal binding domain 2 [Source:MGI Symbol;Acc:MGI:96136]	chr4	133964738	133968650	-1	13	ensembl_havana
ENSMUSG00000003039	Fam32a	7.27802	7.10428	7.13514	6.72584	7.38358	6.94344	7.40437	6.98471	7.05373	6.99466	7.47827	6.82038	6.97899	7.36496	6.77193	6.95411	7.43048	7.06912	6.58245	7.32232	7.33698	7.00752	7.41161	6.96772	7.37549	7.26983	7.07118	7.32159	7.15004	6.99509	6.52971	6.73115	Fam32a	protein_coding	family with sequence similarity 32, member A [Source:MGI Symbol;Acc:MGI:1915172]	chr8	72219730	72224418	1	2	ensembl_havana
ENSMUSG00000003062	Stard3nl	6.46347	7.41067	6.69823	7.26408	6.65961	7.53449	6.96383	6.98471	6.96134	7.36647	6.88154	7.29657	7.28346	7.21835	7.53539	7.19003	7.32922	7.58941	7.44467	6.92187	7.12102	7.30089	6.59865	7.13803	7.537	6.72941	7.09057	6.83266	7.19238	7.08342	6.98085	7.23384	Stard3nl	protein_coding	STARD3 N-terminal like [Source:MGI Symbol;Acc:MGI:1923455]	chr13	19357676	19395795	-1	10	ensembl_havana
ENSMUSG00000003068	Stk11	7.45527	7.05138	7.55138	7.58841	7.5093	7.45248	7.45954	7.47854	7.05373	7.44617	7.08158	7.35146	7.40991	6.92609	7.21203	7.4006	7.46272	7.17456	7.53279	7.31062	7.46486	7.49439	7.38751	7.47126	7.0705	7.68928	7.16565	7.48919	7.29312	7.64424	7.57987	7.60943	Stk11	protein_coding	serine/threonine kinase 11 [Source:MGI Symbol;Acc:MGI:1341870]	chr10	80115803	80130682	1	9	ensembl_havana
ENSMUSG00000003072	Atp5d	10.1227	10.0734	10.145	10.3838	10.2763	10.414	10.2245	10.3616	10.0665	10.4876	10.1311	10.3772	10.2994	10.0794	10.3581	10.3773	10.3155	10.3273	10.4102	10.2698	10.4534	10.3971	10.1787	10.5146	10.3919	10.2886	10.2746	10.2482	10.2037	10.2777	10.4402	10.3993	Atp5d	protein_coding	ATP synthase, H+ transporting, mitochondrial F1 complex, delta subunit [Source:MGI Symbol;Acc:MGI:1913293]	chr10	80138632	80145818	1	4	ensembl_havana
ENSMUSG00000003099	Ppp5c	6.62046	8.41243	6.92446	8.6939	7.05283	8.72649	6.59637	8.54275	6.79287	8.48354	6.99607	8.22742	8.46065	6.59359	8.64511	8.44273	7.12951	8.34817	8.72601	6.93717	8.31753	8.42612	7.15027	8.21769	8.06051	6.99237	8.32521	7.0908	8.04063	6.65966	8.50865	8.38719	Ppp5c	protein_coding	protein phosphatase 5, catalytic subunit [Source:MGI Symbol;Acc:MGI:102666]	chr7	17004640	17027924	-1	11	ensembl_havana
ENSMUSG00000003119	Cdk12	5.57491	4.90773	4.99332	5.6765	5.08507	5.42059	5.22202	5.31369	5.80582	5.60416	5.09273	5.82342	5.7467	4.82311	5.92534	5.686	5.27347	5.13939	5.69887	5.05857	5.06474	5.39924	5.00141	5.60604	5.06597	5.1969	5.66531	5.13575	5.36433	5.36705	5.67062	5.27123	Cdk12	protein_coding	cyclin-dependent kinase 12 [Source:MGI Symbol;Acc:MGI:1098802]	chr11	98203059	98278504	1	6	ensembl_havana
ENSMUSG00000003123	Lipe	3.92628	3.92171	3.83009	4.03432	5.13794	3.87373	5.15674	4.07005	3.58353	3.98547	4.91779	3.72161	3.82514	4.42496	3.61606	3.69289	5.22418	3.70403	4.30815	4.74743	3.9987	4.69785	5.00141	4.00278	3.3795	5.34116	3.57538	5.42759	3.84777	5.32626	4.37755	4.48726	Lipe	protein_coding	lipase, hormone sensitive [Source:MGI Symbol;Acc:MGI:96790]	chr7	25379527	25398710	-1	8	ensembl_havana
ENSMUSG00000003131	Pafah1b2	7.2203	8.00677	7.38383	7.88121	7.20925	7.88643	7.22493	7.62216	7.44346	7.74821	7.49395	8.06038	8.01671	7.36496	7.82164	8.16216	7.2203	8.04869	7.93051	7.5182	7.79736	7.93505	7.17864	7.90408	8.16307	7.15738	7.83995	7.3567	7.93236	7.26706	7.73786	7.69812	Pafah1b2	protein_coding	platelet-activating factor acetylhydrolase, isoform 1b, subunit 2 [Source:MGI Symbol;Acc:MGI:108415]	chr9	45962859	46012690	-1	9	ensembl_havana
ENSMUSG00000003134	Tbc1d8	4.97429	3.35059	5.05838	4.13133	4.64813	4.36702	3.98729	3.79951	4.12781	4.05491	4.48758	3.54451	3.44363	4.2634	3.71454	4.20471	5.57815	4.41701	3.91719	4.88004	4.14165	3.36247	3.91697	3.43332	3.49343	4.80739	3.647	4.06737	3.3458	4.44033	3.24485	3.39558	Tbc1d8	protein_coding	TBC1 domain family, member 8 [Source:MGI Symbol;Acc:MGI:1927225]	chr1	39371492	39478755	-1	5	ensembl_havana
ENSMUSG00000003135	Cnot11	6.46347	6.93102	6.24654	6.88732	6.46642	7.04952	6.20256	6.71576	6.38216	6.66893	6.50193	6.90537	6.76267	6.16076	6.76044	6.8997	6.39495	6.88932	6.95476	6.61438	7.17188	6.9545	6.44363	7.05539	6.98542	6.64852	6.83094	6.51803	7.03838	6.36968	7.24108	7.07477	Cnot11	protein_coding	CCR4-NOT transcription complex, subunit 11 [Source:MGI Symbol;Acc:MGI:106580]	chr1	39534992	39546889	1	4	ensembl_havana
ENSMUSG00000003153	Slc2a3	4.97429	4.32978	5.2376	4.63995	5.37664	4.48171	4.26016	4.34951	5.19815	4.78425	4.60774	4.97639	4.37576	5.13481	4.50186	4.46667	5.17314	4.41701	4.30815	5.00148	4.6991	4.72976	5.18042	4.89504	4.42792	5.11897	4.21678	5.02369	4.21944	4.95026	4.53242	4.68716	Slc2a3	protein_coding	solute carrier family 2 (facilitated glucose transporter), member 3 [Source:MGI Symbol;Acc:MGI:95757]	chr6	122727809	122801640	-1	8	ensembl_havana
ENSMUSG00000003154	Foxj2	6.49626	3.98756	6.52493	4.42717	6.4456	4.68691	6.6684	5.26064	6.60208	4.78425	6.47057	4.57654	4.65258	6.16076	5.08398	4.58174	6.32653	3.70403	4.61544	6.72432	5.0284	5.29648	6.24331	4.9871	5.06597	6.63459	5.20144	6.31876	4.83292	6.52194	5.39182	5.35754	Foxj2	protein_coding	forkhead box J2 [Source:MGI Symbol;Acc:MGI:1926805]	chr6	122819914	122845366	1	3	ensembl_havana
ENSMUSG00000003161	Sri	8.44277	7.35563	8.38585	7.50488	8.63973	7.31228	8.66947	7.55214	8.46196	7.67842	8.61709	7.5046	7.62575	8.48491	7.43062	7.41619	8.75608	7.56846	7.48309	8.72291	7.86074	7.86855	8.69937	7.83556	8.00395	8.64118	7.68695	8.64047	7.84214	8.90929	7.88024	7.78166	Sri	protein_coding	sorcin [Source:MGI Symbol;Acc:MGI:98419]	chr5	8046078	8069379	1	7	ensembl_havana
ENSMUSG00000003166	Dgcr2	7.29675	7.21151	7.15014	7.5669	7.20925	7.56733	7.43222	7.31253	7.74999	7.58761	7.25722	7.06988	7.68082	7.03023	7.65802	7.49905	7.07494	7.51835	7.62159	7.25063	7.55065	7.46151	7.15027	7.35513	6.98542	7.10781	7.18983	7.47861	7.08409	7.16665	7.39841	7.44963	Dgcr2	protein_coding	DiGeorge syndrome critical region gene 2 [Source:MGI Symbol;Acc:MGI:892866]	chr16	17839482	17898562	-1	10	ensembl_havana
ENSMUSG00000003184	Irf3	6.98638	7.28536	7.15014	7.6429	7.05283	7.23263	7.074	7.5686	7.02359	7.223	7.10218	7.15719	7.31364	6.84274	6.95431	7.36891	7.03262	7.18377	7.2943	7.27493	7.42348	7.24128	7.17864	7.17765	7.46201	7.16709	7.45721	7.22354	7.2131	7.40077	7.34924	7.25648	Irf3	protein_coding	interferon regulatory factor 3 [Source:MGI Symbol;Acc:MGI:1859179]	chr7	44997648	45002848	1	13	ensembl_havana
ENSMUSG00000003190	Bcl2l12	4.77489	4.11087	4.9252	3.98325	4.91372	4.03268	4.26016	4.34951	4.96427	4.12116	3.66573	4.86762	4.12656	4.42496	4.60817	4.20471	4.94875	3.98268	4.74758	4.88004	4.39099	4.76097	4.46974	4.69117	4.17822	4.90349	4.30798	4.7695	4.21944	5.10296	5.23824	4.90917	Bcl2l12	protein_coding	BCL2-like 12 (proline rich) [Source:MGI Symbol;Acc:MGI:1922986]	chr7	44991222	44998712	-1	6	ensembl_havana
ENSMUSG00000003198	Zfp959	4.26761	3.92171	3.83009	3.75873	4.32236	3.87373	4.86137	4.07005	5.5759	4.05491	4.60774	4.43124	3.82514	4.57023	3.89338	4.13105	4.35678	4.5369	4.12587	4.94204	3.92153	3.58808	4.86841	3.67392	4.10841	4.03817	3.90246	5.02369	4.16377	4.44033	4.27596	3.57922	Zfp959	protein_coding	zinc finger protein 959 [Source:MGI Symbol;Acc:MGI:2385058]	chr17	55892093	55898928	1	3	ensembl_havana
ENSMUSG00000003199	Mpnd	6.93946	5.51058	6.73849	5.79968	6.82996	5.8839	7.00149	5.9549	6.92919	6.1398	6.70418	5.88051	5.91364	6.33354	5.94576	5.80919	6.92875	5.93456	6.07934	6.84282	6.23065	5.99263	6.9834	6.38098	5.73245	7.1476	5.93223	6.69309	5.63386	6.98202	6.06509	6.32278	Mpnd	protein_coding	MPN domain containing [Source:MGI Symbol;Acc:MGI:1915297]	chr17	56005711	56016790	1	9	ensembl_havana
ENSMUSG00000003200	Sh3gl1	5.44655	4.87331	5.58535	5.8289	5.50294	5.63403	5.70552	5.833	5.30226	5.95235	5.24874	5.10972	5.26022	5.73712	5.28967	5.40271	5.41199	5.28349	5.32867	5.26671	5.59855	5.7183	5.12319	5.66297	5.39401	5.53364	5.48163	5.42759	5.28827	5.59019	5.55972	5.88496	Sh3gl1	protein_coding	SH3-domain GRB2-like 1 [Source:MGI Symbol;Acc:MGI:700010]	chr17	56016750	56036635	-1	3	ensembl_havana
ENSMUSG00000003206	Ebi3	5.30564	8.51647	5.79074	8.80468	6.03607	8.97434	5.45707	8.55657	6.28386	8.54517	6.43852	8.26721	8.39629	5.7974	8.62942	8.74389	6.32653	8.4849	8.77845	5.57135	8.77779	8.47635	5.43681	8.64257	8.35239	6.11823	8.57056	5.70697	8.58721	5.7834	8.73766	8.46313	Ebi3	protein_coding	Epstein-Barr virus induced gene 3 [Source:MGI Symbol;Acc:MGI:1354171]	chr17	55952640	55957022	1	1	ensembl_havana
ENSMUSG00000003208	Yju2	5.14946	5.55469	6.09974	5.75471	4.71925	5.79796	5.61121	5.81471	5.80582	6.0576	5.63553	5.98834	5.45333	5.67422	5.92534	6.10688	4.88674	5.56311	5.4629	5.75527	5.80599	5.7183	5.43681	5.77051	6.06285	4.90349	5.76525	5.51308	5.73283	5.05383	5.71011	5.71227	Yju2	protein_coding	YJU2 splicing factor [Source:MGI Symbol;Acc:MGI:1920136]	chr17	55959099	55968285	1	4	ensembl_havana
ENSMUSG00000003226	Ranbp2	5.44655	6.04685	5.82853	5.92674	5.79399	5.23684	5.61121	5.14829	5.49032	5.64976	5.09273	5.91736	5.96525	5.85525	5.55189	5.37106	5.45536	5.31737	5.69887	5.53158	5.8273	5.92534	5.94608	5.48496	5.88638	4.99358	5.79709	5.28904	5.69405	5.65751	5.84628	5.81347	Ranbp2	protein_coding	RAN binding protein 2 [Source:MGI Symbol;Acc:MGI:894323]	chr10	58446920	58494356	1	3	ensembl_havana
ENSMUSG00000003228	Grk5	3.1884	2.88161	3.83009	2.74377	4.01834	2.61405	4.13017	3.15349	4.685	3.1392	4.60774	3.72161	2.43061	2.96843	3.39628	3.34746	3.8066	3.2219	2.69738	2.28662	2.93739	2.88429	3.44276	2.78275	2.80454	3.85801	2.54932	4.46073	2.38705	3.5053	3.38155	2.26589	Grk5	protein_coding	G protein-coupled receptor kinase 5 [Source:MGI Symbol;Acc:MGI:109161]	chr19	60889749	61095968	1	3	ensembl_havana
ENSMUSG00000003233	Dvl3	4.10701	2.88161	3.97192	3.93031	3.77301	3.37722	2.10506	3.79951	3.58353	3.57706	2.77515	3.63578	2.10212	3.33664	3.27242	3.79181	3.66601	2.71225	2.51159	4.04583	2.36811	3.58808	2.38724	3.67392	2.39943	4.03817	3.50002	2.92004	3.2421	3.5053	3.62133	3.79255	Dvl3	protein_coding	dishevelled segment polarity protein 3 [Source:MGI Symbol;Acc:MGI:108100]	chr16	20516982	20534010	1	4	ensembl_havana
ENSMUSG00000003234	Abcf3	5.80175	6.79971	6.37977	6.13992	6.31393	6.51557	6.23455	6.39726	6.60208	6.45442	6.64923	6.68804	6.54249	6.62719	6.68957	6.57802	6.3497	6.51894	6.40703	6.31968	6.35324	6.39205	6.29606	6.36963	6.6952	6.28808	6.48507	6.19487	6.5558	6.03195	6.26391	6.18793	Abcf3	protein_coding	ATP-binding cassette, sub-family F (GCN20), member 3 [Source:MGI Symbol;Acc:MGI:1351656]	chr16	20548577	20561379	1	10	ensembl_havana
ENSMUSG00000003235	Eif2b5	7.2203	8.15024	7.05771	8.01435	6.95309	7.92748	6.64479	8.01949	6.42891	8.02837	6.56267	7.88081	7.9414	6.66003	8.00308	7.98533	6.81682	7.69628	7.81976	6.89077	7.92639	8.10888	7.07681	7.97324	7.95009	7.13776	7.59487	6.74702	7.924	6.99509	8.01771	8.05914	Eif2b5	protein_coding	eukaryotic translation initiation factor 2B, subunit 5 epsilon [Source:MGI Symbol;Acc:MGI:2446176]	chr16	20498817	20509323	1	3	ensembl_havana
ENSMUSG00000003269	Cyth2	5.06453	4.56363	5.54052	5.04045	6.11731	5.02622	5.83634	5.05789	5.08594	5.20663	6.02902	5.14121	4.93737	6.37369	5.00834	4.78753	5.82956	5.50549	5.18065	6.00806	5.20159	4.79152	5.77082	4.89504	4.48413	6.15774	5.31574	6.38829	5.31407	6.15353	5.10634	5.32364	Cyth2	protein_coding	cytohesin 2 [Source:MGI Symbol;Acc:MGI:1334255]	chr7	45806637	45814581	-1	9	ensembl_havana
ENSMUSG00000003271	Sult2b1	0	3.53806	2.43495	2.86156	2.26339	3.37722	3.21029	1.65719	0	2.69315	2.77515	2.97418	3.44363	2.47281	1.84751	3.21112	2.90619	3.2219	3.26622	2.62577	3.08624	3.18972	2.38724	3.24727	1.4385	1.55022	2.39146	2.30487	2.87701	1.72299	1.74652	1.75742	Sult2b1	protein_coding	sulfotransferase family, cytosolic, 2B, member 1 [Source:MGI Symbol;Acc:MGI:1926342]	chr7	45729983	45784669	-1	8	ensembl_havana
ENSMUSG00000003283	Hck	8.99514	7.94181	8.08388	7.56255	8.19192	7.85486	8.09501	6.99287	7.89023	7.40687	8.17681	7.26833	6.90162	8.35056	7.31765	7.62513	8.13105	7.40475	7.2652	8.12413	7.14667	7.001	7.69304	6.88238	6.76493	8.23314	7.01138	7.98435	6.68994	7.74052	6.67646	6.64453	Hck	protein_coding	hemopoietic cell kinase [Source:MGI Symbol;Acc:MGI:96052]	chr2	153108468	153151441	1	3	ensembl_havana
ENSMUSG00000003299	Mrpl4	7.33352	7.13366	7.10467	7.27474	7.37259	7.48034	7.074	7.17593	6.89629	7.23801	7.03946	7.01992	6.74801	7.30394	7.32546	7.00654	7.10248	7.16528	6.98185	7.03998	7.02284	7.22458	7.31268	7.22883	7.24331	7.31421	7.11604	7.1587	6.81266	7.46794	7.43028	7.42586	Mrpl4	protein_coding	mitochondrial ribosomal protein L4 [Source:MGI Symbol;Acc:MGI:2137210]	chr9	21002738	21008839	1	8	ensembl_havana
ENSMUSG00000003308	Keap1	7.23979	6.19357	6.94181	6.43418	7.02503	6.4607	6.94462	6.28219	6.96134	6.12373	6.62095	6.25624	6.26206	6.55919	6.48154	6.38555	7.01823	6.41323	6.38013	6.70657	6.14838	6.31002	6.71943	6.2754	6.30054	7.4236	6.24077	6.6179	6.24308	6.92852	6.24611	6.46954	Keap1	protein_coding	kelch-like ECH-associated protein 1 [Source:MGI Symbol;Acc:MGI:1858732]	chr9	21229730	21239361	-1	6	ensembl_havana
ENSMUSG00000003309	Ap1m2	1.59884	0	2.43495	1.09737	3.47722	0.890406	3.44711	0.780733	3.20806	0	2.77515	0	1.06888	2.96843	0	0	3.9347	0.945284	1.74469	3.13064	0	1.45467	3.91697	1.56586	0	3.12341	0.684099	3.15095	0.769892	2.9825	0.556893	1.2801	Ap1m2	protein_coding	adaptor protein complex AP-1, mu 2 subunit [Source:MGI Symbol;Acc:MGI:1336974]	chr9	21294275	21312337	-1	5	ensembl_havana
ENSMUSG00000003316	Glg1	5.22966	4.32978	5.93629	4.9369	5.23821	4.7795	5.75046	4.29779	5.80582	4.90199	5.57785	4.74999	4.65258	4.93466	4.05248	4.52535	5.57815	4.84635	4.90682	5.64776	5.0284	5.27502	5.61346	5.04536	4.48413	5.75588	5.50109	5.51308	4.86818	5.65751	4.91686	5.27123	Glg1	protein_coding	golgi apparatus protein 1 [Source:MGI Symbol;Acc:MGI:104967]	chr8	111154421	111259216	-1	4	ensembl_havana
ENSMUSG00000003344	Btbd2	5.44655	4.05053	5.12062	4.70443	5.82657	4.48171	5.4018	4.58353	4.83138	4.3034	4.82166	4.48132	4.88474	5.13481	4.75424	4.34163	5.89402	4.06477	4.46996	5.31437	4.6991	4.45228	5.2885	4.7967	4.17822	5.40821	4.35151	5.08081	4.68257	5.62425	4.91686	4.68716	Btbd2	protein_coding	BTB (POZ) domain containing 2 [Source:MGI Symbol;Acc:MGI:1933831]	chr10	80642617	80657071	-1	5	ensembl_havana
ENSMUSG00000003345	Csnk1g2	8.19562	6.63483	8.50149	7.13551	8.44891	6.98292	8.48233	7.23213	8.40464	7.29652	8.79217	7.01992	7.22113	8.39999	6.87134	7.26082	8.57624	7.17456	6.83111	8.60329	7.26853	7.24128	8.40737	7.4116	7.04269	8.39066	7.2312	8.44223	7.15718	8.41119	7.3155	7.12485	Csnk1g2	protein_coding	casein kinase 1, gamma 2 [Source:MGI Symbol;Acc:MGI:1920014]	chr10	80622838	80640749	1	8	ensembl_havana
ENSMUSG00000003346	Abhd17a	7.29675	5.84849	7.23701	5.94019	7.18433	6.02297	7.05621	5.88651	6.9928	6.00593	6.92845	5.89905	5.93967	6.81385	5.75066	5.63362	7.30571	5.79723	5.53783	7.26283	5.92937	6.18901	7.53743	6.17459	5.90709	7.16709	6.04257	7.30969	5.86088	7.76362	6.28149	6.25243	Abhd17a	protein_coding	abhydrolase domain containing 17A [Source:MGI Symbol;Acc:MGI:106388]	chr10	80583654	80590341	-1	4	ensembl_havana
ENSMUSG00000003348	Mob3a	6.84076	6.42508	6.405	6.59589	7.25784	6.60685	7.074	6.54878	6.86263	6.80615	6.50193	6.57727	6.26206	7.07961	6.30312	6.68485	6.9592	6.03979	6.23756	7.14915	6.8566	7.04604	6.90067	6.93727	6.73049	7.19585	6.66834	6.92913	6.70951	7.36093	7.08464	6.75679	Mob3a	protein_coding	MOB kinase activator 3A [Source:MGI Symbol;Acc:MGI:3050117]	chr10	80685253	80701977	-1	4	ensembl_havana
ENSMUSG00000003352	Cacnb3	4.54343	4.27808	4.77846	3.87536	5.03018	4.53581	4.26016	4.6261	5.30226	4.05491	4.60774	3.80263	4.37576	4.57023	4.05248	4.78753	5.6913	4.75039	4.18922	5.05857	4.33258	3.8427	4.164	4.16923	3.12047	5.37507	4.8534	3.94964	4.37462	3.88822	3.67553	4.68716	Cacnb3	protein_coding	calcium channel, voltage-dependent, beta 3 subunit [Source:MGI Symbol;Acc:MGI:103307]	chr15	98630840	98644529	1	7	ensembl_havana
ENSMUSG00000003355	Fkbp11	3.71962	3.35059	3.49622	4.22222	3.77301	3.5967	3.21029	3.15349	3.20806	3.1392	3.87179	2.82703	2.92349	3.87319	3.61606	3.88439	3.51022	4.21613	3.58165	4.43886	3.45817	3.27868	3.61872	3.74596	3.25579	3.12341	3.78038	2.645	3.00924	3.77152	3.17131	3.1851	Fkbp11	protein_coding	FK506 binding protein 11 [Source:MGI Symbol;Acc:MGI:1913370]	chr15	98724366	98728198	-1	3	ensembl_havana
ENSMUSG00000003363	Pld3	7.13956	3.98756	6.97588	4.76616	7.47888	4.68691	7.22493	4.34951	6.75667	4.61064	6.95135	4.26965	4.12656	6.92609	4.1259	4.13105	7.16912	4.28624	3.91719	7.16223	4.87313	4.72976	7.20646	4.83023	3.78951	7.63433	4.11943	7.30969	4.32473	7.63591	5.12594	5.1214	Pld3	protein_coding	phospholipase D family, member 3 [Source:MGI Symbol;Acc:MGI:1333782]	chr7	27532000	27553218	-1	8	ensembl_havana
ENSMUSG00000003379	Cd79a	10.3165	5.55469	10.0857	5.54181	10.3213	5.3619	10.3039	6.05177	9.88566	6.17141	10.0244	5.76397	6.17706	9.94927	5.32127	5.78538	10.3547	5.31737	6.09597	10.2758	6.41084	6.60484	10.3047	6.73085	6.50454	10.5382	6.44545	10.3834	6.58788	10.4584	7.06447	6.53767	Cd79a	protein_coding	CD79A antigen (immunoglobulin-associated alpha) [Source:MGI Symbol;Acc:MGI:101774]	chr7	24897381	24902197	1	1	ensembl_havana
ENSMUSG00000003380	Rabac1	8.9125	7.48665	8.86642	7.3166	8.82848	7.38777	8.83509	7.54661	8.87879	7.56993	8.90202	7.58122	7.37217	9.0345	7.32546	7.5912	9.16811	7.6505	7.55701	9.021	7.79195	7.58001	9.10986	7.83143	8.14575	9.07695	8.10448	9.09329	7.84214	9.05059	7.86574	7.57382	Rabac1	protein_coding	Rab acceptor 1 (prenylated) [Source:MGI Symbol;Acc:MGI:1201692]	chr7	24969752	24972754	-1	6	ensembl_havana
ENSMUSG00000003382	Etv3	6.28728	5.96749	6.54777	6.00563	6.35917	6.28231	6.38463	5.88651	6.64231	6.0576	6.75712	5.88051	5.99038	6.69213	5.98575	6.1448	6.67727	5.93456	6.07934	6.57579	5.71746	5.43839	5.91269	5.82142	5.27159	6.59196	5.93223	6.83266	5.61323	6.28706	5.55972	5.78883	Etv3	protein_coding	ets variant 3 [Source:MGI Symbol;Acc:MGI:1350926]	chr3	87525407	87540156	1	5	ensembl_havana
ENSMUSG00000003402	Prkcsh	7.74176	7.82958	7.77106	8.2432	7.79096	8.2401	7.9192	7.979	7.63507	8.32743	7.82671	7.843	8.14535	7.32457	8.13786	8.01635	7.98333	8.03857	8.14142	7.8035	8.07632	8.14482	7.70284	8.33036	7.90448	7.98669	8.01257	7.9541	8.05218	8.11448	8.31737	8.33069	Prkcsh	protein_coding	protein kinase C substrate 80K-H [Source:MGI Symbol;Acc:MGI:107877]	chr9	22002806	22014222	1	5	ensembl_havana
ENSMUSG00000003418	St8sia6	3.1884	3.24685	3.49622	3.87536	1.18082	3.49113	3.82869	4.44772	3.20806	3.83568	4.05207	4.37937	2.92349	3.62972	3.51035	3.88439	3.13679	3.07117	3.48397	3.3293	3.9987	4.37369	3.61872	4.16923	4.03505	3.53697	4.06817	1.85897	4.46951	2.9825	3.67553	3.45942	St8sia6	protein_coding	ST8 alpha-N-acetyl-neuraminide alpha-2,8-sialyltransferase 6 [Source:MGI Symbol;Acc:MGI:2386797]	chr2	13651021	13794064	-1	2	ensembl_havana
ENSMUSG00000003420	Fcgrt	5.22966	0.772092	4.32905	2.14369	5.03018	0.890406	4.86137	1.95309	4.96427	1.74119	4.21229	1.33573	0	4.57023	1.45024	0.939494	4.75411	1.91713	1.74469	5.21742	1.80636	1.11145	4.164	1.20603	2.61616	4.94923	2.01203	4.46073	1.93379	5.05383	2.25362	1.75742	Fcgrt	protein_coding	Fc receptor, IgG, alpha chain transporter [Source:MGI Symbol;Acc:MGI:103017]	chr7	45092990	45103851	-1	6	ensembl_havana
ENSMUSG00000003421	Nosip	7.45527	7.13366	6.77765	7.0388	7.37259	6.96331	6.94462	6.95162	6.9928	7.16921	6.80818	7.09422	6.94082	7.05513	6.80583	6.95411	7.15604	7.1371	7.00844	7.31062	6.77121	7.14991	7.12133	7.33775	7.61459	7.17674	7.18983	7.48919	7.19238	7.14336	7.16734	7.36465	Nosip	protein_coding	nitric oxide synthase interacting protein [Source:MGI Symbol;Acc:MGI:1913644]	chr7	45062429	45078210	1	10	ensembl_havana
ENSMUSG00000003423	Pih1d1	7.03183	7.38647	6.85292	7.31143	7.15897	7.63084	7.0382	7.25265	7.11219	7.3389	6.64923	7.27544	7.21048	7.36496	7.27794	7.10602	7.11606	7.31535	7.45759	7.02573	7.26071	7.41321	7.23376	7.45523	7.63956	6.9814	7.2195	7.00487	7.21994	7.00805	7.5439	7.46137	Pih1d1	protein_coding	PIH1 domain containing 1 [Source:MGI Symbol;Acc:MGI:1916095]	chr7	45154303	45160065	1	9	ensembl_havana
ENSMUSG00000003429	Rps11	12.6779	12.2536	12.5921	12.2513	12.7619	12.3598	12.6636	12.1725	12.4261	12.1962	12.6734	12.2477	12.1708	12.7634	12.2134	12.1664	12.7228	12.2252	12.2229	12.7967	12.234	12.3263	12.9185	12.306	12.3461	12.8106	12.1025	12.7711	12.2411	12.7686	12.1881	12.1852	Rps11	protein_coding	ribosomal protein S11 [Source:MGI Symbol;Acc:MGI:1351329]	chr7	45122379	45124439	-1	4	ensembl_havana
ENSMUSG00000003435	Supt5	7.50446	7.39862	7.76132	7.83875	7.70597	7.74432	7.796	8.05887	7.89023	7.94395	7.83904	7.52861	7.73387	7.68514	7.76531	7.58432	7.48382	7.88886	7.74267	7.578	7.76459	7.91785	7.63279	7.90408	7.2595	7.5403	7.56745	7.80104	7.5262	7.71705	7.99657	7.94947	Supt5	protein_coding	suppressor of Ty 5, DSIF elongation factor subunit [Source:MGI Symbol;Acc:MGI:1202400]	chr7	28314891	28338746	-1	8	ensembl_havana
ENSMUSG00000003437	Paf1	6.78876	6.40112	6.87114	7.1	7.24584	6.9334	6.64479	6.76422	7.19566	6.7653	6.78288	6.63372	6.94082	6.81385	6.61503	6.68485	6.91328	6.6968	6.70673	6.95231	6.8462	6.87827	6.81289	6.76593	6.13485	6.86687	6.78405	7.13192	6.64998	7.07113	6.86318	6.84309	Paf1	protein_coding	Paf1, RNA polymerase II complex component [Source:MGI Symbol;Acc:MGI:1923988]	chr7	28392951	28399388	1	10	ensembl_havana
ENSMUSG00000003438	Timm50	6.64991	8.71176	6.50173	8.53011	6.82996	8.58292	6.54628	8.21343	6.92919	8.32743	6.33786	8.3771	8.08829	6.72354	8.34806	8.48769	7.2203	8.50709	8.45992	6.84282	8.37655	8.3122	6.9834	8.56004	8.65748	6.92527	8.34419	6.69309	8.53879	7.16665	8.60605	8.5297	Timm50	protein_coding	translocase of inner mitochondrial membrane 50 [Source:MGI Symbol;Acc:MGI:1913775]	chr7	28305516	28312072	-1	6	ensembl_havana
ENSMUSG00000003444	Med29	5.14946	6.10734	4.5259	5.92674	5.37664	5.84157	4.37941	5.75842	4.96427	6.20234	5.32084	6.28472	6.19879	5.39098	5.75066	6.12596	5.0082	6.38155	5.60906	5.26671	6.02469	6.01869	5.38905	5.66297	6.33151	5.27083	6.06889	5.08081	6.11684	5.65751	5.84628	5.81347	Med29	protein_coding	mediator complex subunit 29 [Source:MGI Symbol;Acc:MGI:1914474]	chr7	28386146	28392708	-1	1	ensembl_havana
ENSMUSG00000003458	Ncstn	5.80175	6.03132	5.9705	6.25203	6.54683	6.28231	6.16985	6.0673	6.12258	6.37519	5.89372	5.78406	5.30097	5.39098	5.70348	5.71149	6.09934	5.64545	5.67694	5.97878	5.98732	6.22303	5.87851	6.14824	5.88638	6.44001	5.82823	6.34231	5.4129	6.48536	6.46194	6.20666	Ncstn	protein_coding	nicastrin [Source:MGI Symbol;Acc:MGI:1891700]	chr1	172066013	172082795	-1	6	ensembl_havana
ENSMUSG00000003464	Pex19	5.80175	6.23483	5.71206	6.27344	6.29077	6.1147	5.65913	6.21406	5.73317	5.97043	5.79592	6.27055	5.91364	5.7974	6.02466	6.38555	5.95572	6.26485	5.69887	5.68449	6.30848	6.11846	5.97872	6.58134	6.63441	5.99277	6.4047	6.14217	6.33416	5.75294	6.57318	6.53767	Pex19	protein_coding	peroxisomal biogenesis factor 19 [Source:MGI Symbol;Acc:MGI:1334458]	chr1	172126755	172136493	1	6	ensembl_havana
ENSMUSG00000003484	Cyp4f18	7.03183	2.39135	7.38383	1.94452	7.40531	2.61405	7.27193	1.28452	7.11219	2.50747	7.38044	2.66314	2.43061	7.36496	2.41449	2.48266	7.39751	2.90284	2.51159	7.13594	1.41417	1.96405	7.23376	2.63879	2.97114	7.11786	3.24698	6.63707	3.3458	7.27779	2.83274	2.26589	Cyp4f18	protein_coding	cytochrome P450, family 4, subfamily f, polypeptide 18 [Source:MGI Symbol;Acc:MGI:1919304]	chr8	71988482	72009626	-1	3	ensembl_havana
ENSMUSG00000003500	Impdh1	5.37781	5.96749	4.69909	6.85927	5.5427	6.76243	5.5103	6.77371	5.19815	6.77563	5.84565	6.21244	6.59259	4.7022	6.40986	6.57802	5.82956	6.64437	6.62889	5.53158	6.55832	6.37198	5.38905	6.75724	6.30054	5.75588	6.42522	5.67022	5.91246	5.81323	6.90348	6.84906	Impdh1	protein_coding	inosine monophosphate dehydrogenase 1 [Source:MGI Symbol;Acc:MGI:96567]	chr6	29200434	29216364	-1	10	ensembl_havana
ENSMUSG00000003518	Dusp3	4.97429	4.11087	4.69909	3.87536	4.49442	4.30607	5.75046	4.18841	5.65668	4.41325	5.09273	3.87934	3.93276	4.57023	4.32609	3.79181	4.88674	4.28624	3.58165	4.04583	3.9987	4.05905	5.2885	4.00278	4.42792	4.47345	3.78038	4.83736	3.3458	5.05383	4.31062	4.063	Dusp3	protein_coding	dual specificity phosphatase 3 (vaccinia virus phosphatase VH1-related) [Source:MGI Symbol;Acc:MGI:1919599]	chr11	101971143	101987013	-1	7	ensembl_havana
ENSMUSG00000003526	Prodh	1.59884	3.78025	2.7817	3.16631	0	4.03268	0	3.55705	2.69912	3.75452	2.2919	4.15091	3.29019	0	2.98734	4.4055	2.63159	3.89564	3.67313	2.62577	3.34452	3.18972	1.26934	3.67392	3.69741	0	3.15171	3.34996	4.04554	0	3.56502	3.63558	Prodh	protein_coding	proline dehydrogenase [Source:MGI Symbol;Acc:MGI:97770]	chr16	18060357	18090203	-1	10	ensembl_havana
ENSMUSG00000003527	Ess2	6.28728	5.7758	5.82853	6.09252	5.79399	5.8839	6.16985	5.97151	5.65668	6.15569	6.47057	5.54599	6.15501	5.60845	5.84064	5.63362	5.61686	5.74839	6.01086	5.97878	6.18185	5.81069	6.04185	5.60604	5.70906	5.50329	5.61262	6.16876	5.73283	5.48293	5.94887	5.78883	Ess2	protein_coding	ess-2 splicing factor [Source:MGI Symbol;Acc:MGI:107854]	chr16	17900709	17911348	-1	5	ensembl_havana
ENSMUSG00000003528	Slc25a1	5.95116	6.76258	5.86535	7.33708	6.56625	7.01184	5.9174	7.23213	5.5759	7.16921	5.74441	6.58874	6.65678	4.93466	6.62772	7.12512	6.58266	6.75977	7.20516	6.6333	7.45805	7.66497	6.79468	7.77659	7.28346	6.86687	7.27141	6.71129	6.99916	7.07113	7.96428	7.87534	Slc25a1	protein_coding	solute carrier family 25 (mitochondrial carrier, citrate transporter), member 1 [Source:MGI Symbol;Acc:MGI:1345283]	chr16	17925223	17928219	-1	6	ensembl_havana
ENSMUSG00000003531	Dgcr6	5.14946	3.85271	4.61509	4.46489	4.57332	4.53581	4.6874	4.70764	4.685	4.35937	4.60774	4.86762	4.12656	3.62972	4.2624	4.20471	4.88674	4.06477	4.24991	4.15457	4.50117	4.72976	4.27327	4.61627	4.42792	3.9509	4.2631	3.94964	4.32473	4.6532	4.40988	4.76502	Dgcr6	protein_coding	DiGeorge syndrome critical region gene 6 [Source:MGI Symbol;Acc:MGI:1202877]	chr16	18052860	18071632	1	8	ensembl_havana
ENSMUSG00000003541	Ier3	1.59884	1.64304	2.7817	1.43801	3.10473	2.14234	3.21029	3.03211	1.90574	1.74119	3.13652	0.817224	2.92349	3.33664	2.15868	2.89239	2.90619	2.23336	2.04788	2.62577	2.7714	2.88429	3.00945	1.85362	2.97114	2.28014	2.93992	1.85897	1.93379	2.9825	2.10356	2.11547	Ier3	protein_coding	immediate early response 3 [Source:MGI Symbol;Acc:MGI:104814]	chr17	35821684	35822923	1	1	ensembl_havana
ENSMUSG00000003546	Klc4	5.06453	2.88161	3.49622	2.86156	4.85177	3.11824	4.77701	3.79951	4.83138	4.12116	5.24874	2.66314	3.11846	4.42496	2.63171	3.06054	5.12023	1.91713	3.3792	4.88004	3.45817	3.36247	4.86841	3.51806	3.78951	5.27083	3.84271	5.18868	3.84777	4.89554	4.04843	3.88845	Klc4	protein_coding	kinesin light chain 4 [Source:MGI Symbol;Acc:MGI:1922014]	chr17	46630624	46646022	-1	2	ensembl_havana
ENSMUSG00000003549	Ercc1	5.99772	6.88857	6.1896	7.50035	5.88959	7.25699	6.23455	7.14699	6.23208	7.17702	6.15271	6.91452	6.88831	6.20593	7.22044	6.87735	6.3497	7.07903	7.07704	6.29613	6.60842	6.92035	5.97872	6.77457	6.53147	6.11823	6.54254	5.97145	6.8833	6.03195	6.83369	6.84906	Ercc1	protein_coding	excision repair cross-complementing rodent repair deficiency, complementation group 1 [Source:MGI Symbol;Acc:MGI:95412]	chr7	19344778	19356524	1	10	ensembl_havana
ENSMUSG00000003559	As3mt	5.90306	5.3446	5.90126	5.52406	6.16903	5.50437	5.9174	5.57502	6.33384	5.67203	6.19169	6.19753	6.19879	6.29225	5.72726	5.55129	6.22994	5.56311	5.43704	5.97878	5.67106	5.84022	6.16039	5.88662	5.98707	5.99277	5.87372	6.53856	5.94585	6.15353	5.84628	6.00749	As3mt	protein_coding	arsenic (+3 oxidation state) methyltransferase [Source:MGI Symbol;Acc:MGI:1929882]	chr19	46707458	46741099	1	7	ensembl_havana
ENSMUSG00000003573	Homer3	3.1884	2.88161	2.43495	2.47471	3.30297	2.39739	2.10506	1.65719	1.90574	2.50747	3.42526	1.71635	0	0	0.900153	2.48266	2.90619	1.51154	2.04788	3.13064	2.36811	1.45467	3.24231	2.47887	1.83414	2.76253	1.49574	4.06737	2.73143	3.99618	2.51374	2.52654	Homer3	protein_coding	homer scaffolding protein 3 [Source:MGI Symbol;Acc:MGI:1347359]	chr8	70282827	70294361	1	8	ensembl_havana
ENSMUSG00000003575	Crtc1	5.57491	4.60618	5.29271	5.3128	4.97313	5.33164	5.22202	5.41428	4.685	5.60416	4.91779	4.79027	5.30097	4.42496	4.79982	5.71149	4.68292	5.35048	5.24169	5.00148	4.78874	5.11512	4.72188	5.52646	4.91057	4.99358	5.3802	5.13575	5.262	4.83866	5.65722	5.50098	Crtc1	protein_coding	CREB regulated transcription coactivator 1 [Source:MGI Symbol;Acc:MGI:2142523]	chr8	70382355	70439579	-1	5	ensembl_havana
ENSMUSG00000003581	Rnf215	4.54343	4.5198	5.54052	5.13706	4.57332	3.5967	5.0166	4.39945	4.52207	4.1845	5.45506	4.0215	3.93276	4.82311	3.97513	4.13105	4.94875	4.06477	4.12587	4.81525	4.74462	4.59768	5.43681	4.36495	4.48413	5.1969	3.78038	5.47097	4.21944	5.15047	4.77513	4.90917	Rnf215	protein_coding	ring finger protein 215 [Source:MGI Symbol;Acc:MGI:1918923]	chr11	4135202	4141172	1	4	ensembl_havana
ENSMUSG00000003604	Aven	5.30564	7.05905	4.85369	7.29582	5.08507	6.90284	4.77701	6.93478	4.685	6.83605	4.71866	6.78094	6.5254	5.22535	6.90302	7.14396	5.79622	6.60376	7.06019	5.44858	6.74905	7.00752	5.57128	6.99754	6.60935	5.67649	6.64229	4.83736	6.68994	5.40672	7.19079	7.12977	Aven	protein_coding	apoptosis, caspase activation inhibitor [Source:MGI Symbol;Acc:MGI:1921518]	chr2	112492964	112634573	1	3	ensembl_havana
ENSMUSG00000003623	Crot	5.85329	3.0139	6.00391	2.61551	5.46206	2.39739	5.99415	1.95309	5.5759	2.69315	5.74441	3.10771	2.698	5.7974	3.13691	3.21112	5.27347	3.07117	3.48397	5.82274	3.34452	3.36247	5.91269	3.24727	3.78951	5.30642	3.33635	5.28904	3.61851	5.55532	2.83274	3.1851	Crot	protein_coding	carnitine O-octanoyltransferase [Source:MGI Symbol;Acc:MGI:1921364]	chr5	8966033	8997324	-1	3	ensembl_havana
ENSMUSG00000003644	Rps6ka1	6.67877	6.10734	6.54777	6.66233	6.42447	6.63191	6.16985	6.70588	6.23208	6.55371	6.67697	6.32642	6.22019	6.16076	6.11759	6.18175	6.4814	6.63096	6.66277	6.84282	6.62068	6.75966	6.73862	6.7485	6.3161	6.83066	6.49481	6.53856	6.50069	7.09561	7.02326	6.82503	Rps6ka1	protein_coding	ribosomal protein S6 kinase polypeptide 1 [Source:MGI Symbol;Acc:MGI:104558]	chr4	133847290	133887797	-1	9	ensembl_havana
ENSMUSG00000003660	Snrnp200	8.67535	8.85315	8.4779	8.6434	8.55478	8.71481	8.60364	8.91737	8.74663	8.95243	8.86029	9.04525	9.21653	8.8828	8.81568	8.8308	8.49024	8.70565	8.89467	8.43563	8.67868	8.57184	8.20847	8.73398	8.40065	8.41939	8.60019	8.49045	8.6186	8.43057	8.6337	8.61277	Snrnp200	protein_coding	small nuclear ribonucleoprotein 200 (U5) [Source:MGI Symbol;Acc:MGI:2444401]	chr2	127208386	127240451	1	5	ensembl_havana
ENSMUSG00000003662	Ciao1	6.12899	5.93448	5.54052	5.8289	5.88959	5.60902	5.9174	5.88651	5.19815	5.69397	5.691	6.12062	5.7759	5.96444	5.84064	5.83262	5.49746	5.89022	5.8038	5.7894	5.59855	5.89752	6.10234	5.85439	5.84405	6.11823	5.44191	5.97145	5.94585	5.75294	5.79824	5.83769	Ciao1	protein_coding	cytosolic iron-sulfur protein assembly 1 [Source:MGI Symbol;Acc:MGI:1346998]	chr2	127240938	127247816	-1	5	ensembl_havana
ENSMUSG00000003680	Taf6l	3.71962	4.56363	4.61509	5.04045	4.78703	4.7795	4.13017	4.78483	3.58353	4.74277	2.77515	4.48132	4.71421	2.47281	4.70717	4.83469	4.60803	4.97928	4.30815	4.04583	5.32657	5.20865	3.77554	5.44223	4.78194	4.53475	4.8228	5.08081	4.83292	5.05383	5.5009	5.42306	Taf6l	protein_coding	TATA-box binding protein associated factor 6 like [Source:MGI Symbol;Acc:MGI:2444957]	chr19	8774487	8786417	-1	12	ensembl_havana
ENSMUSG00000003721	Insig2	5.06453	5.06851	5.49424	4.6066	5.50294	4.82366	5.45707	5.05789	5.87498	4.93919	5.09273	4.86762	5.30097	6.33354	4.96898	4.6883	5.12023	4.5369	4.61544	4.94204	4.74462	4.76097	5.38905	4.65421	5.30318	5.0366	5.02451	5.38287	4.37462	4.89554	4.64535	4.25513	Insig2	protein_coding	insulin induced gene 2 [Source:MGI Symbol;Acc:MGI:1920249]	chr1	121304353	121332589	-1	14	ensembl_havana
ENSMUSG00000003731	Kpna6	6.08654	7.08936	6.0685	7.05743	5.85842	6.85044	6.06701	6.83851	6.23208	6.84588	5.74441	6.97694	6.50811	6.29225	6.89254	6.65887	5.98561	6.7842	6.69586	5.8872	6.88737	6.63042	5.52784	6.87437	6.9359	5.70344	6.91312	6.19487	6.76668	6.0571	6.72867	6.84906	Kpna6	protein_coding	karyopherin (importin) alpha 6 [Source:MGI Symbol;Acc:MGI:1100836]	chr4	129643980	129672767	-1	6	ensembl_havana
ENSMUSG00000003746	Man1a	8.78559	7.0281	8.82028	7.25873	8.7329	6.87163	8.9455	7.55214	9.03048	7.61661	8.92533	7.76933	7.48256	9.11368	7.48744	7.62513	9.03866	7.09865	7.59259	9.04239	7.7535	7.71364	9.01472	7.84789	7.94509	8.75182	7.67843	8.89655	7.59095	8.82395	7.73147	7.57021	Man1a	protein_coding	mannosidase 1, alpha [Source:MGI Symbol;Acc:MGI:104677]	chr10	53904785	54076609	-1	8	ensembl_havana
ENSMUSG00000003752	Itpkc	4.54343	5.31925	4.43083	5.2055	4.32236	5.42059	4.86137	5.3395	5.80582	5.29538	5.24874	5.28912	5.65538	3.87319	5.28967	5.3056	4.60803	5.17679	5.32867	4.43886	5.38522	5.25323	4.46974	4.92638	5.3341	4.80739	4.91272	4.46073	4.9026	4.77945	4.77513	5.47031	Itpkc	protein_coding	inositol 1,4,5-trisphosphate 3-kinase C [Source:MGI Symbol;Acc:MGI:2442554]	chr7	27207172	27228661	-1	4	ensembl_havana
ENSMUSG00000003762	Coq8b	5.30564	3.35059	5.29271	4.13133	5.33195	4.42551	5.28447	4.53966	4.96427	4.74277	5.17284	3.87934	4.37576	4.08145	3.27242	3.88439	5.17314	4.21613	3.91719	5.57135	4.44713	4.66523	5.38905	3.51806	3.78951	4.85624	4.35151	5.18868	4.42285	5.36705	4.69867	4.88612	Coq8b	protein_coding	coenzyme Q8B [Source:MGI Symbol;Acc:MGI:1924139]	chr7	27233023	27257950	1	7	ensembl_havana
ENSMUSG00000003778	Brd8	6.5904	5.18536	6.67767	5.87164	6.33673	5.63403	6.90541	6.28219	6.64231	5.95235	6.43852	6.056	6.24128	6.52395	5.90463	6.08754	6.32653	6.01935	6.09597	6.43196	5.8273	5.68614	6.16039	5.99407	5.73245	6.44001	6.09473	6.72927	6.02609	6.13002	5.9267	5.96413	Brd8	protein_coding	bromodomain containing 8 [Source:MGI Symbol;Acc:MGI:1925906]	chr18	34598615	34624601	-1	8	ensembl_havana
ENSMUSG00000003779	Kif20a	0	3.24685	3.49622	2.97046	3.63268	2.96893	2.10506	2.1985	1.90574	1.35731	3.42526	3.10771	2.698	3.87319	2.15868	3.06054	3.9347	2.49258	2.69738	3.13064	2.36811	2.1641	3.44276	3.43332	2.39943	3.41185	2.39146	1.85897	3.13037	3.5053	2.51374	3.02553	Kif20a	protein_coding	kinesin family member 20A [Source:MGI Symbol;Acc:MGI:1201682]	chr18	34624613	34633277	1	6	ensembl_havana
ENSMUSG00000003808	Farsa	5.99772	7.14813	5.75193	7.80606	6.11731	7.74432	6.54628	7.20431	5.94098	7.3389	5.89372	7.19519	7.0643	6.29225	7.07971	7.3365	6.32653	7.16528	7.18976	6.17227	7.35177	7.36324	6.37173	7.3666	7.15083	6.66232	7.24857	6.22051	7.41734	6.65966	7.70891	7.73728	Farsa	protein_coding	phenylalanyl-tRNA synthetase, alpha subunit [Source:MGI Symbol;Acc:MGI:1913840]	chr8	84856989	84869257	1	6	ensembl_havana
ENSMUSG00000003809	Gcdh	4.77489	3.62339	4.99332	3.63185	4.97313	2.96893	4.6874	3.64248	4.52207	3.83568	4.48758	3.87934	3.29019	4.2634	3.51035	4.05342	4.52905	3.07117	3.58165	4.60138	3.56351	3.95492	3.44276	3.88008	4.03505	4.40942	3.90246	5.18868	3.84777	4.58568	3.96385	4.42466	Gcdh	protein_coding	glutaryl-Coenzyme A dehydrogenase [Source:MGI Symbol;Acc:MGI:104541]	chr8	84886393	84893921	-1	6	ensembl_havana
ENSMUSG00000003810	Mast2	5.37781	4.90773	5.44644	5.5938	5.65579	5.77565	5.65913	5.71963	6.06455	5.87766	5.79592	5.31696	5.45333	5.53954	5.81867	5.52278	5.41199	5.59108	6.19189	5.75527	5.32657	5.49517	5.06358	5.44223	5.02866	5.47229	4.69347	6.00134	5.262	5.10296	5.22012	5.16034	Mast2	protein_coding	microtubule associated serine/threonine kinase 2 [Source:MGI Symbol;Acc:MGI:894676]	chr4	116306762	116464183	-1	17	ensembl_havana
ENSMUSG00000003812	Dnase2a	4.97429	2.73595	5.34579	3.56396	5.13794	3.37722	4.6874	3.79951	5.19815	3.1392	4.82166	2.66314	2.10212	5.0382	2.63171	1.90826	4.94875	2.90284	1.74469	5.21742	3.7536	3.8999	5.38905	4.00278	4.59037	5.11897	3.71523	5.23973	3.53321	5.40672	4.24044	4.25513	Dnase2a	protein_coding	deoxyribonuclease II alpha [Source:MGI Symbol;Acc:MGI:1329019]	chr8	84908560	84922915	1	9	ensembl_havana
ENSMUSG00000003813	Rad23a	7.5205	8.25423	7.51708	8.61013	7.4373	8.64269	7.49958	8.59993	7.29994	8.58972	7.69725	8.40332	8.39158	7.17357	8.60073	8.57362	7.3751	8.43175	8.67159	7.45582	8.50443	8.58934	7.53743	8.48572	8.14575	7.7027	8.31975	7.2977	8.27872	7.61066	8.60256	8.5185	Rad23a	protein_coding	RAD23 homolog A, nucleotide excision repair protein [Source:MGI Symbol;Acc:MGI:105126]	chr8	84834019	84840665	-1	7	ensembl_havana
ENSMUSG00000003814	Calr	8.34713	8.11753	8.19654	8.66179	8.23503	8.71188	8.09501	8.50618	7.97142	8.71299	8.16706	8.50969	8.17852	8.34046	8.55162	8.61135	8.11761	8.35634	8.42744	8.39187	8.631	8.72413	8.39533	8.75595	8.33339	8.55503	8.52377	8.50095	8.40113	8.44016	8.59555	8.73389	Calr	protein_coding	calreticulin [Source:MGI Symbol;Acc:MGI:88252]	chr8	84841850	84846934	-1	4	ensembl_havana
ENSMUSG00000003824	Syce2	3.47832	5.67948	4.10104	4.46489	5.03018	4.98792	4.37941	4.70764	4.83138	5.35165	4.05207	5.39741	5.26022	3.33664	5.38247	5.46399	4.05235	5.77302	4.86863	3.3293	5.10019	4.93527	4.46974	5.28184	5.58603	3.75873	5.10301	4.37198	5.12296	4.58568	4.72461	4.35922	Syce2	protein_coding	synaptonemal complex central element protein 2 [Source:MGI Symbol;Acc:MGI:1919096]	chr8	84872111	84888221	1	4	ensembl_havana
ENSMUSG00000003847	Nfat5	5.44655	3.78025	5.39699	3.98325	5.46206	2.96893	5.65913	4.00702	5.30226	3.66852	4.48758	3.34258	4.12656	4.42496	4.2624	3.58668	4.75411	3.59775	3.84033	4.60138	3.84001	4.45228	5.06358	3.88008	3.12047	4.59356	3.15171	4.90218	4.10587	5.65751	4.08893	4.063	Nfat5	protein_coding	nuclear factor of activated T cells 5 [Source:MGI Symbol;Acc:MGI:1859333]	chr8	107293470	107379517	1	14	ensembl_havana
ENSMUSG00000003848	Nob1	6.67877	8.14304	6.09974	8.21857	6.35917	8.14758	6.35584	7.85026	6.56069	7.9801	5.79592	7.85255	7.71137	6.06594	7.90743	7.95896	6.69547	7.9763	8.1731	6.59521	8.06291	8.16538	6.6195	8.11941	8.23854	6.76822	8.11399	6.55881	8.03289	6.52194	8.35522	8.24498	Nob1	protein_coding	NIN1/RPN12 binding protein 1 homolog [Source:MGI Symbol;Acc:MGI:1914869]	chr8	107412486	107425051	-1	8	ensembl_havana
ENSMUSG00000003849	Nqo1	3.92628	1.27231	3.83009	1.43801	3.47722	1.43691	3.98729	1.95309	1.90574	2.69315	2.77515	2.01723	2.10212	3.62972	0.900153	2.70202	3.66601	0.945284	1.36036	3.3293	2.93739	2.7662	1.93396	1.56586	2.97114	3.53697	3.33635	2.645	2.38705	2.75552	1.52827	2.52654	Nqo1	protein_coding	NAD(P)H dehydrogenase, quinone 1 [Source:MGI Symbol;Acc:MGI:103187]	chr8	107388225	107403206	-1	1	ensembl_havana
ENSMUSG00000003865	Gys1	4.66379	4.8019	4.10104	5.79968	5.08507	5.44906	4.6874	5.41428	5.08594	5.58081	4.91779	5.07752	5.13059	5.22535	5.44118	5.43367	5.0653	5.13939	5.32867	5.05857	5.23386	5.61959	4.86841	5.52646	4.99036	4.85624	5.22504	4.62336	4.9026	5.40672	5.7736	5.86152	Gys1	protein_coding	glycogen synthase 1, muscle [Source:MGI Symbol;Acc:MGI:101805]	chr7	45434844	45456619	1	6	ensembl_havana
ENSMUSG00000003868	Ruvbl2	7.56755	9.65284	7.64965	9.91118	7.75756	9.88316	7.74139	9.81828	7.89023	9.91641	7.78908	9.77695	9.86238	7.822	10.0001	9.80869	7.77661	9.86007	9.85337	7.77823	9.77614	9.77974	7.86	9.6861	9.49912	7.51009	9.61628	7.88362	9.57603	7.50496	9.60856	9.64307	Ruvbl2	protein_coding	RuvB-like protein 2 [Source:MGI Symbol;Acc:MGI:1342299]	chr7	45421760	45438096	-1	8	ensembl_havana
ENSMUSG00000003873	Bax	6.49626	7.59095	6.1896	7.99514	5.97925	7.73857	6.20256	7.62741	6.38216	7.4907	6.22964	7.39783	7.47367	5.96444	7.62041	7.60487	6.07174	7.63714	7.8347	6.6704	7.62554	7.6442	6.66031	7.43358	7.7295	6.64852	7.58579	6.11508	7.71718	6.75496	7.81533	7.96605	Bax	protein_coding	BCL2-associated X protein [Source:MGI Symbol;Acc:MGI:99702]	chr7	45461697	45466898	-1	6	ensembl_havana
ENSMUSG00000003882	Il7r	3.71962	3.13507	2.7817	3.07171	3.77301	3.95539	2.92681	3.94111	3.88118	3.75452	3.42526	4.15091	3.58232	3.62972	3.61606	3.88439	3.9347	3.89564	4.05961	1.8424	4.60353	3.78313	3.44276	4.11585	3.3795	3.41185	4.01502	3.34996	4.21944	2.9825	3.96385	4.29067	Il7r	protein_coding	interleukin 7 receptor [Source:MGI Symbol;Acc:MGI:96562]	chr15	9505788	9530176	-1	4	ensembl_havana
ENSMUSG00000003923	Tfam	8.12398	8.21008	7.92725	7.84592	7.63417	7.81713	7.93875	8.1085	8.04829	8.00224	7.87541	8.19777	8.07661	8.1912	7.9178	8.09109	7.89158	8.06374	7.98061	7.8035	8.13731	7.87212	7.77893	7.94291	8.42598	7.65518	8.16062	7.81794	8.1305	7.68514	7.84224	7.80335	Tfam	protein_coding	transcription factor A, mitochondrial [Source:MGI Symbol;Acc:MGI:107810]	chr10	71225464	71238280	-1	5	ensembl_havana
ENSMUSG00000003929	Zfp81	3.1884	3.78025	3.29498	3.75873	1.82135	3.25353	3.65048	3.64248	3.88118	3.37468	1.55998	3.95217	2.698	4.42496	3.27242	2.48266	2.29214	3.07117	4.18922	3.13064	3.84001	4.00792	3.77554	3.67392	3.49343	2.28014	3.4205	2.645	4.04554	3.5053	3.44534	3.88845	Zfp81	protein_coding	zinc finger protein 81 [Source:MGI Symbol;Acc:MGI:1890752]	chr17	33329342	33358878	-1	3	ensembl_havana
ENSMUSG00000003948	Mmd	5.57491	3.62339	5.34579	4.26561	5.61907	3.87373	5.56163	4.24413	5.30226	4.05491	5.63553	4.66587	3.44363	4.7022	4.1259	3.34746	5.61686	4.06477	4.12587	6.11958	4.60353	4.05905	5.8435	4.57731	4.48413	5.9484	4.16893	5.7428	4.37462	5.69003	4.34447	4.18132	Mmd	protein_coding	monocyte to macrophage differentiation-associated [Source:MGI Symbol;Acc:MGI:1914718]	chr11	90249456	90278589	1	2	ensembl_havana
ENSMUSG00000003955	Fam162a	6.84076	8.64956	6.65682	8.38027	6.71286	8.6792	6.92515	8.33068	6.75667	8.43227	6.73089	8.68286	8.56051	6.69213	8.54828	8.60796	6.69547	8.77435	8.434	6.36564	8.57541	8.43098	6.77623	8.40457	8.97686	6.62052	8.56595	6.55881	8.47446	6.40928	8.35937	8.26074	Fam162a	protein_coding	family with sequence similarity 162, member A [Source:MGI Symbol;Acc:MGI:1917436]	chr16	36043761	36071594	-1	4	ensembl_havana
ENSMUSG00000003970	Rpl8	12.5717	13.4422	12.5382	13.1336	12.5696	13.3088	12.5754	13.1081	12.6318	13.2018	12.581	13.3529	13.2592	12.8852	13.2286	13.2094	12.5668	13.3648	13.2267	12.5944	13.2673	13.12	12.7393	13.2197	13.5176	12.5115	13.1845	12.5535	13.3245	12.4124	13.0024	12.9727	Rpl8	protein_coding	ribosomal protein L8 [Source:MGI Symbol;Acc:MGI:1350927]	chr15	76904078	76906314	1	3	ensembl_havana
ENSMUSG00000003992	Ssbp2	4.97429	1.93771	4.43083	1.94452	4.41095	2.61405	4.48954	1.28452	3.88118	1.35731	4.05207	2.01723	0	4.57023	1.45024	2.70202	4.60803	0.945284	0.83491	4.81525	3.22115	0.660209	4.37485	1.85362	1.4385	4.34243	0.684099	5.13575	1.2692	4.6532	2.10356	1.75742	Ssbp2	protein_coding	single-stranded DNA binding protein 2 [Source:MGI Symbol;Acc:MGI:1914220]	chr13	91460283	91703429	1	10	ensembl_havana
ENSMUSG00000004018	Fancl	3.47832	4.5198	4.21954	4.08364	3.90088	4.10603	4.6874	4.24413	4.685	4.74277	5.00791	5.14121	4.4501	5.67422	4.38709	5.16505	4.88674	5.02101	5.05022	4.60138	5.26543	4.24714	5.00141	4.45368	5.30318	4.65006	5.17746	4.17621	5.12296	4.83866	4.20403	4.66024	Fancl	protein_coding	Fanconi anemia, complementation group L [Source:MGI Symbol;Acc:MGI:1914280]	chr11	26386135	26471876	1	5	ensembl_havana
ENSMUSG00000004040	Stat3	8.83129	9.35525	8.81087	9.56661	8.6937	9.76498	8.8403	9.67991	9.06789	9.82868	8.98203	9.64036	9.6	8.36058	9.49705	9.32154	8.79035	9.46032	9.3	8.66434	9.52869	9.56111	8.56075	9.63247	9.13883	9.08209	9.53602	8.93579	9.10409	8.62389	9.27618	9.72572	Stat3	protein_coding	signal transducer and activator of transcription 3 [Source:MGI Symbol;Acc:MGI:103038]	chr11	100885098	100939540	-1	14	ensembl_havana
ENSMUSG00000004043	Stat5a	6.32428	8.01073	6.47815	8.21581	6.54683	8.36115	6.62078	8.39364	6.56069	8.58092	6.53262	7.87145	8.47407	6.20593	8.44089	8.29457	6.73119	8.17419	8.39758	6.6333	8.57226	8.48572	6.46682	8.4129	7.94509	6.51798	8.3415	6.08748	8.25227	6.24391	8.46316	8.66109	Stat5a	protein_coding	signal transducer and activator of transcription 5A [Source:MGI Symbol;Acc:MGI:103036]	chr11	100859351	100885169	1	7	ensembl_havana
ENSMUSG00000004054	Map3k11	7.2203	5.8661	7.02553	6.41504	7.18433	6.56844	7.30243	6.29544	7.05373	6.67996	6.75712	6.34005	6.6089	6.75427	6.30312	6.3041	7.23281	6.29917	6.60586	7.01134	6.24656	6.44105	6.9176	6.56152	5.86537	7.2147	6.31959	7.23617	6.39586	6.80034	6.39082	6.47727	Map3k11	protein_coding	mitogen-activated protein kinase kinase kinase 11 [Source:MGI Symbol;Acc:MGI:1346880]	chr19	5688742	5702865	1	5	ensembl_havana
ENSMUSG00000004056	Akt2	6.70706	6.68531	6.52493	6.49924	6.65961	6.71632	6.52056	6.86541	6.47419	6.36155	6.70418	6.66655	6.47288	6.66003	6.56311	6.72295	6.52276	6.22969	6.52222	6.5561	6.96633	6.84952	6.64004	6.79169	6.74206	6.60631	6.5519	6.55881	6.68994	6.67599	6.97005	6.6582	Akt2	protein_coding	thymoma viral proto-oncogene 2 [Source:MGI Symbol;Acc:MGI:104874]	chr7	27591552	27640826	1	14	ensembl_havana
ENSMUSG00000004069	Dnaja3	6.5904	7.59624	6.35409	7.88121	6.87737	7.86017	6.57154	7.76234	6.47419	7.72177	6.64923	7.74903	7.73387	6.48782	7.9178	7.84264	6.58266	7.6703	7.63302	6.74186	7.6734	7.8175	6.84865	7.82728	7.53034	6.86687	7.62622	6.76456	7.60669	6.80034	7.88312	7.85768	Dnaja3	protein_coding	DnaJ heat shock protein family (Hsp40) member A3 [Source:MGI Symbol;Acc:MGI:1933786]	chr16	4639989	4707695	1	5	ensembl_havana
ENSMUSG00000004070	Hmox2	8.82485	8.1212	8.28753	7.67141	8.45933	7.78398	8.37162	7.48434	8.10697	7.55802	8.4178	7.78437	7.6417	8.77452	7.63934	7.69709	8.47978	7.75927	7.55701	8.4676	7.78652	7.83594	8.43115	7.80638	8.1971	8.56241	7.97131	8.19303	7.80167	8.3866	7.59049	7.75647	Hmox2	protein_coding	heme oxygenase 2 [Source:MGI Symbol;Acc:MGI:109373]	chr16	4726361	4766742	1	6	ensembl_havana
ENSMUSG00000004071	Cdip1	6.12899	6.36441	6.61418	6.43418	6.31393	6.61943	6.86512	6.62423	6.64231	6.56566	6.5921	6.45729	6.5254	6.16076	6.57626	6.18175	6.3725	6.21179	6.50987	6.5159	6.1983	6.60484	6.34695	6.67659	6.50454	6.63459	6.65103	6.72927	6.28282	6.72389	6.80359	6.74402	Cdip1	protein_coding	cell death inducing Trp53 target 1 [Source:MGI Symbol;Acc:MGI:1913876]	chr16	4750348	4790292	-1	7	ensembl_havana
ENSMUSG00000004085	Map3k20	3.1884	3.62339	3.29498	3.87536	4.01834	2.96893	2.10506	4.29779	3.20806	4.51532	2.2919	4.82947	3.93276	3.33664	4.19576	3.88439	2.90619	4.06477	4.18922	3.3293	4.65211	4.29057	3.44276	3.81458	4.10841	3.53697	4.51356	3.15095	4.32473	4.09663	4.31062	4.063	Map3k20	protein_coding	mitogen-activated protein kinase kinase kinase 20 [Source:MGI Symbol;Acc:MGI:2443258]	chr2	72285637	72442610	1	6	ensembl_havana
ENSMUSG00000004096	Cwc15	8.28279	8.22039	8.21092	7.90542	7.83165	8.30774	8.19594	8.34668	8.42785	8.30979	8.40955	8.25287	8.63809	8.48491	8.33651	8.19416	7.93818	8.3192	8.11311	8.23973	8.16268	8.19139	7.91162	8.06059	8.58222	8.00305	8.13594	7.81794	8.35216	7.92941	8.05396	7.977	Cwc15	protein_coding	CWC15 spliceosome-associated protein [Source:MGI Symbol;Acc:MGI:1913320]	chr9	14500617	14510577	1	4	ensembl_havana
ENSMUSG00000004099	Dnmt1	6.91541	5.61843	7.16499	6.44365	6.58541	6.18409	7.09157	6.48082	6.71955	6.42849	7.1225	6.12062	6.50811	6.75427	6.56311	6.3041	6.9592	6.34916	6.40703	6.84282	6.30848	6.11846	6.51212	6.2754	5.88638	6.7554	6.12012	6.84919	6.04162	6.32896	5.90418	6.08036	Dnmt1	protein_coding	DNA methyltransferase (cytosine-5) 1 [Source:MGI Symbol;Acc:MGI:94912]	chr9	20907209	20959888	-1	7	ensembl_havana
ENSMUSG00000004100	Ppan	6.86607	8.50528	7.31894	8.92118	6.73018	8.86501	6.92515	8.91093	7.02359	8.73431	7.14253	8.63389	8.8208	7.05513	8.70324	8.56665	7.25753	8.87732	8.62653	6.9064	8.76955	8.73203	6.64004	8.67522	8.44026	7.15738	8.6749	6.84919	8.54152	6.95552	8.74401	8.8501	Ppan	protein_coding	peter pan homolog [Source:MGI Symbol;Acc:MGI:2178445]	chr9	20888175	20892178	1	7	ensembl_havana
ENSMUSG00000004110	Cacna1e	4.10701	1.64304	3.67279	0.6506	4.97313	0	3.65048	1.28452	4.685	0.832715	4.48758	2.26606	2.698	4.08145	0	1.90826	3.33555	1.51154	1.36036	3.92822	1.41417	1.11145	4.04576	0	1.4385	3.75873	0	4.37198	0	4.51483	1.52827	0.96523	Cacna1e	protein_coding	calcium channel, voltage-dependent, R type, alpha 1E subunit [Source:MGI Symbol;Acc:MGI:106217]	chr1	154390731	154884501	-1	9	ensembl_havana
ENSMUSG00000004127	Trmt10a	3.1884	5.75704	3.83009	5.45077	4.49442	5.26913	3.82869	5.73915	4.12781	5.69397	4.82166	5.8427	5.62361	4.7022	5.77369	5.686	4.16112	5.89022	5.90161	3.92822	5.69445	5.54981	3.77554	5.58655	5.80044	3.65211	5.66531	3.94964	5.45988	3.64454	5.14527	5.50098	Trmt10a	protein_coding	tRNA methyltransferase 10A [Source:MGI Symbol;Acc:MGI:1920421]	chr3	138143448	138159821	1	6	ensembl_havana
ENSMUSG00000004207	Psap	8.60191	7.42856	8.44178	7.63051	8.93316	7.63704	8.3788	7.17593	8.3929	7.35275	8.33316	6.90537	7.01617	7.98637	7.1162	7.52084	8.87663	7.08887	7.47676	8.74046	6.88737	6.98786	8.57682	7.15136	7.05202	8.80566	7.16565	8.77202	7.11377	8.78685	7.23206	7.24747	Psap	protein_coding	prosaposin [Source:MGI Symbol;Acc:MGI:97783]	chr10	60277627	60302597	1	5	ensembl_havana
ENSMUSG00000004221	Ikbkg	6.08654	5.69926	6.65682	5.6765	5.46206	5.55764	6.03104	6.0202	5.73317	5.71557	5.89372	5.65909	5.68647	6.48782	5.6547	6.06793	6.12642	5.86753	5.8239	5.97878	5.71746	5.7183	6.34695	5.90246	6.40614	5.97076	6.01577	6.16876	6.07218	5.65751	5.97071	5.71227	Ikbkg	protein_coding	inhibitor of kappaB kinase gamma [Source:MGI Symbol;Acc:MGI:1338074]	chrX	74393290	74453854	1	18	ensembl_havana
ENSMUSG00000004233	Wars2	3.71962	4.42791	4.10104	4.53748	4.12696	4.86651	3.65048	4.34951	4.52207	4.56377	4.21229	4.74999	4.65258	4.57023	4.60817	4.13105	4.52905	4.06477	4.05961	3.80016	4.39099	4.15616	4.46974	4.45368	4.53823	4.47345	4.35151	4.62336	4.10587	3.99618	3.87399	4.35922	Wars2	protein_coding	tryptophanyl tRNA synthetase 2 (mitochondrial) [Source:MGI Symbol;Acc:MGI:1917810]	chr3	99141068	99239186	1	5	ensembl_havana
ENSMUSG00000004263	Atn1	5.14946	3.78025	3.06105	3.69669	4.97313	4.17584	5.15674	4.00702	4.12781	4.41325	4.35649	3.44707	4.12656	3.33664	3.61606	2.89239	5.0082	3.59775	4.46996	4.74743	3.7536	3.09492	4.46974	3.81458	3.59902	4.65006	3.90246	4.27742	3.77532	4.36178	4.00676	3.7421	Atn1	protein_coding	atrophin 1 [Source:MGI Symbol;Acc:MGI:104725]	chr6	124742544	124756524	-1	3	ensembl_havana
ENSMUSG00000004264	Phb2	9.4449	10.2431	9.1722	10.6278	9.58416	10.7435	9.43629	10.6477	9.54726	10.7285	9.50738	10.3738	10.545	9.07767	10.7066	10.5655	9.67867	10.516	10.8135	9.59904	10.7101	10.753	9.548	10.7292	10.2452	9.73716	10.5671	9.66692	10.4864	9.52626	10.781	10.7438	Phb2	protein_coding	prohibitin 2 [Source:MGI Symbol;Acc:MGI:102520]	chr6	124712336	124716950	1	8	ensembl_havana
ENSMUSG00000004266	Ptpn6	9.36281	7.43448	9.21206	7.7151	9.22654	7.95752	9.088	8.34986	8.92028	8.48039	9.05783	8.31287	8.52225	9.21659	8.1155	7.94828	9.10143	7.83725	8.08006	9.11483	8.61578	8.73399	9.2129	8.85701	8.37486	9.18845	8.40743	9.22264	8.39811	9.25459	8.87138	8.54081	Ptpn6	protein_coding	protein tyrosine phosphatase, non-receptor type 6 [Source:MGI Symbol;Acc:MGI:96055]	chr6	124720707	124738714	-1	11	ensembl_havana
ENSMUSG00000004267	Eno2	0	1.93771	2.43495	2.31868	2.87486	1.43691	2.57367	2.1985	0	2.85764	2.2919	2.82703	2.43061	1.71177	2.63171	3.06054	1.84741	2.23336	3.3792	2.62577	2.11441	3.58808	0	3.03362	3.25579	0.974022	3.4205	3.15095	3.53321	2.15438	3.91962	3.88845	Eno2	protein_coding	enolase 2, gamma neuronal [Source:MGI Symbol;Acc:MGI:95394]	chr6	124760053	124769673	-1	16	ensembl_havana
ENSMUSG00000004268	Emg1	8.07053	9.6324	7.96166	9.49891	8.19192	9.44276	7.99585	9.14117	7.74999	9.30929	8.00142	9.34312	9.19237	8.01204	9.17907	9.22305	8.09036	9.52699	9.37174	8.03449	9.43983	9.50114	8.20847	9.46914	9.75898	8.0667	9.43974	8.0855	9.41696	8.35653	9.56974	9.62056	Emg1	protein_coding	EMG1 N1-specific pseudouridine methyltransferase [Source:MGI Symbol;Acc:MGI:1315195]	chr6	124704085	124712178	-1	6	ensembl_havana
ENSMUSG00000004270	Lpcat3	6.28728	6.01563	6.32795	5.96672	5.76066	6.28231	6.38463	6.2417	5.94098	6.07442	5.74441	6.41926	6.47288	6.06594	6.08113	5.90069	5.89402	6.38155	6.23756	6.03676	6.36786	6.28876	6.10234	6.62975	5.86537	5.80647	6.00218	6.16876	6.35916	5.9803	6.18203	6.11051	Lpcat3	protein_coding	lysophosphatidylcholine acyltransferase 3 [Source:MGI Symbol;Acc:MGI:1315211]	chr6	124663027	124704418	1	9	ensembl_havana
ENSMUSG00000004285	Atp6v1f	7.38696	8.18925	7.52861	7.82432	7.67051	7.9674	7.74139	7.84576	7.27457	7.98455	7.56989	8.03546	8.1171	7.822	7.93322	8.16216	7.63292	8.27246	7.93514	7.52835	8.10714	7.8828	8.00171	7.98445	8.5096	7.56989	8.22346	7.6298	8.18045	7.65251	7.83333	7.78789	Atp6v1f	protein_coding	ATPase, H+ transporting, lysosomal V1 subunit F [Source:MGI Symbol;Acc:MGI:1913394]	chr6	29467718	29470512	1	3	ensembl_havana
ENSMUSG00000004317	Clcn5	3.47832	2.39135	4.21954	3.41778	3.47722	3.37722	3.98729	3.36933	4.685	3.1392	4.48758	3.80263	3.11846	5.0382	3.51035	3.47202	4.16112	3.48301	3.3792	4.25569	3.66169	3.18972	4.164	2.78275	3.12047	3.9509	3.90246	3.68074	3.00924	4.09663	3.24485	3.25873	Clcn5	protein_coding	chloride channel, voltage-sensitive 5 [Source:MGI Symbol;Acc:MGI:99486]	chrX	7153810	7319358	-1	5	ensembl_havana
ENSMUSG00000004319	Clcn3	5.22966	5.51058	5.39699	5.7394	5.65579	5.02622	5.61121	5.53089	5.08594	5.43215	5.63553	5.56933	5.37916	5.67422	5.525	5.78538	5.57815	5.41449	6.06252	5.49067	5.0284	5.93905	5.65444	5.69972	5.68528	5.56337	5.90327	5.33672	5.77059	5.84245	5.76113	5.82563	Clcn3	protein_coding	chloride channel, voltage-sensitive 3 [Source:MGI Symbol;Acc:MGI:103555]	chr8	60910389	60983300	-1	10	ensembl_havana
ENSMUSG00000004356	Utp20	5.51216	7.91667	6.13032	7.94932	5.97925	7.80065	6.20256	7.92035	6.75667	8.03698	6.22964	8.1675	8.24267	6.24974	8.25294	8.10559	5.95572	7.98687	7.97613	6.24785	7.69674	7.77609	5.80762	7.74617	7.21867	5.64903	7.73704	6.11508	7.668	5.89918	7.80625	7.73083	Utp20	protein_coding	UTP20 small subunit processome component [Source:MGI Symbol;Acc:MGI:1917933]	chr10	88746607	88826804	-1	7	ensembl_havana
ENSMUSG00000004359	Spic	3.47832	3.62339	2.7817	2.74377	4.01834	3.11824	3.65048	2.89957	4.96427	3.1392	3.66573	3.54451	2.698	4.08145	2.41449	3.88439	4.05235	3.35835	2.86195	4.04583	3.66169	2.63757	3.24231	2.63879	4.03505	3.53697	3.78038	2.645	3.44254	4.09663	3.24485	2.74723	Spic	protein_coding	Spi-C transcription factor (Spi-1/PU.1 related) [Source:MGI Symbol;Acc:MGI:1341168]	chr10	88674772	88685015	-1	4	ensembl_havana
ENSMUSG00000004364	Cul3	8.14481	8.11753	8.13755	8.15654	8.01948	8.04872	8.34989	8.35935	8.28269	8.19143	8.29787	8.31977	8.26858	8.14556	8.36332	8.10077	7.99807	8.06872	8.36365	8.07656	7.99862	8.04691	7.92842	8.13961	7.90448	8.00305	8.07557	8.26257	8.08252	7.77882	7.93681	7.67141	Cul3	protein_coding	cullin 3 [Source:MGI Symbol;Acc:MGI:1347360]	chr1	80264923	80340480	-1	6	ensembl_havana
ENSMUSG00000004393	Ddx56	7.05403	8.67476	6.87114	8.68594	6.95309	8.77228	6.88541	8.66006	6.60208	8.64425	6.5921	8.62556	8.44255	6.33354	8.7417	8.69999	7.01823	8.69603	8.58296	6.80994	8.47435	8.77088	6.73862	8.7049	8.34102	7.10781	8.50943	6.81593	8.49998	6.81516	8.69893	8.72418	Ddx56	protein_coding	DEAD (Asp-Glu-Ala-Asp) box polypeptide 56 [Source:MGI Symbol;Acc:MGI:1277172]	chr11	6258919	6267772	-1	4	ensembl_havana
ENSMUSG00000004394	Tmed4	6.36036	5.93448	6.21835	6.16305	6.40303	5.90461	6.35584	6.08267	6.56069	6.27689	6.67697	6.00556	6.32268	6.78437	6.20489	5.83262	6.56297	6.41323	5.99321	6.53614	6.079	5.85476	6.32173	5.9792	6.18658	6.34052	5.74907	5.84526	6.05698	6.17666	5.94887	5.91942	Tmed4	protein_coding	transmembrane p24 trafficking protein 4 [Source:MGI Symbol;Acc:MGI:1915070]	chr11	6270369	6274870	-1	3	ensembl_havana
ENSMUSG00000004446	Bid	6.70706	7.7321	6.4298	7.65519	6.50718	7.51442	6.64479	7.82764	6.96134	7.95761	6.78288	7.87145	7.91539	6.9791	7.68863	7.83686	6.50223	7.68983	7.62732	6.74186	8.01264	7.98217	6.77623	7.98817	8.03251	6.72941	7.84757	6.63707	8.01333	6.69213	7.92846	7.82472	Bid	protein_coding	BH3 interacting domain death agonist [Source:MGI Symbol;Acc:MGI:108093]	chr6	120891930	120916853	-1	5	ensembl_havana
ENSMUSG00000004451	Ralb	4.10701	4.11087	3.67279	3.75873	3.10473	4.68691	3.21029	4.44772	2.69912	4.05491	3.87179	4.0215	3.44363	3.62972	4.19576	4.52535	4.26227	3.70403	3.75915	4.04583	4.60353	4.45228	3.91697	3.74596	4.17822	3.53697	4.47472	2.645	3.91675	4.27869	4.79974	4.60485	Ralb	protein_coding	v-ral simian leukemia viral oncogene B [Source:MGI Symbol;Acc:MGI:1927244]	chr1	119470305	119504794	-1	3	ensembl_havana
ENSMUSG00000004455	Ppp1cc	4.54343	3.85271	3.49622	4.26561	4.57332	4.24242	3.98729	4.07005	1.90574	4.41325	4.71866	3.22992	4.2145	3.33664	4.65852	3.88439	3.51022	3.80302	4.12587	4.15457	3.08624	3.44166	2.73163	4.22071	4.17822	3.27483	3.57538	4.06737	4.21944	3.88822	3.82688	3.68982	Ppp1cc	protein_coding	protein phosphatase 1 catalytic subunit gamma [Source:MGI Symbol;Acc:MGI:104872]	chr5	122158278	122175273	1	10	ensembl_havana
ENSMUSG00000004460	Dnajb11	7.09743	7.59624	7.3056	7.92246	7.33911	7.63084	7.3323	7.6063	7.19566	7.76385	7.46242	7.67566	7.45574	7.10368	7.9178	7.77775	7.06097	7.69628	7.62159	7.12262	7.61333	7.7216	7.51536	7.79368	7.33021	7.48701	7.61287	7.6298	7.51512	7.61913	7.77246	7.7941	Dnajb11	protein_coding	DnaJ heat shock protein family (Hsp40) member B11 [Source:MGI Symbol;Acc:MGI:1915088]	chr16	22857845	22879634	1	4	ensembl_havana
ENSMUSG00000004462	Tbccd1	5.44655	5.44177	4.5259	4.8822	5.50294	4.94857	4.59186	4.44772	5.30226	5.17578	5.00791	5.04459	5.30097	5.13481	5.32127	5.37106	5.49746	5.41449	4.90682	5.21742	4.78874	4.66523	5.57128	5.28184	5.47945	5.1969	5.15307	5.33672	5.09346	5.00297	5.12594	5.08138	Tbccd1	protein_coding	TBCC domain containing 1 [Source:MGI Symbol;Acc:MGI:1917823]	chr16	22813214	22857669	-1	10	ensembl_havana
ENSMUSG00000004500	Zfp324	3.92628	2.88161	4.32905	2.74377	3.77301	2.80238	3.98729	3.03211	3.88118	3.00527	3.66573	2.66314	2.92349	3.87319	2.82045	2.89239	3.66601	3.70403	3.48397	3.80016	2.11441	3.18972	3.91697	3.24727	3.49343	3.75873	2.21418	4.27742	2.87701	3.64454	2.73404	3.32877	Zfp324	protein_coding	zinc finger protein 324 [Source:MGI Symbol;Acc:MGI:2444641]	chr7	12965838	12974236	1	4	ensembl_havana
ENSMUSG00000004508	Gab2	4.10701	1.27231	3.06105	1.71338	2.26339	2.14234	3.21029	1.95309	1.90574	2.04409	3.66573	2.01723	1.67609	1.71177	1.45024	1.50371	3.9347	0	0	2.90018	0.873838	1.73173	2.38724	2.63879	1.4385	3.53697	1.77686	3.15095	1.2692	2.15438	1.52827	1.53841	Gab2	protein_coding	growth factor receptor bound protein 2-associated protein 2 [Source:MGI Symbol;Acc:MGI:1333854]	chr7	97081586	97308946	1	2	ensembl_havana
ENSMUSG00000004530	Coro1c	6.86607	7.36185	6.7185	7.4958	6.89284	7.45248	7.347	7.55765	6.86263	7.74821	7.39721	7.40433	7.59332	6.55919	7.58179	7.52803	7.2203	7.45127	7.67236	7.33393	7.38088	7.77226	7.22018	7.63198	7.46899	7.10781	7.37523	7.41339	7.35034	7.13157	7.70891	7.64762	Coro1c	protein_coding	coronin, actin binding protein 1C [Source:MGI Symbol;Acc:MGI:1345964]	chr5	113842436	113908758	-1	11	ensembl_havana
ENSMUSG00000004535	Tax1bp1	8.56374	7.79782	8.42338	7.39195	8.52035	7.27301	8.41414	7.70889	8.63143	7.71105	8.55117	7.73878	7.64961	8.767	7.62675	7.59805	8.50063	7.52562	7.43163	8.48332	7.74233	7.83594	8.6394	7.64617	8.05123	8.40715	7.80515	8.43129	8.02119	8.47323	7.53293	7.71129	Tax1bp1	protein_coding	Tax1 (human T cell leukemia virus type I) binding protein 1 [Source:MGI Symbol;Acc:MGI:1289308]	chr6	52713729	52766780	1	7	ensembl_havana
ENSMUSG00000004552	Ctse	5.14946	1.93771	4.5259	2.31868	4.64813	1.83232	4.13017	1.65719	4.83138	0.832715	4.71866	2.01723	1.06888	4.93466	3.13691	0.939494	5.27347	2.71225	2.04788	5.05857	1.80636	2.88429	5.43681	2.78275	2.61616	5.0366	2.01203	4.17621	1.93379	5.55532	2.10356	2.11547	Ctse	protein_coding	cathepsin E [Source:MGI Symbol;Acc:MGI:107361]	chr1	131638306	131675505	1	3	ensembl_havana
ENSMUSG00000004561	Mettl17	5.06453	4.90773	5.62883	5.6765	5.58139	5.63403	5.0166	5.08866	5.30226	5.40581	5.17284	5.14121	4.77332	5.0382	5.25736	5.43367	5.61686	4.97928	4.90682	5.75527	5.41368	5.31763	5.12319	5.42038	4.8261	5.64903	5.24825	5.51308	5.36433	5.40672	5.48582	5.60344	Mettl17	protein_coding	methyltransferase like 17 [Source:MGI Symbol;Acc:MGI:1098577]	chr14	51884842	51893039	1	16	ensembl_havana
ENSMUSG00000004565	Pnpla6	3.92628	3.85271	5.1803	4.46489	4.12696	4.36702	4.86137	4.78483	4.83138	4.3034	5.00791	3.63578	4.58819	3.33664	4.60817	3.97138	4.52905	4.6999	4.41801	4.88004	4.65211	4.24714	4.46974	3.43332	4.17822	5.07838	4.43481	4.17621	3.69904	4.36178	4.56149	4.54725	Pnpla6	protein_coding	patatin-like phospholipase domain containing 6 [Source:MGI Symbol;Acc:MGI:1354723]	chr8	3515384	3544267	1	20	ensembl_havana
ENSMUSG00000004567	Mcoln1	4.97429	4.37968	5.39699	4.9635	4.57332	4.48171	4.37941	3.79951	4.12781	4.51532	5.00791	3.80263	4.5208	3.33664	3.97513	4.34163	5.0653	4.35311	4.41801	5.16639	3.66169	4.45228	4.55877	4.41	3.25579	4.75683	4.16893	5.08081	4.10587	5.15047	4.4415	4.81469	Mcoln1	protein_coding	mucolipin 1 [Source:MGI Symbol;Acc:MGI:1890498]	chr8	3500457	3515232	1	11	ensembl_havana
ENSMUSG00000004568	Arhgef18	8.23501	2.57391	8.4779	1.43801	8.30605	2.14234	8.67531	2.75361	8.86185	2.50747	8.93685	3.34258	1.67609	8.50312	2.63171	3.06054	8.19641	1.91713	2.51159	8.43023	3.08624	2.49633	8.06387	2.78275	3.3795	8.26966	2.93992	8.43129	1.93379	8.29972	2.73404	3.25873	Arhgef18	protein_coding	rho/rac guanine nucleotide exchange factor (GEF) 18 [Source:MGI Symbol;Acc:MGI:2142567]	chr8	3353415	3456601	1	13	ensembl_havana
ENSMUSG00000004591	Pkn2	6.24931	6.51714	6.57025	6.46242	6.26723	6.21758	6.44055	6.63469	6.56069	6.47989	6.15271	6.6114	6.19879	6.59359	6.46749	6.38555	6.17911	6.42882	6.60586	6.14616	6.39666	6.51615	6.64004	6.23841	6.58386	6.44001	6.27508	6.27047	6.50069	5.95377	6.39082	6.35671	Pkn2	protein_coding	protein kinase N2 [Source:MGI Symbol;Acc:MGI:109211]	chr3	142790902	142882004	-1	13	ensembl_havana
ENSMUSG00000004610	Etfb	6.36036	6.12208	6.09974	6.06822	5.9201	6.16705	5.75046	6.15713	6.06455	5.83881	5.94025	6.49434	6.32268	6.20593	6.42448	6.06793	5.79622	6.19366	6.11241	5.91838	6.35324	5.85476	6.24331	6.42554	6.76493	5.7299	6.39434	5.77777	6.43166	5.81323	6.20985	6.12041	Etfb	protein_coding	electron transferring flavoprotein, beta polypeptide [Source:MGI Symbol;Acc:MGI:106098]	chr7	43444083	43457800	1	7	ensembl_havana
ENSMUSG00000004626	Stxbp2	7.5205	7.44623	7.75152	7.21513	7.75756	7.3277	7.49958	7.4373	7.14055	7.44617	7.69725	7.40433	7.30365	7.86488	7.12518	7.21699	7.72439	7.4126	7.24298	7.54841	7.81347	7.59308	7.72224	7.65556	7.94509	7.67574	7.80906	7.69528	7.60669	7.60214	7.32824	7.42985	Stxbp2	protein_coding	syntaxin binding protein 2 [Source:MGI Symbol;Acc:MGI:107370]	chr8	3630955	3643644	1	15	ensembl_havana
ENSMUSG00000004637	Wwox	3.47832	3.13507	4.61509	2.61551	3.90088	2.96893	3.65048	3.26544	2.69912	3.1392	2.2919	3.10771	1.67609	2.47281	2.82045	3.34746	3.66601	3.07117	3.26622	1.8424	2.7714	3.18972	3.61872	3.1444	2.1443	3.41185	2.39146	4.27742	3.91675	3.35117	2.62809	2.84608	Wwox	protein_coding	WW domain-containing oxidoreductase [Source:MGI Symbol;Acc:MGI:1931237]	chr8	114439655	115352708	1	9	ensembl_havana
ENSMUSG00000004642	Slbp	4.10701	4.32978	4.5259	4.13133	3.77301	2.80238	4.13017	3.36933	4.33836	4.05491	4.05207	3.95217	4.12656	4.42496	4.05248	3.69289	4.05235	3.89564	3.67313	4.25569	3.66169	4.00792	4.797	4.22071	3.78951	3.53697	3.33635	3.68074	3.69904	3.5053	3.87399	3.9341	Slbp	protein_coding	stem-loop binding protein [Source:MGI Symbol;Acc:MGI:108402]	chr5	33634952	33652574	-1	9	ensembl_havana
ENSMUSG00000004661	Arid3b	5.74829	4.97421	5.86535	5.35359	6.19422	5.44906	6.10211	5.20556	6.47419	5.40581	6.40574	5.39741	4.98816	5.96444	5.67929	4.92464	5.9252	4.93632	5.11691	6.17227	5.06474	4.85075	5.80762	5.04536	4.78194	6.45595	5.02451	5.90973	4.68257	5.95377	5.34242	5.10153	Arid3b	protein_coding	AT rich interactive domain 3B (BRIGHT-like) [Source:MGI Symbol;Acc:MGI:1930768]	chr9	57790353	57836793	-1	10	ensembl_havana
ENSMUSG00000004665	Cnn2	10.05	7.65821	10.1356	8.16516	10.3965	7.95256	10.2264	7.83219	10.1102	7.91156	10.0298	7.58122	7.52617	9.79521	7.8161	7.92668	10.2477	7.83725	7.92121	10.3188	7.86074	8.14777	10.259	8.19535	7.6641	10.4672	8.00236	10.3358	7.65797	10.6211	8.21359	8.06941	Cnn2	protein_coding	calponin 2 [Source:MGI Symbol;Acc:MGI:105093]	chr10	79988584	79996062	1	2	ensembl_havana
ENSMUSG00000004667	Polr2e	7.72802	8.30998	7.74165	8.05201	7.70597	8.02054	7.78524	8.14921	7.63507	8.17982	7.69725	8.20524	8.06483	7.947	8.11099	8.07645	8.0414	8.02325	8.06747	7.93127	7.97494	8.21975	7.80646	8.04282	8.46141	7.88442	8.04275	7.78394	8.22533	8.14998	8.17883	8.20828	Polr2e	protein_coding	polymerase (RNA) II (DNA directed) polypeptide E [Source:MGI Symbol;Acc:MGI:1913670]	chr10	80035949	80039795	-1	5	ensembl_havana
ENSMUSG00000004677	Myo9b	7.16017	6.40112	7.38383	6.71805	7.36151	6.89252	7.48636	7.15428	7.42051	7.08042	7.59918	6.7608	6.94082	7.00489	6.93401	6.53583	7.23281	6.83187	6.97287	7.23833	6.83573	6.86396	6.8662	6.76593	6.42062	7.1476	6.89117	7.2734	6.68005	7.00805	6.97546	6.84906	Myo9b	protein_coding	myosin IXb [Source:MGI Symbol;Acc:MGI:106624]	chr8	71272714	71360713	1	6	ensembl_havana
ENSMUSG00000004698	Hdac9	5.22966	4.27808	4.69909	4.57245	5.23821	4.42551	4.86137	5.57502	5.08594	6.07442	4.91779	5.78406	5.34059	4.93466	4.84401	4.58174	4.94875	4.06477	5.35653	5.16639	6.26229	6.43139	5.61346	6.33501	6.33151	4.99358	6.20562	4.46073	5.92925	5.48293	6.59444	6.14003	Hdac9	protein_coding	histone deacetylase 9 [Source:MGI Symbol;Acc:MGI:1931221]	chr12	34047580	34917095	-1	12	ensembl_havana
ENSMUSG00000004707	Ly9	5.99772	5.8835	6.32795	6.38584	5.94998	5.84157	5.70552	6.17158	6.12258	6.09104	6.33786	6.31265	6.22019	6.29225	6.04373	5.46399	6.46027	5.89022	6.54662	6.57579	6.65684	7.04604	6.5775	6.7397	6.98542	6.15774	6.92037	6.16876	6.95884	6.17666	6.6223	6.83107	Ly9	protein_coding	lymphocyte antigen 9 [Source:MGI Symbol;Acc:MGI:96885]	chr1	171588624	171607410	-1	5	ensembl_havana
ENSMUSG00000004709	Cd244a	2.82517	1.93771	1.97758	1.09737	0	1.83232	1.40658	1.65719	2.69912	1.74119	1.55998	2.01723	3.11846	0	0.900153	1.50371	2.29214	0.945284	1.36036	1.19726	1.80636	3.09492	2.73163	3.03362	1.83414	1.55022	2.82109	2.645	2.56949	1.10474	2.51374	1.94753	Cd244a	protein_coding	CD244 molecule A [Source:MGI Symbol;Acc:MGI:109294]	chr1	171559193	171609746	1	4	ensembl_havana
ENSMUSG00000004730	Adgre1	5.14946	3.70395	5.29271	2.31868	5.94998	2.96893	5.70552	3.36933	5.65668	2.50747	4.71866	3.63578	2.43061	5.73712	3.27242	3.79181	5.82956	2.90284	3.14363	5.44858	3.34452	3.58808	5.38905	4.06042	3.3795	5.44061	4.35151	5.18868	3.77532	5.75294	4.00676	3.25873	Adgre1	protein_coding	adhesion G protein-coupled receptor E1 [Source:MGI Symbol;Acc:MGI:106912]	chr17	57358691	57483527	1	5	ensembl_havana
ENSMUSG00000004748	Mtfp1	4.66379	5.57625	3.67279	5.85753	3.77301	5.94515	4.13017	5.75842	3.58353	6.26229	3.87179	5.98834	5.86011	4.08145	6.46749	5.686	4.16112	6.05995	6.11241	4.35018	6.04303	5.86915	4.164	5.71775	5.61149	3.9509	5.79709	4.06737	5.97848	3.77152	5.86972	5.76376	Mtfp1	protein_coding	mitochondrial fission process 1 [Source:MGI Symbol;Acc:MGI:1916686]	chr11	4091480	4095445	-1	2	ensembl_havana
ENSMUSG00000004768	Rab23	3.71962	3.85271	3.29498	3.98325	3.77301	3.49113	2.92681	4.00702	1.90574	3.83568	3.42526	3.54451	4.2145	3.62972	3.39628	4.58174	3.8066	4.14243	3.14363	3.13064	4.2717	4.20237	3.91697	4.22071	3.3795	3.27483	3.647	4.06737	3.61851	3.17858	3.38155	4.2187	Rab23	protein_coding	RAB23, member RAS oncogene family [Source:MGI Symbol;Acc:MGI:99833]	chr1	33719887	33742564	1	10	ensembl_havana
ENSMUSG00000004771	Rab11a	8.44277	7.9293	8.41098	7.74989	8.37925	7.92241	8.61583	7.979	8.50623	7.73241	8.36761	7.87145	8.1171	8.83328	8.1155	8.12943	8.54145	7.96031	7.82476	8.60808	7.89141	7.81378	8.63429	7.75056	8.1971	8.28312	8.00917	8.18654	8.00147	8.26776	7.65934	7.76281	Rab11a	protein_coding	RAB11A, member RAS oncogene family [Source:MGI Symbol;Acc:MGI:1858202]	chr9	64715299	64737758	-1	9	ensembl_havana
ENSMUSG00000004788	Eif2b2	6.46347	6.63483	6.50173	6.42464	6.79746	6.60685	6.94462	6.65539	6.89629	6.63532	6.80818	6.82038	6.83382	6.41274	6.88198	6.65887	6.67727	6.68387	6.98185	6.49537	6.64488	6.76736	6.88353	6.65803	6.77623	6.54803	6.54254	6.63707	6.78525	6.67599	6.43076	6.60273	Eif2b2	protein_coding	eukaryotic translation initiation factor 2B, subunit 2 beta [Source:MGI Symbol;Acc:MGI:2145118]	chr12	85219481	85226628	1	7	ensembl_havana
ENSMUSG00000004789	Dlst	7.42152	8.32598	7.6068	8.35287	7.53909	8.2113	7.89938	8.45691	7.61499	8.37573	7.81427	8.29548	8.3726	7.701	8.09736	8.38449	7.68849	8.16956	8.33242	7.53841	8.26384	8.2448	7.67323	8.25212	8.34482	7.74222	8.27806	7.63934	8.33336	7.63591	8.23405	8.14416	Dlst	protein_coding	dihydrolipoamide S-succinyltransferase (E2 component of 2-oxo-glutarate complex) [Source:MGI Symbol;Acc:MGI:1926170]	chr12	85110833	85134845	1	13	ensembl_havana
ENSMUSG00000004798	Ulk2	5.69278	4.32978	5.58535	4.67255	6.09073	3.95539	6.46772	4.74675	6.00408	4.70006	6.02902	4.26965	4.29738	5.60845	4.70717	4.73877	5.98561	4.14243	4.36413	6.00806	4.74462	4.90764	5.91269	4.7967	4.68933	5.87918	4.79154	6.08748	4.46951	5.81323	4.64535	4.95419	Ulk2	protein_coding	unc-51 like kinase 2 [Source:MGI Symbol;Acc:MGI:1352758]	chr11	61775649	61855073	-1	3	ensembl_havana
ENSMUSG00000004815	Dgkq	4.54343	2.73595	4.61509	2.86156	3.77301	2.80238	4.77701	3.72313	4.685	3.47942	3.87179	3.72161	3.82514	3.87319	3.51035	3.34746	4.35678	3.48301	3.67313	3.80016	3.08624	3.51672	4.04576	3.03362	2.61616	4.47345	3.57538	4.17621	3.3458	4.77945	3.38155	4.0213	Dgkq	protein_coding	diacylglycerol kinase, theta [Source:MGI Symbol;Acc:MGI:102918]	chr5	108646693	108669672	-1	11	ensembl_havana
ENSMUSG00000004837	Grap	8.22526	9.3443	8.51314	9.47947	8.36823	9.51524	8.40714	9.84781	8.17711	9.87261	8.34185	9.97455	9.93699	8.53002	9.63075	9.79086	8.55646	9.58378	9.75342	8.59849	10.1108	10.1491	8.6394	10.2306	10.3049	8.69253	10.2036	8.44223	10.1661	8.50556	10.2821	10.109	Grap	protein_coding	GRB2-related adaptor protein [Source:MGI Symbol;Acc:MGI:1918770]	chr11	61653265	61672784	1	2	ensembl_havana
ENSMUSG00000004843	Chmp2b	7.56755	6.46029	7.47004	6.75657	7.23375	6.76243	7.45954	6.78315	7.39719	6.82615	7.36347	6.9416	6.92787	7.53391	6.93401	6.78431	7.14283	6.41323	6.73884	7.41268	6.87718	6.86396	7.49294	6.73085	6.9359	6.95921	6.67692	7.1719	6.86596	7.08342	6.79137	6.56695	Chmp2b	protein_coding	charged multivesicular body protein 2B [Source:MGI Symbol;Acc:MGI:1916192]	chr16	65539128	65562726	-1	2	ensembl_havana
ENSMUSG00000004846	Plod3	3.71962	4.87331	4.85369	5.33334	4.91372	5.26913	3.82869	4.99432	4.33836	5.0791	4.60774	4.79027	5.13059	4.2634	4.55599	5.46399	4.44548	4.59331	5.8038	5.00148	5.44159	4.66523	4.86841	4.89504	3.95775	4.27216	4.99736	4.83736	4.51472	5.36705	5.30852	5.68583	Plod3	protein_coding	procollagen-lysine, 2-oxoglutarate 5-dioxygenase 3 [Source:MGI Symbol;Acc:MGI:1347008]	chr5	136987019	136996648	1	6	ensembl_havana
ENSMUSG00000004849	Ap1s1	4.87803	4.97421	4.5259	5.01525	5.33195	4.42551	5.0166	4.24413	3.58353	4.41325	4.91779	4.48132	4.12656	4.82311	4.32609	5.04985	5.0653	4.59331	4.46996	4.60138	5.0284	4.66523	4.93644	4.65421	4.99036	4.99358	4.58824	5.02369	4.6424	4.83866	5.06634	5.23521	Ap1s1	protein_coding	adaptor protein complex AP-1, sigma 1 [Source:MGI Symbol;Acc:MGI:1098244]	chr5	137034993	137046135	-1	5	ensembl_havana
ENSMUSG00000004865	Srpk1	7.00929	7.96242	6.94181	7.82068	6.54683	7.81166	6.52056	7.93312	6.9928	8.00663	7.1225	7.843	7.88221	6.78437	7.79937	7.90474	7.14283	7.87186	7.79452	6.49537	7.74233	7.77226	6.04185	7.75056	7.80868	6.79352	7.70803	6.63707	7.68788	6.62645	7.76935	7.7437	Srpk1	protein_coding	serine/arginine-rich protein specific kinase 1 [Source:MGI Symbol;Acc:MGI:106908]	chr17	28587648	28622709	-1	13	ensembl_havana
ENSMUSG00000004880	Lbr	8.79879	8.44209	8.75309	8.22408	8.97372	7.93253	8.69268	8.29814	8.43931	8.15632	8.53611	8.28142	8.18398	8.91036	8.03679	8.33203	8.88854	8.05874	8.11311	8.72732	8.14157	8.34347	8.97078	8.4403	8.49941	8.93919	8.18789	8.86844	8.16635	9.05995	8.49741	8.46313	Lbr	protein_coding	lamin B receptor [Source:MGI Symbol;Acc:MGI:2138281]	chr1	181815335	181843046	-1	8	ensembl_havana
ENSMUSG00000004895	Prcc	3.92628	4.27808	4.10104	4.76616	4.57332	4.90813	3.21029	4.29779	4.685	4.12116	3.66573	3.87934	3.82514	4.82311	4.2624	3.69289	4.60803	4.28624	3.99015	4.04583	3.84001	4.10842	4.164	4.57731	3.95775	4.34243	4.55138	3.34996	4.37462	4.77945	5.14527	4.57634	Prcc	protein_coding	papillary renal cell carcinoma (translocation-associated) [Source:MGI Symbol;Acc:MGI:2137738]	chr3	87858903	87885608	-1	1	ensembl_havana
ENSMUSG00000004896	Rrnad1	4.87803	3.92171	4.77846	4.22222	4.49442	3.87373	4.59186	4.00702	4.33836	4.12116	3.66573	4.43124	4.29738	4.42496	4.19576	4.27479	4.52905	3.59775	4.18922	4.67625	4.20814	2.99345	4.46974	3.81458	4.03505	4.53475	4.58824	4.62336	3.00924	4.71771	4.12833	4.25513	Rrnad1	protein_coding	ribosomal RNA adenine dimethylase domain containing 1 [Source:MGI Symbol;Acc:MGI:2387197]	chr3	87922601	87930717	-1	12	ensembl_havana
ENSMUSG00000004897	Hdgf	8.52453	9.79984	8.18929	10.003	8.39019	9.91157	8.27496	9.85342	7.80419	9.91641	7.89915	9.70501	9.42673	7.85073	9.89899	9.88209	8.47452	9.46221	9.85703	8.30016	9.74008	10.0107	8.34615	10.0636	9.74467	8.70591	9.79539	8.34065	9.76209	8.55053	10.1721	10.1015	Hdgf	protein_coding	heparin binding growth factor [Source:MGI Symbol;Acc:MGI:1194494]	chr3	87906321	87916132	1	6	ensembl_havana
ENSMUSG00000004929	Thop1	3.92628	6.1654	3.67279	6.70235	4.01834	6.35933	3.82869	6.08267	4.685	6.10748	1.55998	5.98834	5.65538	2.96843	6.11759	6.06793	4.35678	5.97758	6.01086	3.92822	6.079	6.47909	3.24231	6.5515	5.75547	4.12046	5.81274	3.68074	6.26969	3.99618	6.80966	6.63765	Thop1	protein_coding	thimet oligopeptidase 1 [Source:MGI Symbol;Acc:MGI:1354165]	chr10	81070035	81082559	1	5	ensembl_havana
ENSMUSG00000004931	Apba3	4.77489	5.15702	4.43083	5.41268	4.41095	5.50437	4.6874	5.02645	4.52207	5.43215	4.35649	5.10972	4.77332	4.57023	4.96898	5.55129	4.68292	5.38284	5.30025	4.88004	4.99112	5.37927	4.86841	5.52646	4.6407	4.75683	4.9697	4.7695	5.50538	5.00297	5.69707	5.86152	Apba3	protein_coding	amyloid beta (A4) precursor protein-binding, family A, member 3 [Source:MGI Symbol;Acc:MGI:1888527]	chr10	81266960	81273246	1	11	ensembl_havana
ENSMUSG00000004933	Matk	3.92628	0.772092	4.10104	1.09737	3.47722	0.890406	2.92681	0	3.20806	0.832715	1.55998	0.817224	1.06888	2.96843	1.45024	0.939494	3.8066	0.945284	0	3.80016	1.41417	0	3.24231	1.85362	0.891569	3.9509	1.14626	3.82144	0	3.64454	1.52827	0.561876	Matk	protein_coding	megakaryocyte-associated tyrosine kinase [Source:MGI Symbol;Acc:MGI:99259]	chr10	81252935	81263365	1	11	ensembl_havana
ENSMUSG00000004934	Pias4	5.80175	6.07741	5.67105	6.29454	5.97925	6.20093	5.9174	6.0673	6.06455	6.1398	5.57785	5.74359	6.10985	5.73712	5.96589	6.1448	6.30298	6.19366	6.2225	6.53614	6.27785	6.44105	6.37173	6.31146	6.20342	6.34052	6.12012	5.84526	5.65421	6.28706	6.82173	6.57418	Pias4	protein_coding	protein inhibitor of activated STAT 4 [Source:MGI Symbol;Acc:MGI:2136940]	chr10	81153266	81167923	-1	5	ensembl_havana
ENSMUSG00000004936	Map2k1	8.17551	8.38215	8.06025	8.10074	8.04739	8.07636	8.05078	8.11225	7.98713	8.15236	8.00142	8.17893	7.9606	8.07426	8.01279	8.01635	8.11085	8.08848	7.8347	8.06963	8.204	8.30428	7.99375	8.38214	8.22623	8.36135	8.18187	8.05732	8.34592	7.96306	8.35106	8.33069	Map2k1	protein_coding	mitogen-activated protein kinase kinase 1 [Source:MGI Symbol;Acc:MGI:1346866]	chr9	64185770	64253631	-1	4	ensembl_havana
ENSMUSG00000004937	Sgta	7.23979	7.42262	6.92446	7.58841	7.10688	7.51442	7.20892	7.71383	6.89629	7.81478	6.90519	7.51064	7.57682	6.87106	7.63306	7.75341	6.98902	7.44362	7.70524	6.92187	7.57605	7.60173	6.75755	7.48711	7.2595	7.31421	7.53949	6.92913	7.21994	6.81516	7.72827	7.68816	Sgta	protein_coding	small glutamine-rich tetratricopeptide repeat (TPR)-containing, alpha [Source:MGI Symbol;Acc:MGI:1098703]	chr10	81044075	81060181	-1	7	ensembl_havana
ENSMUSG00000004945	Tmem242	4.10701	4.94135	4.9252	5.01525	4.91372	4.7795	4.48954	4.6261	3.88118	4.51532	4.05207	4.86762	4.71421	4.82311	4.79982	5.3056	4.26227	4.93632	4.30815	4.15457	4.33258	4.63185	4.37485	4.53726	4.99036	4.27216	4.58824	3.94964	4.9026	5.00297	4.47245	4.54725	Tmem242	protein_coding	transmembrane protein 242 [Source:MGI Symbol;Acc:MGI:1917794]	chr17	5410870	5440259	-1	3	ensembl_havana
ENSMUSG00000004947	Dtx2	6.12899	5.73804	5.79074	6.04351	6.40303	6.29804	5.87744	5.59659	6.12258	5.55707	5.74441	5.5923	5.17511	5.7974	5.92534	5.80919	5.79622	5.74839	5.95727	5.72032	5.32657	5.60246	5.2885	5.58655	5.45153	6.09807	5.79709	6.11508	5.63386	6.03195	5.94887	6.00749	Dtx2	protein_coding	deltex 2, E3 ubiquitin ligase [Source:MGI Symbol;Acc:MGI:1921448]	chr5	135994800	136032872	1	9	ensembl_havana
ENSMUSG00000004952	Rasa4	5.74829	5.46507	5.54052	5.35359	5.08507	5.44906	4.37941	4.89337	4.83138	4.97546	5.17284	4.9048	5.08466	5.60845	5.25736	5.27173	5.41199	5.50549	5.05022	5.05857	4.65211	4.79152	5.69428	4.92638	4.73638	5.23434	5.05115	4.90218	4.55855	5.24104	4.82394	5.01919	Rasa4	protein_coding	RAS p21 protein activator 4 [Source:MGI Symbol;Acc:MGI:1858600]	chr5	136083916	136111860	1	13	ensembl_havana
ENSMUSG00000004980	Hnrnpa2b1	10.3165	10.9543	10.5517	11.0297	10.2968	10.9127	10.5333	11.0682	10.3808	11.0077	10.6533	11.1178	11.2087	10.6466	11.1289	11.0693	10.6869	11.216	11.2008	10.6077	11.1667	11.0043	10.4958	11.0081	11.1732	10.5108	11.0749	10.4102	11.0746	10.3173	10.9257	10.9785	Hnrnpa2b1	protein_coding	heterogeneous nuclear ribonucleoprotein A2/B1 [Source:MGI Symbol;Acc:MGI:104819]	chr6	51460932	51469894	-1	13	ensembl_havana
ENSMUSG00000004994	Ccdc130	4.26761	5.00633	5.67105	5.41268	5.18894	5.30072	5.22202	5.57502	4.96427	5.0791	5.24874	5.2022	5.17511	5.91088	5.6547	5.08928	5.45536	5.17679	5.4107	5.11349	4.83155	4.96237	5.00141	5.04536	4.30847	5.1969	5.15307	5.23973	5.0326	5.72183	5.20177	5.04022	Ccdc130	protein_coding	coiled-coil domain containing 130 [Source:MGI Symbol;Acc:MGI:1914986]	chr8	84257795	84270380	-1	7	ensembl_havana
ENSMUSG00000004996	Mri1	7.16017	6.98844	7.31894	7.34216	7.12008	7.20785	7.25643	7.46101	7.34938	7.45903	7.22	7.18011	7.49138	6.66003	7.31765	7.23468	7.47331	7.53285	7.58672	7.34544	7.69094	7.49439	7.24722	7.5183	7.23514	7.2053	7.33784	7.21081	7.21994	7.26706	7.57987	7.41382	Mri1	protein_coding	methylthioribose-1-phosphate isomerase 1 [Source:MGI Symbol;Acc:MGI:1915123]	chr8	84249906	84257326	-1	5	ensembl_havana
ENSMUSG00000005034	Prkacb	6.96311	6.44865	7.04171	6.70235	7.30484	6.51557	7.30243	6.74503	7.46605	6.81619	7.39721	6.6226	6.39973	7.28301	6.54983	6.88857	7.28182	6.56197	6.83111	7.12262	6.70368	6.68025	7.12133	6.73085	6.65903	7.30544	6.7356	7.42447	6.51188	7.16665	6.90914	6.7376	Prkacb	protein_coding	protein kinase, cAMP dependent, catalytic, beta [Source:MGI Symbol;Acc:MGI:97594]	chr3	146729574	146812990	-1	8	ensembl_havana
ENSMUSG00000005043	Sgsh	4.54343	1.27231	4.85369	2.14369	5.5427	0.890406	5.28447	1.65719	4.33836	1.74119	5.94025	1.33573	0	4.7022	2.82045	0	5.12023	1.51154	2.86195	5.36051	2.11441	1.96405	5.18042	1.85362	2.1443	5.44061	2.21418	5.77777	2.17814	5.40672	2.62809	1.53841	Sgsh	protein_coding	N-sulfoglucosamine sulfohydrolase (sulfamidase) [Source:MGI Symbol;Acc:MGI:1350341]	chr11	119343425	119355536	-1	6	ensembl_havana
ENSMUSG00000005054	Cstb	6.96311	7.23203	6.69823	6.57879	7.01093	6.99262	7.12609	6.8565	6.89629	6.79605	7.06067	7.04512	6.71824	7.21835	6.61503	6.88857	7.28182	7.15595	6.92715	7.36821	7.05932	7.001	7.38751	7.04114	7.36056	7.28775	7.10971	6.8817	7.28009	7.26706	6.87481	6.96358	Cstb	protein_coding	cystatin B [Source:MGI Symbol;Acc:MGI:109514]	chr10	78425669	78427622	1	1	ensembl_havana
ENSMUSG00000005057	Sh2b2	4.77489	4.5198	4.21954	4.6066	4.78703	4.82366	3.82869	4.85809	4.12781	4.90199	4.35649	4.97639	4.93737	3.87319	4.84401	5.04985	4.60803	4.6999	4.8294	4.25569	4.91354	5.18583	3.91697	4.863	4.6407	3.9509	4.7269	4.37198	4.68257	3.77152	4.93919	4.76502	Sh2b2	protein_coding	SH2B adaptor protein 2 [Source:MGI Symbol;Acc:MGI:1345171]	chr5	136218147	136246556	-1	5	ensembl_havana
ENSMUSG00000005069	Pex5	5.74829	5.5975	5.71206	5.7394	5.58139	5.47698	5.87744	5.61784	4.83138	5.97043	5.45506	5.54599	5.30097	4.93466	5.57828	5.66004	5.61686	5.35048	5.63204	4.81525	5.80599	5.88341	5.33965	5.78768	5.45153	5.59249	5.40107	5.59379	5.50538	5.95377	5.93783	5.68583	Pex5	protein_coding	peroxisomal biogenesis factor 5 [Source:MGI Symbol;Acc:MGI:1098808]	chr6	124396816	124415067	-1	8	ensembl_havana
ENSMUSG00000005078	Jkamp	5.99772	6.58252	6.37977	6.23029	6.03607	6.35933	6.59637	6.50383	6.17837	6.46721	6.75712	6.27055	6.62504	6.33354	6.67741	6.27019	6.32653	6.65766	6.42029	6.14616	6.51957	5.82553	6.10234	6.03777	6.46319	5.80647	6.43537	5.77777	6.22959	6.15353	6.34975	6.10053	Jkamp	protein_coding	JNK1/MAPK8-associated membrane protein [Source:MGI Symbol;Acc:MGI:1915057]	chr12	72085589	72101461	1	7	ensembl_havana
ENSMUSG00000005087	Cd44	7.25903	8.9158	7.04171	8.96296	7.55861	8.91179	7.45954	8.71039	6.75667	8.7103	6.92845	8.61719	8.6221	7.36496	9.00271	8.82497	7.06097	8.38459	8.63793	6.84282	8.63705	8.70017	7.35058	8.73398	8.38965	7.31421	8.32521	7.1587	8.63661	7.40077	8.66585	8.44155	Cd44	protein_coding	CD44 antigen [Source:MGI Symbol;Acc:MGI:88338]	chr2	102811141	102901665	-1	9	ensembl_havana
ENSMUSG00000005102	Eif2ak4	5.30564	4.56363	5.58535	5.16024	5.03018	4.73395	5.15674	5.17721	4.96427	5.29538	4.82166	5.07752	4.8301	4.2634	5.12036	5.00931	4.52905	4.4782	5.14913	5.40521	5.29633	5.01511	5.18042	5.01652	4.53823	5.0366	5.07732	4.90218	4.93621	5.00297	4.72461	4.93185	Eif2ak4	protein_coding	eukaryotic translation initiation factor 2 alpha kinase 4 [Source:MGI Symbol;Acc:MGI:1353427]	chr2	118388618	118475234	1	8	ensembl_havana
ENSMUSG00000005103	Wdr1	9.59249	8.6109	9.33201	8.78431	9.59838	8.79741	9.52303	8.95334	9.32431	8.95243	9.36968	8.97707	8.85883	9.34834	8.84858	8.90173	9.50639	8.75285	8.74458	9.51739	8.95523	9.06934	9.39016	8.98347	8.85692	9.61829	9.00296	9.56551	8.94393	9.46417	9.06907	8.97413	Wdr1	protein_coding	WD repeat domain 1 [Source:MGI Symbol;Acc:MGI:1337100]	chr5	38526813	38563221	-1	11	ensembl_havana
ENSMUSG00000005107	Slc2a9	3.47832	0.772092	3.06105	0.6506	3.10473	0	2.92681	0.780733	3.58353	1.35731	3.87179	1.33573	0	2.47281	1.45024	0	2.90619	0.945284	2.04788	2.90018	1.41417	0.660209	3.00945	1.20603	0.891569	3.65211	0	2.645	0.769892	2.75552	1.271	1.75742	Slc2a9	protein_coding	solute carrier family 2 (facilitated glucose transporter), member 9 [Source:MGI Symbol;Acc:MGI:2152844]	chr5	38349273	38503143	-1	12	ensembl_havana
ENSMUSG00000005125	Ndrg1	4.10701	3.70395	3.97192	3.33873	4.71925	4.58795	4.37941	3.94111	3.88118	3.47942	4.35649	3.72161	3.29019	4.42496	2.82045	3.97138	2.90619	4.59331	3.91719	4.43886	3.56351	3.58808	3.61872	3.03362	2.61616	4.27216	3.50002	4.27742	2.73143	4.36178	3.01194	3.1851	Ndrg1	protein_coding	N-myc downstream regulated gene 1 [Source:MGI Symbol;Acc:MGI:1341799]	chr15	66929318	66969640	-1	13	ensembl_havana
ENSMUSG00000005142	Man2b1	7.76886	5.5975	7.70149	6.05592	7.95464	5.65862	7.81728	5.79619	7.42051	6.04058	7.94551	5.31696	5.26022	7.32457	5.44118	5.80919	7.70655	5.38284	6.02829	7.77823	5.6473	5.63651	7.51536	5.75314	5.02866	8.08218	5.50109	7.89162	5.67427	7.81612	6.01342	5.86152	Man2b1	protein_coding	mannosidase 2, alpha B1 [Source:MGI Symbol;Acc:MGI:107286]	chr8	85083270	85098282	1	6	ensembl_havana
ENSMUSG00000005150	Wdr83	4.87803	4.87331	4.99332	5.13706	4.57332	5.09989	4.59186	5.59659	5.19815	5.35165	4.82166	4.86762	5.17511	3.87319	5.19049	5.08928	4.88674	5.24879	5.48831	5.49067	5.46896	5.16264	4.93644	4.9871	4.68933	5.50329	5.22504	5.02369	5.31407	5.05383	5.37554	5.16034	Wdr83	protein_coding	WD repeat domain containing 83 [Source:MGI Symbol;Acc:MGI:1915086]	chr8	85075035	85081306	-1	10	ensembl_havana
ENSMUSG00000005161	Prdx2	7.80857	7.82509	7.73171	7.32688	7.67051	7.59307	7.51269	7.49011	7.71269	7.36647	7.72409	7.44275	7.61771	7.53391	7.47345	7.65172	7.23281	7.84888	7.71603	7.67247	7.32954	7.29024	7.87741	7.42263	7.82509	7.51009	7.50135	7.72245	7.46418	7.77124	7.41841	7.43383	Prdx2	protein_coding	peroxiredoxin 2 [Source:MGI Symbol;Acc:MGI:109486]	chr8	84969587	84974834	1	8	ensembl_havana
ENSMUSG00000005198	Polr2a	8.56374	7.41666	8.45996	8.00798	8.23503	8.0672	8.90632	8.18879	8.92844	8.36209	9.04724	7.97557	8.71548	8.09842	8.35952	7.84264	8.39879	8.1272	7.98061	8.35246	8.03112	8.05952	8.00963	8.02845	7.64573	8.2192	7.93957	8.29913	7.8858	8.07809	8.08182	7.99327	Polr2a	protein_coding	polymerase (RNA) II (DNA directed) polypeptide A [Source:MGI Symbol;Acc:MGI:98086]	chr11	69733997	69758637	-1	4	ensembl_havana
ENSMUSG00000005204	Senp3	5.44655	6.79052	5.29271	6.48095	5.08507	6.65653	5.15674	6.74503	6.12258	6.34778	5.32084	6.6226	6.45494	4.42496	6.67741	6.63242	5.12023	6.86661	6.49741	5.31437	6.59606	6.50698	5.73306	6.43647	6.62193	4.59356	6.62466	5.63251	6.10211	5.55532	6.30747	6.55239	Senp3	protein_coding	SUMO/sentrin specific peptidase 3 [Source:MGI Symbol;Acc:MGI:2158736]	chr11	69673115	69682084	-1	9	ensembl_havana
ENSMUSG00000005225	Plekha8	3.1884	2.39135	3.06105	3.25509	2.26339	3.5967	2.57367	3.26544	2.69912	3.1392	0	2.97418	2.92349	1.71177	2.63171	3.58668	1.84741	2.71225	3.58165	3.3293	2.7714	3.09492	3.00945	3.1444	1.4385	1.96086	2.54932	2.30487	2.56949	1.72299	2.73404	2.74723	Plekha8	protein_coding	pleckstrin homology domain containing, family A (phosphoinositide binding specific) member 8 [Source:MGI Symbol;Acc:MGI:2681164]	chr6	54595111	54645839	1	2	ensembl_havana
ENSMUSG00000005233	Spc25	4.10701	3.62339	4.21954	4.17749	4.41095	4.10603	3.82869	3.87205	4.685	3.66852	3.87179	3.80263	4.03291	4.2634	3.39628	3.34746	3.51022	3.80302	4.36413	4.67625	3.7536	2.99345	4.46974	3.67392	4.73638	3.65211	3.84271	3.94964	3.98258	4.36178	3.82688	3.7421	Spc25	protein_coding	SPC25, NDC80 kinetochore complex component, homolog (S. cerevisiae) [Source:MGI Symbol;Acc:MGI:1913692]	chr2	69193895	69206194	-1	9	ensembl_havana
ENSMUSG00000005237	Dnah2	3.1884	1.27231	3.06105	0	2.60128	2.14234	2.92681	0.780733	0	0.832715	0	1.33573	1.67609	3.33664	0.900153	0.939494	3.51022	0.945284	0.83491	4.04583	1.41417	0.660209	2.73163	1.56586	0	3.75873	1.14626	3.34996	1.2692	2.15438	1.74652	1.75742	Dnah2	protein_coding	dynein, axonemal, heavy chain 2 [Source:MGI Symbol;Acc:MGI:107731]	chr11	69420809	69549110	-1	6	ensembl_havana
ENSMUSG00000005262	Ufd1	7.27802	7.55882	7.05771	7.23163	6.87737	7.28885	6.84454	7.40711	7.27457	7.37328	7.03946	7.5639	7.49138	7.07961	7.32546	7.43161	6.88184	7.75927	7.52667	7.05408	7.43046	7.34276	7.16453	7.3666	7.90962	6.9814	7.74114	6.97505	7.673	6.62645	6.95369	7.24294	Ufd1	protein_coding	ubiquitin recognition factor in ER-associated degradation 1 [Source:MGI Symbol;Acc:MGI:109353]	chr16	18811779	18835261	1	11	ensembl_havana
ENSMUSG00000005267	Zfp287	4.26761	0.772092	3.29498	0.6506	3.30297	0	3.98729	1.65719	3.88118	2.04409	3.13652	1.33573	1.06888	2.96843	2.15868	0	3.33555	2.23336	1.74469	4.15457	0	1.11145	2.73163	2.47887	1.4385	2.76253	1.77686	2.30487	1.93379	3.17858	0.556893	1.2801	Zfp287	protein_coding	zinc finger protein 287 [Source:MGI Symbol;Acc:MGI:2176561]	chr11	62700356	62731905	-1	6	ensembl_havana
ENSMUSG00000005299	Letm1	7.56755	7.82958	7.27855	8.05201	7.62494	8.04406	7.57647	8.14189	7.37348	8.16812	7.78908	7.89473	7.97955	7.36496	8.01279	7.83106	7.32922	7.84308	8.12531	7.48735	7.93624	8.031	6.9834	7.75056	7.55679	7.62025	7.80906	7.47861	7.71718	7.39091	7.97782	8.10976	Letm1	protein_coding	leucine zipper-EF-hand containing transmembrane protein 1 [Source:MGI Symbol;Acc:MGI:1932557]	chr5	33739673	33782817	-1	6	ensembl_havana
ENSMUSG00000005312	Ubqln1	8.41731	8.65969	8.36672	9.13513	8.33465	9.02487	8.16307	8.9782	8.50623	9.16364	8.35908	8.76854	8.87241	8.04969	9.12861	9.17575	8.27718	9.07349	9.09611	8.38631	8.98161	8.9321	8.22896	8.74281	8.47535	8.29203	8.7762	8.26873	8.80755	8.34637	8.97901	8.95903	Ubqln1	protein_coding	ubiquilin 1 [Source:MGI Symbol;Acc:MGI:1860276]	chr13	58176156	58215653	-1	4	ensembl_havana
ENSMUSG00000005354	Txn2	8.48423	9.28497	8.26014	9.25703	8.3403	9.38498	8.51526	9.43255	8.43931	9.45608	8.44225	9.40605	9.42673	8.2463	9.40971	9.53292	8.44793	9.6699	9.58697	8.51426	9.33958	9.37568	8.48325	9.42456	9.8244	8.52135	9.42708	8.58232	9.47243	8.3866	9.41407	9.29931	Txn2	protein_coding	thioredoxin 2 [Source:MGI Symbol;Acc:MGI:1929468]	chr15	77915047	77929006	-1	7	ensembl_havana
ENSMUSG00000005362	Crbn	5.69278	4.60618	5.39699	3.87536	5.41998	3.87373	4.77701	4.24413	5.87498	4.74277	5.63553	4.9048	4.4501	5.13481	4.70717	4.88037	5.65456	4.6999	4.90682	5.21742	5.26543	4.49003	6.07241	5.07363	5.23929	5.78139	4.51356	5.554	5.0326	5.32626	4.58999	4.79007	Crbn	protein_coding	cereblon [Source:MGI Symbol;Acc:MGI:1913277]	chr6	106780201	106800077	-1	5	ensembl_havana
ENSMUSG00000005364	Il5ra	3.92628	3.85271	3.29498	3.75873	4.01834	3.78717	4.37941	3.72313	4.83138	3.57706	4.05207	4.15091	3.58232	3.87319	2.98734	2.70202	4.52905	3.48301	3.48397	4.15457	3.84001	4.10842	4.86841	4.16923	4.30847	4.65006	3.78038	4.90218	3.91675	4.6532	3.62133	3.88845	Il5ra	protein_coding	interleukin 5 receptor, alpha [Source:MGI Symbol;Acc:MGI:96558]	chr6	106710357	106749037	-1	3	ensembl_havana
ENSMUSG00000005370	Msh6	5.85329	5.44177	5.54052	5.57668	5.76066	5.26913	5.15674	5.41428	5.73317	5.40581	6.40574	5.89905	5.7467	5.91088	5.46967	6.1448	5.76208	5.38284	5.78342	6.11958	5.71746	5.78055	6.01063	5.5668	5.92751	6.25202	5.91782	5.28904	5.91246	5.81323	6.08525	5.83769	Msh6	protein_coding	mutS homolog 6 [Source:MGI Symbol;Acc:MGI:1343961]	chr17	87975062	87990892	1	3	ensembl_havana
ENSMUSG00000005371	Fbxo11	7.11864	7.26559	6.94181	7.57122	6.95309	6.90284	6.84454	7.306	7.14055	7.58761	6.90519	7.44275	7.27326	6.9791	7.43785	7.44687	7.0037	7.08887	7.39178	6.93717	7.22904	7.48039	6.9176	7.61765	7.07965	7.12784	7.38573	7.23617	7.44095	6.73951	7.41443	7.20153	Fbxo11	protein_coding	F-box protein 11 [Source:MGI Symbol;Acc:MGI:2147134]	chr17	87990859	88065291	-1	6	ensembl_havana
ENSMUSG00000005374	Tbl2	4.77489	5.93448	4.99332	6.49012	5.50294	6.51557	4.37941	6.50383	4.685	6.27689	4.91779	6.19753	6.17706	5.0382	6.53643	6.08754	4.88674	6.28211	6.58245	4.74743	6.57101	6.45066	5.48304	6.42554	6.04428	5.1969	6.24077	5.13575	6.13142	4.6532	6.41492	6.33984	Tbl2	protein_coding	transducin (beta)-like 2 [Source:MGI Symbol;Acc:MGI:1351652]	chr5	135149657	135165760	1	5	ensembl_havana
ENSMUSG00000005378	Bud23	7.09743	8.08406	7.38383	8.3275	7.23375	8.1301	7.39024	8.11225	7.08326	8.10813	7.36347	8.07269	8.08246	7.34491	8.06506	8.23868	7.29382	8.00257	8.16918	7.36821	8.19173	8.12096	7.65316	7.99558	8.13701	7.32293	8.16062	7.2977	8.16989	7.40077	8.13598	8.23133	Bud23	protein_coding	BUD23, rRNA methyltransferase and ribosome maturation factor [Source:MGI Symbol;Acc:MGI:1913388]	chr5	135052957	135064959	-1	15	ensembl_havana
ENSMUSG00000005397	Nid1	4.66379	2.57391	3.67279	3.75873	2.26339	2.39739	4.86137	4.92781	3.88118	5.32379	3.66573	4.86762	4.77332	4.08145	4.55599	2.70202	4.35678	3.2219	4.18922	2.90018	5.8894	5.58512	4.46974	5.9792	4.73638	4.12046	5.50109	4.27742	5.97848	4.51483	5.69707	5.531	Nid1	protein_coding	nidogen 1 [Source:MGI Symbol;Acc:MGI:97342]	chr13	13437551	13512269	1	3	ensembl_havana
ENSMUSG00000005410	Mcm5	6.24931	7.31131	6.50173	7.21513	6.58541	7.30451	6.69163	7.06427	6.17837	6.94065	6.43852	7.13389	6.99149	6.69213	7.16926	7.12512	6.60208	6.68387	7.12643	6.5159	6.99486	7.16749	6.34695	7.06246	7.09778	6.4873	7.09698	6.47607	7.0461	6.15353	7.01278	7.21547	Mcm5	protein_coding	minichromosome maintenance complex component 5 [Source:MGI Symbol;Acc:MGI:103197]	chr8	75109569	75128439	1	5	ensembl_havana
ENSMUSG00000005413	Hmox1	5.06453	5.41809	4.69909	6.04351	5.50294	5.94515	5.22202	5.55312	5.5759	5.60416	5.09273	5.65909	5.68647	5.31054	5.41213	5.37106	5.6913	5.69784	5.74176	5.57135	5.7624	5.61959	5.33965	5.44223	5.3341	5.07838	5.85872	4.69828	5.69405	4.89554	5.63003	5.83769	Hmox1	protein_coding	heme oxygenase 1 [Source:MGI Symbol;Acc:MGI:96163]	chr8	75093621	75100589	1	2	ensembl_havana
ENSMUSG00000005417	Mprip	7.35155	6.61413	7.81878	6.58737	7.76598	7.04952	8.0144	7.16875	8.13543	7.03818	7.92252	6.97694	7.11088	7.68514	7.03276	7.027	7.77661	6.88932	7.09369	7.65407	7.15512	6.83492	7.64301	6.84186	6.2528	7.53281	6.4047	7.47861	6.83956	7.50496	6.88635	6.90172	Mprip	protein_coding	myosin phosphatase Rho interacting protein [Source:MGI Symbol;Acc:MGI:1349438]	chr11	59661305	59780860	1	9	ensembl_havana
ENSMUSG00000005442	Cic	7.2203	5.79432	7.48194	6.73358	7.5193	6.5554	7.10893	6.87426	7.14055	6.80615	7.31132	6.056	6.32268	6.84274	6.45329	6.72295	7.75074	6.31602	6.70673	7.54841	6.8566	6.86396	7.45864	6.68577	6.33151	7.62025	6.80769	7.5205	6.68005	7.39091	7.08964	7.06454	Cic	protein_coding	capicua transcriptional repressor [Source:MGI Symbol;Acc:MGI:1918972]	chr7	25267704	25294159	1	15	ensembl_havana
ENSMUSG00000005447	Pafah1b3	7.65728	4.47459	7.70149	3.98325	7.84761	4.73395	7.61343	4.78483	7.5102	4.65604	7.52481	4.08765	4.37576	7.79269	4.2624	4.4055	7.63292	4.35311	4.86863	7.8688	4.39099	4.56268	8.15949	4.89504	4.73638	7.62731	4.30798	7.63934	5.09346	8.07194	4.98283	4.81469	Pafah1b3	protein_coding	platelet-activating factor acetylhydrolase, isoform 1b, subunit 3 [Source:MGI Symbol;Acc:MGI:108414]	chr7	25295049	25297986	-1	7	ensembl_havana
ENSMUSG00000005465	Il27ra	4.26761	1.64304	3.97192	2.14369	3.47722	1.43691	3.98729	2.1985	4.33836	0	3.42526	1.71635	1.06888	3.87319	2.41449	1.50371	4.44548	0	2.29829	3.65962	1.80636	1.11145	4.04576	2.91363	2.1443	4.1983	2.01203	3.34996	0.769892	3.88822	1.93606	1.75742	Il27ra	protein_coding	interleukin 27 receptor, alpha [Source:MGI Symbol;Acc:MGI:1355318]	chr8	84030294	84042589	-1	3	ensembl_havana
ENSMUSG00000005469	Prkaca	5.30564	4.22447	5.2376	4.08364	5.82657	4.42551	5.83634	3.64248	5.08594	4.1845	5.691	4.0215	3.29019	4.7022	3.89338	4.05342	5.12023	4.4782	3.3792	5.9489	4.20814	3.8999	5.18042	4.36495	3.3795	5.53364	4.11943	5.70697	4.72165	6.24391	4.82394	4.71358	Prkaca	protein_coding	protein kinase, cAMP dependent, catalytic, alpha [Source:MGI Symbol;Acc:MGI:97592]	chr8	83972993	83996443	1	2	ensembl_havana
ENSMUSG00000005470	Asf1b	5.06453	4.60618	4.69909	4.82535	5.28584	4.42551	4.94107	4.6261	4.685	4.12116	5.00791	4.0215	4.71421	4.93466	4.84401	4.34163	5.0082	4.35311	4.66084	5.40521	4.20814	4.41352	5.06358	4.53726	4.91057	4.27216	4.30798	5.02369	4.51472	4.83866	4.69867	4.68716	Asf1b	protein_coding	anti-silencing function 1B histone chaperone [Source:MGI Symbol;Acc:MGI:1914179]	chr8	83955507	83970197	1	3	ensembl_havana
ENSMUSG00000005481	Ddx39	8.40008	10.684	8.50732	10.3432	8.49524	10.4355	8.28263	10.3655	8.28269	10.4275	8.66636	10.5989	10.5929	8.42885	10.4874	10.5391	8.56143	10.5341	10.4431	8.43563	10.3697	10.1417	8.56075	10.2632	10.5517	8.27416	10.2851	8.28097	10.2834	8.27314	10.081	10.1008	Ddx39	protein_coding	DEAD (Asp-Glu-Ala-Asp) box polypeptide 39 [Source:MGI Symbol;Acc:MGI:1915528]	chr8	83715177	83726892	1	7	ensembl_havana
ENSMUSG00000005483	Dnajb1	7.33352	7.46369	7.50546	7.23163	7.20925	7.47342	7.41836	7.47272	7.22245	7.37328	7.36347	7.1417	7.05242	7.07961	7.42336	7.56347	7.10248	7.51835	7.3985	7.22592	7.66158	7.30619	7.13587	7.30831	7.67017	7.51009	7.58579	7.40223	7.42919	6.96883	7.31976	7.51869	Dnajb1	protein_coding	DnaJ heat shock protein family (Hsp40) member B1 [Source:MGI Symbol;Acc:MGI:1931874]	chr8	83608193	83612653	1	2	ensembl_havana
ENSMUSG00000005501	Usp40	3.71962	3.78025	2.7817	4.03432	4.12696	3.87373	3.65048	3.72313	2.69912	4.05491	4.05207	3.34258	4.65258	3.62972	4.1259	3.47202	3.8066	3.98268	3.3792	2.90018	4.07194	3.36247	3.61872	2.91363	3.87608	3.41185	4.01502	3.34996	3.91675	3.64454	3.96385	3.68982	Usp40	protein_coding	ubiquitin specific peptidase 40 [Source:MGI Symbol;Acc:MGI:2443184]	chr1	87945119	88008551	-1	9	ensembl_havana
ENSMUSG00000005505	Kbtbd4	5.95116	5.67948	5.79074	5.22761	5.97925	5.53126	5.70552	5.43837	5.49032	5.73685	5.691	5.44866	5.08466	5.67422	5.44118	5.49368	5.89402	5.17679	5.08395	5.91838	5.06474	5.7183	5.73306	5.30587	5.77813	5.64903	5.2711	5.67022	5.28827	5.92673	5.51583	5.30638	Kbtbd4	protein_coding	kelch repeat and BTB (POZ) domain containing 4 [Source:MGI Symbol;Acc:MGI:1914386]	chr2	90904740	90911626	1	5	ensembl_havana
ENSMUSG00000005506	Celf1	7.25903	7.17664	7.25099	7.60117	6.96777	7.35052	7.25643	7.44327	7.11219	7.47179	7.1225	7.43006	7.6015	7.03023	7.64559	7.3365	6.88184	7.34029	7.42506	6.6886	6.92739	7.36832	6.95088	7.25375	6.96582	6.90219	7.23701	7.06272	7.33152	7.08342	7.26779	7.22468	Celf1	protein_coding	CUGBP, Elav-like family member 1 [Source:MGI Symbol;Acc:MGI:1342295]	chr2	90940382	91019497	1	14	ensembl_havana
ENSMUSG00000005510	Ndufs3	6.93946	8.20317	6.7185	7.86367	6.92328	8.01579	7.0382	7.87253	6.92919	7.63939	6.73089	7.85255	8.02282	7.17357	7.97852	7.90474	6.8001	8.15557	7.81976	6.9673	8.0033	7.83594	7.28685	8.04639	8.2013	7.2147	7.99552	7.0908	7.90291	6.91482	7.78484	7.78166	Ndufs3	protein_coding	NADH:ubiquinone oxidoreductase core subunit S3 [Source:MGI Symbol;Acc:MGI:1915599]	chr2	90894634	90904827	-1	6	ensembl_havana
ENSMUSG00000005514	Por	6.32428	6.47184	6.00391	6.70235	6.40303	6.72799	6.44055	6.80184	6.17837	6.83605	5.32084	6.41926	6.36172	6.01608	6.34984	6.507	5.89402	6.56197	6.71751	6.22309	6.54552	6.7205	6.10234	7.04114	6.71882	6.66232	6.65971	6.45462	6.43166	6.15353	7.18146	7.13954	Por	protein_coding	P450 (cytochrome) oxidoreductase [Source:MGI Symbol;Acc:MGI:97744]	chr5	135670033	135735326	1	9	ensembl_havana
ENSMUSG00000005533	Igf1r	5.14946	2.57391	3.29498	1.71338	3.63268	2.80238	3.65048	1.95309	4.52207	2.50747	3.66573	1.33573	2.43061	3.87319	3.39628	3.06054	3.66601	3.59775	2.51159	3.80016	2.5838	3.27868	4.04576	3.03362	2.97114	2.95423	2.93992	3.34996	2.73143	3.64454	2.73404	2.52654	Igf1r	protein_coding	insulin-like growth factor I receptor [Source:MGI Symbol;Acc:MGI:96433]	chr7	67952827	68233668	1	6	ensembl_havana
ENSMUSG00000005534	Insr	4.54343	1.64304	4.32905	2.31868	4.97313	1.43691	3.82869	3.03211	3.58353	0.832715	4.91779	2.01723	2.698	2.47281	2.63171	0	3.33555	0	1.74469	3.13064	2.7714	1.96405	4.164	2.47887	1.4385	3.65211	1.77686	3.5248	2.17814	4.27869	2.10356	1.94753	Insr	protein_coding	insulin receptor [Source:MGI Symbol;Acc:MGI:96575]	chr8	3122061	3279617	-1	5	ensembl_havana
ENSMUSG00000005540	Fcer2a	8.45116	6.56105	8.61936	6.9814	8.94804	7.04019	9.00698	8.68293	8.63143	8.47723	8.82353	8.63665	8.1171	8.12218	7.28597	7.36088	8.8525	6.86661	7.49568	8.84558	9.32279	9.30861	8.95856	9.41078	9.06703	8.94485	9.12869	8.59218	9.14958	8.95348	9.45338	8.61453	Fcer2a	protein_coding	Fc receptor, IgE, low affinity II, alpha polypeptide [Source:MGI Symbol;Acc:MGI:95497]	chr8	3681737	3694175	-1	8	ensembl_havana
ENSMUSG00000005566	Trim28	8.9246	9.77907	8.96302	10.2444	9.20192	10.2201	8.95992	10.1833	8.91208	10.2079	9.10963	9.89134	10.0945	8.91717	10.1886	10.0847	9.07387	10.0647	10.1713	9.25882	10.0656	10.135	9.13179	10.1533	9.71121	9.09995	9.97136	9.22264	9.87906	9.05372	10.2327	10.2289	Trim28	protein_coding	tripartite motif-containing 28 [Source:MGI Symbol;Acc:MGI:109274]	chr7	12999114	13031035	1	10	ensembl_havana
ENSMUSG00000005575	Ube2m	7.31525	8.22039	7.23701	8.43117	7.18433	8.33469	7.19273	8.22733	7.16837	8.39594	6.78288	8.14438	8.15093	7.00489	8.33651	8.13415	7.41958	8.27246	8.59471	7.41268	8.40517	8.40404	7.32543	8.37364	8.09701	6.99237	8.27241	7.24869	8.22872	7.3508	8.4062	8.4863	Ube2m	protein_coding	ubiquitin-conjugating enzyme E2M [Source:MGI Symbol;Acc:MGI:108278]	chr7	13035120	13038275	-1	8	ensembl_havana
ENSMUSG00000005583	Mef2c	8.39139	4.87331	8.31441	5.7394	8.21671	4.48171	8.51526	5.38978	8.23086	5.11205	8.2525	5.37109	5.03722	8.07426	5.22431	5.08928	8.30708	4.97928	5.01569	8.29423	5.10019	5.43839	8.13074	5.2574	4.91057	8.31842	5.52029	8.16689	5.48281	8.59413	5.5009	4.71358	Mef2c	protein_coding	myocyte enhancer factor 2C [Source:MGI Symbol;Acc:MGI:99458]	chr13	83504034	83667080	1	31	ensembl_havana
ENSMUSG00000005609	Ctr9	5.63505	6.19357	6.30132	6.17448	6.19422	6.09681	6.41286	6.11292	6.12258	6.07442	6.33786	6.34005	6.30275	6.55919	6.13548	6.44755	5.53837	6.26485	6.14473	5.91838	6.04303	5.96609	5.69428	6.0802	6.26889	5.64903	6.06889	6.27047	6.45504	5.59019	6.04464	5.99677	Ctr9	protein_coding	CTR9 homolog, Paf1/RNA polymerase II complex component [Source:MGI Symbol;Acc:MGI:109345]	chr7	111028951	111056377	1	9	ensembl_havana
ENSMUSG00000005610	Eif4g2	9.99085	10.8121	9.84657	10.7056	9.83492	10.5007	9.90978	10.5958	9.85175	10.6577	9.77458	10.8077	10.7167	9.87079	10.7631	10.7908	9.80767	10.6147	10.6759	9.76688	10.5503	10.5849	9.74108	10.544	10.6903	9.73226	10.4901	9.81314	10.5943	9.68996	10.4878	10.425	Eif4g2	protein_coding	eukaryotic translation initiation factor 4, gamma 2 [Source:MGI Symbol;Acc:MGI:109207]	chr7	111067750	111083030	-1	14	ensembl_havana
ENSMUSG00000005615	Pcyt1a	5.30564	3.44737	3.29498	3.49272	4.78703	3.25353	4.59186	3.72313	4.685	3.57706	4.48758	3.10771	3.70883	5.0382	3.51035	3.06054	3.9347	3.07117	3.26622	4.35018	3.08624	3.51672	4.93644	3.51806	3.59902	4.53475	3.84271	4.37198	3.91675	4.36178	3.82688	3.88845	Pcyt1a	protein_coding	phosphate cytidylyltransferase 1, choline, alpha isoform [Source:MGI Symbol;Acc:MGI:88557]	chr16	32430921	32475070	1	8	ensembl_havana
ENSMUSG00000005621	Zfp592	6.89095	5.44177	6.7582	6.05592	6.79746	5.94515	6.75915	5.43837	7.22245	5.97043	6.78288	5.74359	5.65538	6.55919	5.81867	5.83262	6.60208	5.74839	5.53783	6.95231	5.869	5.96609	6.75755	6.00878	5.42306	6.71624	5.6304	7.11835	5.57105	6.80034	6.16319	6.04958	Zfp592	protein_coding	zinc finger protein 592 [Source:MGI Symbol;Acc:MGI:2443541]	chr7	80993681	81045164	1	4	ensembl_havana
ENSMUSG00000005625	Psmd4	8.08138	8.70932	8.04428	8.63516	7.96199	8.81119	7.66129	8.62376	7.90683	8.49608	8.09692	8.66672	8.61807	7.96025	8.6668	8.5313	8.20278	8.70885	8.62079	8.08345	8.60964	8.5828	8.13074	8.75158	8.86753	8.08731	8.7439	7.9693	8.66946	8.20164	8.58143	8.69961	Psmd4	protein_coding	proteasome (prosome, macropain) 26S subunit, non-ATPase, 4 [Source:MGI Symbol;Acc:MGI:1201670]	chr3	95032694	95042614	-1	8	ensembl_havana
ENSMUSG00000005656	Snx6	6.86607	7.38035	6.97588	6.88732	7.19684	6.94344	7.01997	6.75466	7.27457	6.81619	6.95135	7.18011	7.12229	7.19613	7.07971	6.9858	7.11606	6.99778	6.8606	6.82647	6.98541	6.90646	6.9176	6.95257	7.51018	6.8549	7.18382	6.9446	7.24698	7.15505	6.76036	6.75679	Snx6	protein_coding	sorting nexin 6 [Source:MGI Symbol;Acc:MGI:1919433]	chr12	54746349	54795703	-1	8	ensembl_havana
ENSMUSG00000005667	Mthfd2	9.31305	10.7153	8.99661	10.7411	8.75845	10.7754	8.92605	10.6348	9.20179	10.6387	9.25013	10.7048	10.7684	9.21659	10.8154	10.7367	9.01349	10.6698	10.6999	8.79608	10.4038	10.4327	8.88299	10.3902	10.235	8.96448	10.3906	8.93965	10.2859	8.71361	10.354	10.357	Mthfd2	protein_coding	methylenetetrahydrofolate dehydrogenase (NAD+ dependent), methenyltetrahydrofolate cyclohydrolase [Source:MGI Symbol;Acc:MGI:1338850]	chr6	83305691	83325908	-1	7	ensembl_havana
ENSMUSG00000005672	Kit	3.92628	1.64304	2.7817	1.71338	4.32236	3.11824	2.92681	2.1985	3.88118	3.00527	3.13652	2.01723	1.67609	1.71177	2.15868	2.22386	3.66601	2.49258	1.74469	0	2.11441	1.73173	2.73163	1.85362	1.4385	2.28014	2.21418	1.85897	1.63943	2.75552	1.93606	2.6411	Kit	protein_coding	KIT proto-oncogene receptor tyrosine kinase [Source:MGI Symbol;Acc:MGI:96677]	chr5	75574916	75656722	1	8	ensembl_havana
ENSMUSG00000005674	Tomm40l	5.99772	6.36441	5.82853	6.47171	6.06366	6.64427	6.03104	6.66563	6.00408	6.69091	6.19169	6.51853	6.7332	6.16076	6.57626	6.64571	6.07174	6.70962	6.62889	5.82274	6.42489	6.54334	6.16039	6.73085	6.9156	6.1771	6.80769	6.05933	6.59842	5.8711	6.8157	6.59565	Tomm40l	protein_coding	translocase of outer mitochondrial membrane 40-like [Source:MGI Symbol;Acc:MGI:3589112]	chr1	171216011	171222514	-1	8	ensembl_havana
ENSMUSG00000005682	Pan2	5.37781	4.6475	5.58535	5.33334	5.72655	4.90813	5.28447	5.23336	5.5759	4.90199	5.63553	5.28912	5.13059	5.60845	4.84401	4.636	5.0653	5.17679	5.05022	4.94204	5.23386	5.41895	5.38905	5.20724	4.8261	5.23434	4.94149	5.7428	5.36433	5.72183	5.42384	5.32364	Pan2	protein_coding	PAN2 poly(A) specific ribonuclease subunit [Source:MGI Symbol;Acc:MGI:1918984]	chr10	128303335	128321358	1	7	ensembl_havana
ENSMUSG00000005683	Cs	8.34713	8.64446	8.42338	8.91438	8.57888	8.77228	8.5975	8.78977	8.29536	8.86572	8.40955	8.78608	8.65783	8.6896	8.80174	8.81029	8.61501	8.68309	8.86829	8.71405	8.74737	8.78233	8.47756	8.74501	8.52308	8.58795	8.56132	8.71453	8.66946	8.64063	8.85092	8.80166	Cs	protein_coding	citrate synthase [Source:MGI Symbol;Acc:MGI:88529]	chr10	128337734	128362479	1	2	ensembl_havana
ENSMUSG00000005686	Ampd3	3.1884	0	2.43495	1.43801	4.01834	0	4.48954	0.780733	3.88118	1.35731	4.71866	1.33573	1.67609	3.33664	0.900153	1.90826	4.05235	0	0.83491	4.04583	0.873838	1.73173	3.44276	0.725535	0	3.75873	0.684099	4.17621	0.769892	3.88822	0	1.2801	Ampd3	protein_coding	adenosine monophosphate deaminase 3 [Source:MGI Symbol;Acc:MGI:1096344]	chr7	110768206	110812405	1	8	ensembl_havana
ENSMUSG00000005687	Bcas2	8.33811	8.87724	8.32767	8.65772	8.05428	8.69117	8.42111	8.84262	8.33271	8.89678	8.53611	8.97925	9.06804	8.45715	9.11741	9.02631	8.26504	8.96811	8.87071	8.24589	8.7585	8.62158	8.23573	8.55001	8.88067	8.23776	8.84634	8.02129	8.6819	7.89495	8.5455	8.51663	Bcas2	protein_coding	breast carcinoma amplified sequence 2 [Source:MGI Symbol;Acc:MGI:1915433]	chr3	103171655	103179166	1	6	ensembl_havana
ENSMUSG00000005698	Ctcf	8.4595	7.52041	8.45996	7.69143	8.39563	7.58668	8.31291	8.18168	8.60114	7.94852	8.52852	8.01436	8.0941	8.46647	8.04154	7.92122	8.46924	7.96031	8.05902	8.32364	7.93624	7.91091	8.24917	7.78088	7.62087	8.22851	7.92884	8.54221	7.91981	8.14998	7.84815	7.83077	Ctcf	protein_coding	CCCTC-binding factor [Source:MGI Symbol;Acc:MGI:109447]	chr8	105636568	105682922	1	6	ensembl_havana
ENSMUSG00000005699	Pard6a	4.87803	3.0139	4.61509	3.41778	4.57332	3.69508	4.59186	3.64248	3.88118	3.47942	5.17284	4.48132	3.93276	4.7022	3.71454	3.34746	4.44548	3.48301	3.26622	4.52241	4.2717	3.8999	4.55877	3.74596	3.49343	4.99358	4.2631	4.54433	4.51472	4.95026	4.08893	3.88845	Pard6a	protein_coding	par-6 family cell polarity regulator alpha [Source:MGI Symbol;Acc:MGI:1927223]	chr8	105701148	105703496	1	7	ensembl_havana
ENSMUSG00000005718	Tfap4	3.1884	5.15702	3.29498	5.6765	2.87486	5.30072	2.92681	4.99432	2.69912	5.53294	3.13652	5.01089	4.77332	2.47281	4.60817	4.92464	3.33555	5.13939	4.90682	3.92822	5.26543	5.63651	2.73163	5.44223	5.17244	2.76253	4.8534	3.82144	5.28827	3.99618	6.20063	5.98597	Tfap4	protein_coding	transcription factor AP4 [Source:MGI Symbol;Acc:MGI:103239]	chr16	4544661	4559854	-1	3	ensembl_havana
ENSMUSG00000005732	Ranbp1	8.79221	11.1097	8.54186	10.6596	8.46968	10.844	8.5975	10.6426	8.04829	10.6521	8.65245	10.8578	10.7811	8.60781	10.7515	10.8167	8.74738	11.0445	10.7427	8.51426	10.7615	10.5248	8.71398	10.6363	11.0324	8.46735	10.7965	8.51656	10.7943	8.27314	10.411	10.5384	Ranbp1	protein_coding	RAN binding protein 1 [Source:MGI Symbol;Acc:MGI:96269]	chr16	18239784	18248732	-1	4	ensembl_havana
ENSMUSG00000005774	Rfx5	6.46347	6.99646	6.21835	6.96833	5.72655	7.04952	6.32646	6.89182	6.86263	6.69091	6.78288	6.85877	7.13361	6.41274	6.93401	7.17178	6.60208	6.95537	7.23549	6.27219	6.55832	6.49774	6.2162	6.59115	6.34675	6.62052	6.5978	6.51803	6.48941	6.24391	6.67646	6.49261	Rfx5	protein_coding	regulatory factor X, 5 (influences HLA class II expression) [Source:MGI Symbol;Acc:MGI:1858421]	chr3	94954075	94961561	1	17	ensembl_havana
ENSMUSG00000005779	Psmb4	8.07053	8.96771	7.79988	8.44539	7.83965	8.86501	7.8278	8.451	8.00266	8.63294	7.89915	8.77106	8.60999	8.08639	8.50422	8.57362	7.96093	8.78044	8.56814	7.82833	8.56276	8.42612	8.15949	8.56752	9.11232	7.66207	8.72541	7.81794	8.79844	7.3508	8.26972	8.49965	Psmb4	protein_coding	proteasome (prosome, macropain) subunit, beta type 4 [Source:MGI Symbol;Acc:MGI:1098257]	chr3	94884093	94886961	-1	5	ensembl_havana
ENSMUSG00000005802	Slc30a4	4.87803	5.48801	4.10104	5.52406	4.32236	4.53581	4.37941	5.38978	4.12781	5.64976	3.13652	5.47361	5.30097	4.42496	4.79982	5.43367	4.16112	5.44547	5.4107	3.80016	5.16857	5.20865	4.797	5.32951	5.94764	4.70443	5.29359	4.17621	5.4129	4.71771	5.16435	5.28891	Slc30a4	protein_coding	solute carrier family 30 (zinc transporter), member 4 [Source:MGI Symbol;Acc:MGI:1345282]	chr2	122681233	122702663	-1	2	ensembl_havana
ENSMUSG00000005804	Bloc1s6	6.36036	6.24832	6.50173	6.36605	6.33673	6.43245	6.38463	6.39726	5.5759	6.67996	5.45506	5.97092	5.83258	6.16076	6.65278	6.59181	6.58266	6.33269	6.32478	6.17227	6.4388	6.52527	6.26993	6.6202	6.68325	6.47171	6.52364	6.34231	6.70951	6.28706	6.79137	6.57418	Bloc1s6	protein_coding	biogenesis of lysosomal organelles complex-1, subunit 6, pallidin [Source:MGI Symbol;Acc:MGI:1927580]	chr2	122738503	122749475	1	6	ensembl_havana
ENSMUSG00000005813	Metap1	6.28728	7.74168	6.52493	7.55383	6.4456	7.4024	6.46772	7.57405	6.47419	7.24545	6.53262	7.44275	7.23171	6.45077	7.50818	7.36088	6.69547	7.3889	7.43816	6.27219	7.32205	7.20201	6.44363	7.25992	7.64573	6.44001	7.42701	6.65598	7.36893	6.28706	7.39033	7.49223	Metap1	protein_coding	methionyl aminopeptidase 1 [Source:MGI Symbol;Acc:MGI:1922874]	chr3	138458956	138489515	-1	7	ensembl_havana
ENSMUSG00000005823	Gpr108	7.35155	6.12208	7.20863	6.2193	7.14612	6.32901	7.28726	6.18587	7.22245	6.02336	7.49395	6.3802	6.28255	7.30394	6.22173	6.38555	7.26972	6.22969	6.52222	7.13594	6.49315	6.48845	7.16453	6.7485	6.46319	7.31421	6.47527	7.58114	6.28282	7.11968	6.58739	6.30551	Gpr108	protein_coding	G protein-coupled receptor 108 [Source:MGI Symbol;Acc:MGI:1925558]	chr17	57234635	57248446	-1	4	ensembl_havana
ENSMUSG00000005846	Rsl1d1	8.46779	10.7067	8.28753	10.2464	8.17936	10.1174	8.02358	10.114	8.09252	10.1974	8.27082	10.4082	10.3657	8.36058	10.3789	10.4434	8.30708	10.4809	10.2826	8.29423	10.3832	10.0927	8.66469	10.2532	10.8764	8.25152	10.4962	8.11997	10.4563	8.14413	9.98363	10.0224	Rsl1d1	protein_coding	ribosomal L1 domain containing 1 [Source:MGI Symbol;Acc:MGI:1913659]	chr16	11192970	11203331	-1	5	ensembl_havana
ENSMUSG00000005871	Apc	5.80175	4.6475	5.79074	4.73563	6.11731	4.63828	6.06701	5.23336	6.56069	5.01084	6.50193	5.10972	5.37916	5.46717	5.32127	5.37106	5.95572	4.21613	4.70486	6.0925	5.0284	5.18583	6.10234	4.95706	4.6407	5.80647	4.58824	6.00134	4.79677	6.19943	4.98283	4.97618	Apc	protein_coding	APC, WNT signaling pathway regulator [Source:MGI Symbol;Acc:MGI:88039]	chr18	34220924	34322552	1	9	ensembl_havana
ENSMUSG00000005873	Reep5	9.27576	7.25226	9.25084	7.42102	9.47794	7.47342	9.32928	7.64304	9.21518	7.81478	9.38238	7.64852	7.60963	9.31265	7.45931	7.3528	9.35432	7.51835	7.74794	9.42271	7.69094	7.93847	9.5316	7.83556	7.83593	9.40091	7.68695	9.45373	7.67797	9.63256	8.00982	8.06685	Reep5	protein_coding	receptor accessory protein 5 [Source:MGI Symbol;Acc:MGI:1270152]	chr18	34344885	34374070	-1	5	ensembl_havana
ENSMUSG00000005881	Ergic3	7.64271	6.68531	7.68097	6.86633	7.77436	6.86108	7.66129	6.77371	7.29994	6.92219	7.6699	6.81062	6.57608	7.4425	6.40986	6.74781	7.81873	6.85512	6.72822	7.65407	6.71516	6.97461	7.77893	6.94494	6.90535	7.86665	6.81548	7.64881	6.98317	7.70118	6.85733	6.91885	Ergic3	protein_coding	ERGIC and golgi 3 [Source:MGI Symbol;Acc:MGI:1913616]	chr2	156008045	156018279	1	10	ensembl_havana
ENSMUSG00000005882	Uqcc1	4.77489	5.48801	5.49424	5.78484	5.41998	5.50437	5.28447	5.59659	5.5759	5.55707	4.71866	5.61491	5.52387	5.31054	5.88361	5.55129	5.12023	5.89022	5.53783	5.36051	5.62313	5.78055	5.00141	5.42038	5.96749	4.85624	5.2711	5.13575	5.7891	5.15047	5.58826	5.64522	Uqcc1	protein_coding	ubiquinol-cytochrome c reductase complex assembly factor 1 [Source:MGI Symbol;Acc:MGI:1929472]	chr2	155846894	155930310	-1	19	ensembl_havana
ENSMUSG00000005886	Ncoa2	6.52833	5.18536	6.81578	6.03099	6.50718	5.53126	6.78098	6.0202	6.9928	6.23263	7.44639	6.08867	5.80452	6.48782	6.09948	5.43367	6.543	5.44547	6.20728	6.72432	6.27785	6.24527	6.44363	6.21322	6.06285	6.67599	6.18171	6.97505	6.02609	6.36968	6.23713	6.15938	Ncoa2	protein_coding	nuclear receptor coactivator 2 [Source:MGI Symbol;Acc:MGI:1276533]	chr1	13139105	13374083	-1	11	ensembl_havana
ENSMUSG00000005893	Nr2c2	5.80175	4.60618	6.09974	4.73563	5.76066	4.82366	6.06701	5.31369	5.94098	5.17578	6.02902	4.94103	5.13059	5.91088	4.92851	5.20149	6.0149	4.59331	5.35653	5.82274	5.06474	5.37927	5.38905	5.23254	5.27159	5.67649	5.24825	6.24571	5.09346	5.9803	5.34242	5.17943	Nr2c2	protein_coding	nuclear receptor subfamily 2, group C, member 2 [Source:MGI Symbol;Acc:MGI:1352466]	chr6	92091390	92174294	1	8	ensembl_havana
ENSMUSG00000005897	Nr2c1	3.47832	4.68768	4.10104	4.22222	2.87486	3.11824	2.57367	4.24413	1.90574	4.70006	3.66573	4.52972	3.70883	4.7022	4.38709	3.88439	4.26227	3.89564	3.67313	3.3293	4.14165	3.8427	3.61872	4.22071	3.49343	3.53697	3.4205	3.94964	4.21944	3.64454	3.67553	3.97836	Nr2c1	protein_coding	nuclear receptor subfamily 2, group C, member 1 [Source:MGI Symbol;Acc:MGI:1352465]	chr10	94148023	94197211	1	3	ensembl_havana
ENSMUSG00000005899	Smpd4	4.77489	6.31396	5.49424	6.17448	5.61907	6.02297	5.4018	6.15713	5.49032	6.07442	5.74441	5.97092	6.34233	5.13481	6.39509	6.21778	5.27347	6.07982	6.14473	5.36051	6.00613	5.86915	5.00141	5.80465	5.3341	5.7299	5.82823	5.23973	5.91246	5.10296	6.1441	6.13026	Smpd4	protein_coding	sphingomyelin phosphodiesterase 4 [Source:MGI Symbol;Acc:MGI:1924876]	chr16	17619354	17644828	1	25	ensembl_havana
ENSMUSG00000005907	Pex1	3.47832	3.62339	2.43495	3.33873	3.30297	3.25353	3.65048	3.87205	4.33836	3.57706	2.77515	2.82703	3.58232	3.87319	2.82045	3.47202	3.13679	3.89564	3.84033	3.50389	3.22115	3.51672	3.00945	3.24727	3.12047	2.5414	2.82109	2.645	2.73143	3.17858	3.31482	3.52056	Pex1	protein_coding	peroxisomal biogenesis factor 1 [Source:MGI Symbol;Acc:MGI:1918632]	chr5	3596066	3637232	1	14	ensembl_havana
ENSMUSG00000005936	Kctd20	6.96311	6.9057	6.405	6.80884	6.42447	6.96331	7.0382	6.73534	6.68145	7.09698	6.62095	6.96818	6.81987	6.41274	6.92375	6.72295	6.60208	6.63096	6.84101	6.5159	6.50642	6.73629	6.81289	6.87437	6.60935	6.56282	6.52364	6.27047	6.62957	6.72389	6.79749	6.76944	Kctd20	protein_coding	potassium channel tetramerisation domain containing 20 [Source:MGI Symbol;Acc:MGI:1914239]	chr17	28951950	28969549	1	17	ensembl_havana
ENSMUSG00000005949	Ctns	4.54343	2.73595	3.49622	3.07171	4.91372	2.96893	4.6874	3.46624	4.685	2.85764	4.82166	3.34258	3.29019	4.2634	2.63171	3.21112	4.35678	2.49258	3.14363	4.67625	3.45817	3.58808	5.06358	3.81458	2.61616	4.47345	3.0497	4.37198	3.44254	5.24104	3.62133	3.39558	Ctns	protein_coding	cystinosis, nephropathic [Source:MGI Symbol;Acc:MGI:1932872]	chr11	73183596	73199042	-1	5	ensembl_havana
ENSMUSG00000005951	Shpk	2.33856	1.27231	3.29498	2.61551	3.63268	2.14234	2.57367	1.65719	1.90574	2.2943	3.66573	0.817224	0	2.96843	1.84751	2.70202	3.51022	1.91713	2.04788	3.13064	2.7714	2.49633	1.26934	1.56586	2.39943	1.96086	2.54932	2.92004	2.87701	3.17858	2.25362	2.26589	Shpk	protein_coding	sedoheptulokinase [Source:MGI Symbol;Acc:MGI:1921887]	chr11	73199460	73224511	1	2	ensembl_havana
ENSMUSG00000005968	Tuft1	4.26761	4.6475	3.97192	4.46489	3.63268	4.03268	4.13017	4.29779	3.58353	4.05491	3.87179	4.57654	4.65258	4.93466	4.44562	4.05342	3.8066	3.98268	4.30815	3.65962	3.56351	4.05905	3.24231	4.45368	4.17822	3.9509	4.11943	3.68074	4.37462	3.88822	4.34447	4.60485	Tuft1	protein_coding	tuftelin 1 [Source:MGI Symbol;Acc:MGI:109572]	chr3	94612757	94658872	-1	6	ensembl_havana
ENSMUSG00000005973	Rcn1	5.06453	6.9057	4.32905	6.39564	3.63268	6.43245	3.82869	5.90391	2.69912	6.02336	4.21229	6.07243	5.93967	4.7022	6.22173	6.64571	4.26227	6.38155	6.16062	4.15457	6.00613	6.21178	4.37485	6.28752	6.16954	3.85801	5.7327	4.46073	6.16016	3.64454	6.08525	6.31417	Rcn1	protein_coding	reticulocalbin 1 [Source:MGI Symbol;Acc:MGI:104559]	chr2	105386291	105399319	-1	2	ensembl_havana
ENSMUSG00000005981	Trap1	6.67877	7.82058	6.57025	7.7537	6.06366	7.88122	6.20256	7.71383	6.64231	7.63939	6.56267	7.65943	7.50888	6.52395	7.80497	7.63182	6.3497	7.92228	7.73738	6.24785	7.6734	7.68951	6.24331	7.48184	7.88895	6.4873	7.74522	6.4972	7.62227	6.32896	7.54754	7.55202	Trap1	protein_coding	TNF receptor-associated protein 1 [Source:MGI Symbol;Acc:MGI:1915265]	chr16	4039971	4077827	-1	4	ensembl_havana
ENSMUSG00000005982	Naa60	7.38696	6.04685	7.10467	6.28403	7.39448	6.23403	7.41836	6.5816	7.05373	6.24753	7.20102	6.15188	6.45494	7.19613	6.30312	6.49237	7.18209	6.38155	6.47216	7.53841	6.35324	6.36183	7.03086	6.43647	5.84405	7.02478	6.46539	7.13192	6.28282	7.39091	6.3989	6.33984	Naa60	protein_coding	N(alpha)-acetyltransferase 60, NatF catalytic subunit [Source:MGI Symbol;Acc:MGI:1922013]	chr16	3872375	3904770	1	11	ensembl_havana
ENSMUSG00000005983	1700037C18Rik	3.71962	3.92171	2.7817	3.75873	4.12696	3.95539	3.82869	3.36933	4.12781	3.1392	3.42526	3.54451	3.82514	4.57023	2.15868	3.97138	3.66601	3.48301	3.3792	3.65962	3.84001	3.51672	3.44276	3.81458	3.12047	4.34243	3.78038	4.06737	2.73143	3.77152	3.44534	3.45942	1700037C18Rik	protein_coding	RIKEN cDNA 1700037C18 gene [Source:MGI Symbol;Acc:MGI:1920511]	chr16	3895179	3908689	-1	6	ensembl_havana
ENSMUSG00000005986	Ankrd13d	3.71962	1.27231	3.29498	0.6506	3.30297	0	2.92681	1.65719	3.58353	0.832715	2.2919	0	0	2.47281	0.900153	1.50371	3.13679	1.51154	1.36036	3.3293	0	0.660209	2.73163	0.725535	1.4385	3.65211	1.14626	3.34996	1.93379	3.99618	1.52827	1.2801	Ankrd13d	protein_coding	ankyrin repeat domain 13 family, member D [Source:MGI Symbol;Acc:MGI:1915673]	chr19	4270180	4283137	-1	6	ensembl_havana
ENSMUSG00000006005	Tpr	8.54818	8.71905	8.72832	8.83199	8.25311	8.75243	8.42111	8.90446	8.69975	8.8873	9.05783	8.926	8.96088	8.71326	9.08785	9.06391	8.4263	8.911	9.06055	8.40844	8.66986	8.92695	8.43703	8.84681	8.49941	8.32711	8.87272	8.42026	8.62635	8.29972	8.72808	8.65258	Tpr	protein_coding	translocated promoter region, nuclear basket protein [Source:MGI Symbol;Acc:MGI:1922066]	chr1	150392838	150449935	1	14	ensembl_havana
ENSMUSG00000006010	Odr4	5.30564	4.90773	5.39699	4.50164	4.91372	4.63828	4.94107	5.05789	5.5759	4.65604	5.84565	4.94103	5.13059	5.22535	5.22431	4.92464	4.82195	5.13939	5.11691	5.16639	4.83155	5.01511	5.06358	4.95706	5.58603	4.85624	5.42163	5.554	4.72165	5.28428	4.96117	4.81469	Odr4	protein_coding	odr4 GPCR localization factor homolog [Source:MGI Symbol;Acc:MGI:2385108]	chr1	150361305	150393080	-1	9	ensembl_havana
ENSMUSG00000006019	Dhx34	4.77489	4.47459	3.83009	4.67255	5.23821	5.30072	3.98729	4.18841	4.83138	4.3034	4.21229	4.08765	3.58232	4.08145	4.79982	4.6883	4.35678	4.4782	4.05961	4.88004	4.14165	4.41352	5.06358	4.22071	3.95775	4.99358	4.55138	5.33672	3.84777	5.19647	4.77513	4.81469	Dhx34	protein_coding	DEAH (Asp-Glu-Ala-His) box polypeptide 34 [Source:MGI Symbol;Acc:MGI:1918973]	chr7	16197147	16222037	-1	7	ensembl_havana
ENSMUSG00000006021	Kptn	4.4121	4.11087	4.61509	4.03432	5.18894	4.68691	4.59186	4.07005	4.52207	4.56377	4.48758	4.37937	3.93276	4.57023	4.50186	3.58668	4.26227	4.06477	4.61544	4.43886	4.6991	4.45228	4.64263	3.94273	4.36943	4.65006	3.33635	3.94964	4.21944	4.77945	4.27596	4.2187	Kptn	protein_coding	kaptin [Source:MGI Symbol;Acc:MGI:1890380]	chr7	16119895	16127516	1	8	ensembl_havana
ENSMUSG00000006024	Napa	8.34713	8.48262	8.2943	8.65365	8.25909	8.63031	8.46895	8.57298	8.19073	8.8389	8.23395	8.58606	8.6539	8.13392	8.55494	8.38449	8.19	8.52895	8.7577	8.28827	8.46078	8.58498	8.3017	8.70941	8.27085	8.52891	8.40485	8.23138	8.35216	8.55495	8.83314	8.71113	Napa	protein_coding	N-ethylmaleimide sensitive fusion protein attachment protein alpha [Source:MGI Symbol;Acc:MGI:104563]	chr7	16098458	16117975	1	7	ensembl_havana
ENSMUSG00000006050	Sra1	7.59808	8.06892	7.57381	7.63465	7.15897	7.87073	7.27193	7.82764	7.53177	7.8494	7.6136	7.9402	8.07073	7.5861	7.83264	7.94291	7.72439	7.85466	7.8834	7.5182	7.95572	7.87925	7.54835	7.96572	8.31026	7.53281	8.01257	7.21081	8.04063	7.40077	7.68599	7.67141	Sra1	protein_coding	steroid receptor RNA activator 1 [Source:MGI Symbol;Acc:MGI:1344414]	chr18	36666681	36670815	-1	6	ensembl_havana
ENSMUSG00000006057	Atp5g1	7.11864	8.69461	6.97588	8.52119	7.039	8.4589	6.92515	8.31451	6.89629	8.34487	6.8575	8.58033	8.51361	7.19613	8.39337	8.49138	7.06097	8.63687	8.65766	6.87496	8.43324	8.33572	7.26055	8.5475	8.74059	7.22404	8.45559	7.24869	8.59775	6.98202	8.39816	8.37689	Atp5g1	protein_coding	ATP synthase, H+ transporting, mitochondrial F0 complex, subunit C1 (subunit 9) [Source:MGI Symbol;Acc:MGI:107653]	chr11	96068852	96075670	-1	4	ensembl_havana
ENSMUSG00000006058	Snf8	7.64271	7.6015	7.16499	7.86367	7.25784	7.64322	7.24077	7.57405	6.89629	7.82972	7.08158	7.28956	7.41919	7.24023	7.54211	7.4006	7.28182	7.45127	7.77401	7.40169	7.5634	7.7875	7.29982	7.80638	7.26753	7.55517	7.51098	7.14537	7.48704	7.71705	7.93958	7.94669	Snf8	protein_coding	SNF8, ESCRT-II complex subunit, homolog (S. cerevisiae) [Source:MGI Symbol;Acc:MGI:1343161]	chr11	96034885	96047430	1	6	ensembl_havana
ENSMUSG00000006095	Tbcb	8.49238	8.8859	8.70311	8.70773	8.50533	8.96204	8.32781	8.77092	8.61131	8.75793	8.75361	9.02217	8.87241	8.74421	8.72997	8.92371	8.64809	8.99191	8.65766	8.58883	8.77779	8.83461	8.67966	8.90303	9.03211	8.49074	8.76819	8.61653	8.90838	8.37665	8.80758	8.74354	Tbcb	protein_coding	tubulin folding cofactor B [Source:MGI Symbol;Acc:MGI:1913661]	chr7	30224131	30232272	-1	3	ensembl_havana
ENSMUSG00000006127	Inpp5k	6.93946	5.18536	6.81578	5.27083	6.7473	4.86651	6.46772	5.02645	6.92919	5.14427	6.56267	5.42326	5.08466	6.24974	4.84401	5.04985	6.81682	5.17679	5.21149	6.79322	5.38522	5.41895	6.69999	5.12857	5.27159	6.81839	5.20144	6.9599	5.28827	6.77025	5.42384	5.27123	Inpp5k	protein_coding	inositol polyphosphate 5-phosphatase K [Source:MGI Symbol;Acc:MGI:1194899]	chr11	75630988	75648871	1	7	ensembl_havana
ENSMUSG00000006134	Crkl	7.42152	6.56105	7.33215	6.65419	7.06654	6.77373	7.39024	6.84753	7.61499	6.73389	7.52481	6.83971	7.23171	7.07961	7.10716	6.99621	6.97418	6.64437	6.87993	7.25063	6.92739	6.93411	7.07681	6.88238	6.46319	7.00325	6.64229	7.43546	6.84841	7.25624	6.79749	6.71816	Crkl	protein_coding	v-crk avian sarcoma virus CT10 oncogene homolog-like [Source:MGI Symbol;Acc:MGI:104686]	chr16	17451987	17487434	1	3	ensembl_havana
ENSMUSG00000006154	Eps8l1	5.14946	2.18229	4.9252	2.14369	4.64813	1.83232	3.65048	3.26544	5.65668	3.00527	4.35649	1.71635	2.43061	5.13481	2.41449	2.48266	3.66601	1.91713	1.74469	2.90018	0.873838	3.8427	4.86841	2.29897	2.1443	4.99358	3.4205	4.54433	1.93379	4.89554	2.92512	1.94753	Eps8l1	protein_coding	EPS8-like 1 [Source:MGI Symbol;Acc:MGI:1914675]	chr7	4460674	4480487	1	14	ensembl_havana
ENSMUSG00000006169	Clint1	8.15512	8.11753	7.66017	8.21857	8.04046	8.28027	8.00516	8.11599	8.33271	8.22571	8.07624	8.03964	8.3485	7.83644	8.42644	8.20766	7.70655	8.3066	8.27517	7.96899	7.73671	7.77609	7.73185	7.99927	7.68822	7.77435	7.77749	7.6202	7.80167	7.56756	7.92007	7.83379	Clint1	protein_coding	clathrin interactor 1 [Source:MGI Symbol;Acc:MGI:2144243]	chr11	45851964	45910625	1	3	ensembl_havana
ENSMUSG00000006191	Cdkal1	3.71962	5.61843	5.2376	5.11351	4.41095	4.98792	4.37941	4.44772	4.12781	4.70006	3.87179	5.14121	4.5208	4.2634	4.50186	5.00931	4.60803	5.17679	4.56856	3.50389	4.91354	4.87947	5.2885	5.07363	5.17244	4.27216	4.94149	4.96421	4.51472	4.89554	5.16435	5.04022	Cdkal1	protein_coding	CDK5 regulatory subunit associated protein 1-like 1 [Source:MGI Symbol;Acc:MGI:1921765]	chr13	29191746	29855674	-1	11	ensembl_havana
ENSMUSG00000006215	Zbtb17	4.97429	4.56363	5.93629	5.11351	5.33195	5.3619	4.6874	5.36486	4.12781	5.17578	4.60774	5.07752	5.21829	4.93466	5.12036	4.92464	5.0653	4.93632	5.18065	5.11349	5.32657	5.25323	5.2885	5.28184	5.36436	5.53364	5.12826	5.18868	5.18019	5.36705	5.55972	5.40696	Zbtb17	protein_coding	zinc finger and BTB domain containing 17 [Source:MGI Symbol;Acc:MGI:107410]	chr4	141444654	141467930	1	7	ensembl_havana
ENSMUSG00000006262	Mob1b	5.57491	6.01563	5.49424	6.13992	5.9201	6.26639	5.4018	6.22794	5.19815	6.27689	6.15271	6.12062	6.13261	5.39098	6.22173	5.92269	4.75411	6.24738	6.09597	5.05857	6.079	5.81069	5.18042	6.1078	6.0993	5.37507	6.05579	4.62336	5.87828	5.19647	5.76113	5.71227	Mob1b	protein_coding	MOB kinase activator 1B [Source:MGI Symbol;Acc:MGI:1915723]	chr5	88720855	88764220	1	4	ensembl_havana
ENSMUSG00000006273	Atp6v1b2	7.71415	7.94181	7.45803	7.6954	7.53909	7.6737	7.8278	7.79536	7.98713	7.77418	7.86339	8.10898	8.17852	8.14556	7.95353	7.91026	7.41958	7.86615	7.77401	7.578	7.91151	7.70163	7.72224	7.65087	8.21382	7.54776	7.66123	7.53078	7.71234	7.37099	7.50327	7.541	Atp6v1b2	protein_coding	ATPase, H+ transporting, lysosomal V1 subunit B2 [Source:MGI Symbol;Acc:MGI:109618]	chr8	69088646	69113711	1	6	ensembl_havana
ENSMUSG00000006276	Eps15l1	7.03183	6.22121	6.73849	6.96175	6.46642	6.72799	6.94462	7.26618	6.68145	6.93145	6.80818	7.06167	6.74801	6.81385	7.1162	7.06705	6.88184	6.84354	6.91783	6.74186	6.68045	6.90646	6.24331	6.75724	6.47711	6.71624	6.89852	6.63707	6.60888	6.65966	6.96461	7.02816	Eps15l1	protein_coding	epidermal growth factor receptor pathway substrate 15-like 1 [Source:MGI Symbol;Acc:MGI:104582]	chr8	72340999	72421460	-1	6	ensembl_havana
ENSMUSG00000006281	Tep1	5.44655	4.11087	5.67105	4.38845	5.9201	4.53581	5.22202	5.11878	5.30226	4.35937	5.38951	4.15091	5.13059	5.13481	4.19576	3.97138	5.32114	4.21613	4.86863	5.57135	4.44713	4.37369	5.38905	4.16923	3.69741	5.83112	4.58824	5.33672	4.04554	5.32626	4.56149	4.8627	Tep1	protein_coding	telomerase associated protein 1 [Source:MGI Symbol;Acc:MGI:109573]	chr14	50824059	50870560	-1	8	ensembl_havana
ENSMUSG00000006288	Ttc5	4.26761	4.5198	4.5259	4.82535	5.03018	4.36702	4.48954	3.94111	3.88118	4.35937	4.91779	4.32555	3.82514	4.7022	2.82045	4.34163	4.26227	4.21613	4.05961	4.67625	4.20814	4.45228	4.64263	4.45368	4.91057	4.75683	4.62417	4.90218	4.04554	5.00297	5.04591	4.8389	Ttc5	protein_coding	tetratricopeptide repeat domain 5 [Source:MGI Symbol;Acc:MGI:2683584]	chr14	50765415	50785519	-1	6	ensembl_havana
ENSMUSG00000006289	Osgep	6.67877	6.81792	6.77765	6.72584	6.90814	6.59416	6.64479	6.5816	6.71955	6.97688	6.80818	7.03677	6.62504	7.12735	6.61503	7.13457	6.67727	6.83187	6.74939	6.6333	6.89748	6.82757	6.64004	6.79169	6.82057	6.79352	6.72736	6.99004	6.81266	6.95552	6.71579	6.69182	Osgep	protein_coding	O-sialoglycoprotein endopeptidase [Source:MGI Symbol;Acc:MGI:1913496]	chr14	50906478	50924893	-1	8	ensembl_havana
ENSMUSG00000006299	Aamp	8.35609	9.04513	8.28753	8.78431	8.57888	8.90923	8.35717	9.03459	8.33271	9.01693	8.51321	9.1301	9.03823	8.60781	9.00757	9.00069	8.48502	8.99453	9.0306	8.61286	9.21778	9.04418	8.74277	9.08244	9.28245	8.41532	9.15656	8.51138	9.10224	8.63646	9.02278	8.94516	Aamp	protein_coding	angio-associated migratory protein [Source:MGI Symbol;Acc:MGI:107809]	chr1	74279840	74284738	-1	6	ensembl_havana
ENSMUSG00000006301	Tmbim1	5.06453	5.36952	4.10104	5.64399	5.13794	5.23684	4.6874	5.85106	5.08594	5.62714	4.35649	6.02257	5.30097	3.62972	5.70348	5.80919	4.68292	6.03979	5.78342	4.67625	5.94895	5.74976	4.55877	5.50586	5.23929	4.70443	5.71615	4.27742	5.7891	3.77152	5.85805	5.78883	Tmbim1	protein_coding	transmembrane BAX inhibitor motif containing 1 [Source:MGI Symbol;Acc:MGI:1916910]	chr1	74288247	74305622	-1	8	ensembl_havana
ENSMUSG00000006304	Arpc2	9.72982	9.63497	9.71405	9.52593	9.66519	9.35708	9.84392	9.45928	9.76331	9.42364	9.83738	9.56834	9.64619	9.96906	9.57121	9.35428	9.67179	9.59591	9.47703	9.59904	9.36712	9.41546	9.8332	9.49158	9.48886	9.70752	9.41302	9.73522	9.40501	9.76437	9.29577	9.38503	Arpc2	protein_coding	actin related protein 2/3 complex, subunit 2 [Source:MGI Symbol;Acc:MGI:1923959]	chr1	74236084	74268209	1	4	ensembl_havana
ENSMUSG00000006307	Kmt2b	6.84076	6.36441	6.79684	6.68647	6.87737	6.64427	6.86512	6.75466	6.92919	6.62394	6.88154	6.44472	6.32268	6.52395	6.79462	6.68485	6.91328	6.60376	6.47216	7.01134	6.35324	6.51615	6.44363	6.48989	6.13485	7.31421	6.65103	7.01955	6.16016	6.65966	6.76661	6.80673	Kmt2b	protein_coding	lysine (K)-specific methyltransferase 2B [Source:MGI Symbol;Acc:MGI:109565]	chr7	30568858	30588726	-1	8	ensembl_havana
ENSMUSG00000006310	Zbtb32	4.4121	6.03132	2.43495	5.96672	3.77301	6.02297	1.40658	5.23336	2.69912	5.67203	3.42526	5.14121	5.80452	1.71177	5.08398	5.46399	3.66601	5.79723	5.27127	3.50389	5.13479	5.09076	3.00945	5.20724	5.6611	2.76253	5.68246	3.15095	5.0326	3.5053	4.91686	5.93073	Zbtb32	protein_coding	zinc finger and BTB domain containing 32 [Source:MGI Symbol;Acc:MGI:1891838]	chr7	30589681	30598909	-1	3	ensembl_havana
ENSMUSG00000006315	Tmem147	7.99222	9.22652	7.88304	9.13513	8.00532	9.19632	7.86914	9.06198	7.87342	9.15971	7.88733	9.27555	9.07099	8.03725	9.23407	9.25157	7.89946	9.29372	9.08158	8.00574	9.13475	9.10017	7.96146	9.14039	9.22794	7.80578	8.91866	7.91537	9.22971	7.9763	9.1237	9.14768	Tmem147	protein_coding	transmembrane protein 147 [Source:MGI Symbol;Acc:MGI:1915011]	chr7	30727701	30729540	-1	7	ensembl_havana
ENSMUSG00000006333	Rps9	13.1425	12.9222	13.0263	12.9483	13.1814	12.9854	13.0737	12.768	12.901	12.8278	13.0154	12.8062	12.7006	13.1683	12.7533	12.7862	13.1882	12.9483	12.7779	13.1372	12.924	12.9431	13.3233	13.0063	13.0108	13.2097	12.8165	13.1935	12.878	13.2883	12.9406	12.9514	Rps9	protein_coding	ribosomal protein S9 [Source:MGI Symbol;Acc:MGI:1924096]	chr7	3703993	3706897	1	10	ensembl_havana
ENSMUSG00000006335	Tfpt	4.97429	4.42791	4.10104	4.98961	4.64813	4.73395	4.6874	4.96145	4.12781	5.0791	4.21229	5.14121	5.03722	5.13481	5.3522	5.16505	4.82195	4.59331	5.01569	4.25569	4.74462	5.16264	5.00141	5.18149	4.48413	4.90349	5.24825	4.7695	4.93621	4.6532	5.32557	5.27123	Tfpt	protein_coding	TCF3 (E2A) fusion partner [Source:MGI Symbol;Acc:MGI:1916964]	chr7	3620324	3629929	-1	7	ensembl_havana
ENSMUSG00000006356	Crip2	2.33856	1.27231	3.06105	0.6506	2.60128	2.61405	2.10506	2.75361	2.69912	2.2943	2.2919	2.26606	2.10212	0	1.84751	2.22386	2.63159	1.91713	3.00965	1.8424	1.80636	2.63757	2.38724	1.20603	2.39943	1.55022	3.0497	2.30487	2.17814	1.10474	1.271	1.53841	Crip2	protein_coding	cysteine rich protein 2 [Source:MGI Symbol;Acc:MGI:1915587]	chr12	113140236	113145506	1	6	ensembl_havana
ENSMUSG00000006360	Crip1	8.77894	5.83066	8.95022	5.69248	9.06187	6.0787	9.00234	5.85106	8.73738	6.20234	9.03657	5.97092	6.26206	9.27074	6.04373	6.57802	8.97676	7.01852	5.99321	8.93214	6.32356	6.14236	9.16052	6.25085	6.60935	8.99206	6.76003	8.98898	6.35916	8.87434	5.84628	6.21593	Crip1	protein_coding	cysteine-rich protein 1 (intestinal) [Source:MGI Symbol;Acc:MGI:88501]	chr12	113146316	113153879	1	6	ensembl_havana
ENSMUSG00000006362	Cbfa2t3	5.69278	4.11087	5.9705	4.57245	6.48695	5.58356	6.10211	5.50831	5.87498	4.70006	5.57785	4.66587	4.98816	5.73712	5.00834	4.92464	5.98561	4.75039	4.61544	5.16639	4.91354	5.20865	4.46974	5.66297	4.53823	5.78139	5.15307	5.90973	4.9026	5.51958	5.54524	5.34069	Cbfa2t3	protein_coding	CBFA2/RUNX1 translocation partner 3 [Source:MGI Symbol;Acc:MGI:1338013]	chr8	122625141	122699109	-1	7	ensembl_havana
ENSMUSG00000006373	Pgrmc1	6.64991	5.79432	6.32795	5.48788	6.33673	5.79796	6.64479	6.00415	6.38216	5.67203	6.50193	6.12062	6.08674	6.75427	5.92534	5.78538	6.50223	5.89022	5.56197	6.6333	6.09666	5.84022	6.46682	5.90246	5.84405	6.39112	5.84355	6.47607	6.20222	6.48536	5.5009	5.73824	Pgrmc1	protein_coding	progesterone receptor membrane component 1 [Source:MGI Symbol;Acc:MGI:1858305]	chrX	36598206	36606079	1	1	ensembl_havana
ENSMUSG00000006378	Gcat	2.33856	3.85271	2.7817	3.16631	3.47722	3.78717	2.57367	4.07005	0	4.05491	2.2919	3.63578	3.44363	2.47281	3.39628	3.21112	2.63159	4.06477	3.84033	1.19726	4.20814	3.27868	3.00945	3.67392	3.78951	1.96086	3.84271	1.85897	3.13037	1.10474	3.09382	3.57922	Gcat	protein_coding	glycine C-acetyltransferase (2-amino-3-ketobutyrate-coenzyme A ligase) [Source:MGI Symbol;Acc:MGI:1349389]	chr15	79030874	79038353	1	2	ensembl_havana
ENSMUSG00000006390	Elovl1	7.88486	8.29706	7.63906	8.5077	7.92487	8.42705	7.53854	8.47158	7.29994	8.53001	7.80173	8.42267	8.41033	7.98637	8.33264	8.40807	7.89946	8.38858	8.59178	7.83652	8.44363	8.37911	7.76964	8.27664	8.38965	7.9534	8.35225	7.98435	8.36147	7.80874	8.45543	8.51475	Elovl1	protein_coding	elongation of very long chain fatty acids (FEN1/Elo2, SUR4/Elo3, yeast)-like 1 [Source:MGI Symbol;Acc:MGI:1858959]	chr4	118428093	118432953	1	7	ensembl_havana
ENSMUSG00000006392	Med8	6.39555	7.10428	6.09974	6.91483	6.09073	6.99262	6.26584	7.00098	6.42891	6.78587	6.47057	7.26833	7.25263	6.52395	7.19508	7.04716	5.61686	7.05914	7.12643	5.7894	6.91749	7.00752	6.04185	6.94494	7.21867	6.13812	6.99774	6.22051	6.967	5.75294	6.72224	6.75042	Med8	protein_coding	mediator complex subunit 8 [Source:MGI Symbol;Acc:MGI:1915269]	chr4	118409337	118415782	1	10	ensembl_havana
ENSMUSG00000006395	Hyi	4.10701	4.83805	4.32905	5.22761	4.64813	5.06352	4.59186	5.31369	3.58353	5.01084	4.82166	4.9048	5.08466	4.7022	5.08398	4.92464	5.0082	4.93632	5.43704	4.74743	5.10019	5.27502	5.18042	5.42038	4.53823	5.44061	5.05115	5.33672	5.33942	5.44533	5.6839	5.56042	Hyi	polymorphic_pseudogene	hydroxypyruvate isomerase (putative) [Source:MGI Symbol;Acc:MGI:1915430]	chr4	118359990	118362744	1	5	ensembl_havana
ENSMUSG00000006398	Cdc20	4.26761	3.53806	4.99332	4.82535	5.50294	4.82366	4.37941	3.79951	1.90574	4.56377	4.35649	3.54451	4.29738	3.87319	3.89338	3.97138	4.52905	3.48301	4.41801	4.35018	4.20814	4.63185	4.46974	5.07363	3.3795	4.70443	4.06817	4.17621	4.6424	5.10296	4.87115	4.81469	Cdc20	protein_coding	cell division cycle 20 [Source:MGI Symbol;Acc:MGI:1859866]	chr4	118432901	118437352	-1	3	ensembl_havana
ENSMUSG00000006412	Pfdn2	4.66379	6.33941	4.77846	6.39564	5.37664	6.64427	4.37941	6.4456	4.33836	6.41535	4.60774	6.24179	6.17706	4.82311	6.5229	6.55003	4.75411	6.65766	6.73884	5.31437	6.47975	6.43139	5.23548	6.40343	6.47711	5.27083	6.3521	5.42759	6.30872	5.28428	6.49245	6.51532	Pfdn2	protein_coding	prefoldin 2 [Source:MGI Symbol;Acc:MGI:1276111]	chr1	171345670	171359254	1	3	ensembl_havana
ENSMUSG00000006418	Rnf114	9.29918	8.9347	8.84353	8.20749	8.8325	8.85174	8.62792	8.04716	8.81862	8.10404	8.63134	8.18649	8.12847	8.92394	7.81055	8.38449	8.81969	8.13672	7.82974	8.77067	7.95572	7.76843	8.6394	7.93907	8.0183	9.08977	8.32521	8.83148	7.96936	8.53271	7.98321	8.16825	Rnf114	protein_coding	ring finger protein 114 [Source:MGI Symbol;Acc:MGI:1933159]	chr2	167492645	167516173	1	3	ensembl_havana
ENSMUSG00000006423	C330007P06Rik	3.92628	4.05053	4.21954	3.75873	4.32236	3.5967	3.44711	4.29779	4.12781	3.98547	4.21229	4.52972	4.03291	4.82311	4.32609	4.13105	2.90619	3.80302	3.91719	3.80016	4.14165	4.20237	4.04576	4.45368	4.68933	4.12046	4.30798	3.94964	3.84777	3.64454	4.27596	3.97836	C330007P06Rik	protein_coding	RIKEN cDNA C330007P06 gene [Source:MGI Symbol;Acc:MGI:1924894]	chrX	36823737	36874111	-1	6	ensembl_havana
ENSMUSG00000006442	Srm	7.5829	10.4551	7.02553	10.5154	7.55861	10.6584	7.40437	10.3842	7.59463	10.4591	7.44639	10.3275	10.4234	7.53391	10.5218	10.4425	7.51489	10.5741	10.5518	7.33393	10.3357	10.2468	7.52644	10.2586	10.1354	7.60604	10.1336	7.46794	10.1037	7.02089	10.1786	10.1373	Srm	protein_coding	spermidine synthase [Source:MGI Symbol;Acc:MGI:102690]	chr4	148591503	148594993	1	3	ensembl_havana
ENSMUSG00000006456	Rbm14	6.76204	6.49467	6.83447	6.71022	7.09356	6.9131	7.20892	7.02504	6.60208	6.71256	6.75712	6.54231	6.67239	6.45077	6.99407	6.67192	6.81682	6.7842	6.94561	6.80994	6.76017	6.78265	7.06165	6.97523	6.39152	6.70295	6.71074	6.91349	6.60888	6.78537	6.76661	6.85501	Rbm14	protein_coding	RNA binding motif protein 14 [Source:MGI Symbol;Acc:MGI:1929092]	chr19	4800569	4811634	-1	3	ensembl_havana
ENSMUSG00000006463	Zdhhc24	4.10701	3.92171	4.32905	3.75873	4.32236	3.87373	3.44711	3.55705	4.52207	4.3034	4.48758	3.34258	3.29019	4.2634	3.61606	4.05342	4.35678	3.48301	3.48397	3.50389	3.92153	4.10842	4.55877	3.59809	4.24481	3.65211	3.71523	4.06737	3.69904	4.77945	4.16668	4.29067	Zdhhc24	protein_coding	zinc finger, DHHC domain containing 24 [Source:MGI Symbol;Acc:MGI:1917855]	chr19	4878668	4885397	1	6	ensembl_havana
ENSMUSG00000006471	Ndor1	5.06453	5.3446	4.99332	6.09252	4.91372	5.79796	4.13017	6.0202	4.52207	6.18696	5.00791	5.39741	5.88712	4.2634	5.94576	6.1634	4.60803	6.03979	6.07934	5.26671	5.90953	6.18901	4.46974	5.91814	5.80044	5.0366	5.74907	5.13575	5.7891	5.10296	6.0549	5.87329	Ndor1	protein_coding	NADPH dependent diflavin oxidoreductase 1 [Source:MGI Symbol;Acc:MGI:1926047]	chr2	25244821	25256022	-1	10	ensembl_havana
ENSMUSG00000006476	Nsmf	2.82517	1.93771	2.7817	3.25509	3.10473	2.80238	2.10506	2.59121	2.69912	2.85764	3.42526	1.33573	1.67609	1.71177	1.45024	3.69289	3.51022	3.07117	2.69738	2.28662	3.22115	2.49633	3.00945	2.47887	2.97114	3.12341	3.0497	2.30487	1.93379	3.77152	2.73404	3.02553	Nsmf	protein_coding	NMDA receptor synaptonuclear signaling and neuronal migration factor [Source:MGI Symbol;Acc:MGI:1861755]	chr2	25054355	25062881	1	18	ensembl_havana
ENSMUSG00000006494	Pdk1	5.69278	5.21315	5.58535	4.98961	5.65579	5.16999	4.94107	4.78483	5.73317	4.61064	5.94025	4.97639	4.88474	5.39098	4.79982	5.27173	5.22418	4.41701	5.05022	5.49067	4.20814	4.10842	5.77082	4.76238	4.99036	5.47229	4.30798	5.42759	4.7597	5.24104	4.53242	4.54725	Pdk1	protein_coding	pyruvate dehydrogenase kinase, isoenzyme 1 [Source:MGI Symbol;Acc:MGI:1926119]	chr2	71873224	71903858	1	8	ensembl_havana
ENSMUSG00000006498	Ptbp1	8.4595	9.08891	8.19654	9.35945	8.42251	9.31516	8.34257	9.2387	8.09252	9.34091	8.11731	9.12814	9.04124	7.98637	9.19622	9.27741	8.61022	9.07101	9.18621	8.4517	9.03753	9.17595	8.55535	9.26515	8.85159	8.63069	9.01992	8.55234	8.95423	8.41606	9.30332	9.34228	Ptbp1	protein_coding	polypyrimidine tract binding protein 1 [Source:MGI Symbol;Acc:MGI:97791]	chr10	79854427	79864771	1	16	ensembl_havana
ENSMUSG00000006517	Mvd	5.85329	5.96749	5.54052	6.55276	4.57332	6.40365	5.56163	6.95996	6.17837	6.9858	5.24874	7.19519	7.19975	5.67422	6.66515	6.59181	5.79622	6.8201	6.78058	5.75527	7.25286	7.41812	5.52784	7.39489	7.44794	5.40821	7.07118	5.33672	7.15004	5.72183	7.28096	7.178	Mvd	protein_coding	mevalonate (diphospho) decarboxylase [Source:MGI Symbol;Acc:MGI:2179327]	chr8	122433601	122443422	-1	2	ensembl_havana
ENSMUSG00000006519	Cyba	9.18312	9.00991	9.12742	9.14678	9.25972	9.32095	9.10972	9.52121	9.24814	9.57608	9.12985	9.34143	9.31679	9.11368	9.09473	9.11973	9.28089	9.11502	9.32666	9.11819	9.66217	9.8549	9.17115	9.89659	9.75613	9.16924	9.59833	9.17426	9.69372	9.27884	9.88717	9.6762	Cyba	protein_coding	cytochrome b-245, alpha polypeptide [Source:MGI Symbol;Acc:MGI:1316658]	chr8	122424776	122432930	-1	3	ensembl_havana
ENSMUSG00000006526	Stimate	5.06453	5.55469	5.79074	5.52406	5.13794	5.8839	5.15674	5.41428	4.96427	5.60416	5.691	5.39741	5.37916	5.13481	5.57828	5.43367	6.0149	5.64545	5.4629	6.0649	5.3562	5.31763	5.77082	5.32951	5.10234	5.30642	5.15307	5.51308	5.15186	5.59019	5.12594	5.42306	Stimate	protein_coding	STIM activating enhancer [Source:MGI Symbol;Acc:MGI:1921500]	chr14	30825590	30877210	1	6	ensembl_havana
ENSMUSG00000006527	Sfmbt1	5.30564	4.8019	5.05838	5.45077	5.03018	4.36702	4.86137	4.99432	4.96427	5.35165	4.60774	5.14121	5.03722	5.60845	4.88688	4.78753	4.82195	4.84635	4.9803	5.31437	4.78874	4.87947	4.55877	4.49607	4.36943	4.27216	4.30798	4.83736	5.18019	5.05383	4.47245	4.79007	Sfmbt1	protein_coding	Scm-like with four mbt domains 1 [Source:MGI Symbol;Acc:MGI:1859609]	chr14	30714849	30822721	1	6	ensembl_havana
ENSMUSG00000006567	Atp7b	1.59884	1.27231	0	2.31868	0	1.83232	1.40658	2.40818	0	2.50747	2.2919	0	2.92349	1.71177	3.13691	2.48266	1.20118	2.71225	2.86195	2.90018	2.36811	3.27868	1.26934	2.47887	1.4385	0	3.0497	2.645	2.17814	0	2.25362	2.6411	Atp7b	protein_coding	ATPase, Cu++ transporting, beta polypeptide [Source:MGI Symbol;Acc:MGI:103297]	chr8	21992785	22060305	-1	2	ensembl_havana
ENSMUSG00000006585	Cdt1	8.25431	6.85368	8.3795	7.13551	8.29446	7.33535	8.52822	7.39485	8.29536	7.57585	8.61709	7.29657	7.6417	8.13392	7.16055	7.19003	8.22801	7.14656	7.11831	8.18309	7.29935	7.20769	7.94503	7.15798	6.76493	8.11266	7.1286	8.23138	7.29959	7.71705	7.01803	7.06454	Cdt1	protein_coding	chromatin licensing and DNA replication factor 1 [Source:MGI Symbol;Acc:MGI:1914427]	chr8	122568015	122573554	1	5	ensembl_havana
ENSMUSG00000006589	Aprt	8.35609	10.3393	8.28753	9.96563	8.14102	10.0574	8.06864	10.0761	8.25701	9.98695	8.24325	10.0839	10.0667	8.71326	10.1418	10.1711	8.39323	10.1471	10.056	8.46232	10.0396	9.77879	8.53355	9.92596	10.3424	8.29646	9.93427	7.99181	9.97214	8.02172	9.70047	9.75384	Aprt	protein_coding	adenine phosphoribosyl transferase [Source:MGI Symbol;Acc:MGI:88061]	chr8	122574635	122576909	-1	9	ensembl_havana
ENSMUSG00000006599	Gtf2h1	5.99772	7.62755	6.24654	7.15295	5.88959	7.19109	5.56163	7.27289	6.38216	7.32491	6.33786	7.46781	7.51755	6.41274	7.56208	7.41619	6.3725	7.5472	7.24298	6.17227	7.07722	7.03331	6.5775	7.11781	7.69419	6.11823	7.33242	5.97145	7.40539	6.48536	7.22299	7.32235	Gtf2h1	protein_coding	general transcription factor II H, polypeptide 1 [Source:MGI Symbol;Acc:MGI:1277216]	chr7	46796103	46823800	1	5	ensembl_havana
ENSMUSG00000006638	Abhd1	3.47832	2.18229	2.7817	1.94452	2.87486	2.39739	3.44711	3.03211	4.12781	2.04409	1.55998	2.01723	2.43061	3.62972	0.900153	1.90826	3.13679	1.91713	2.04788	3.50389	2.11441	1.11145	0	1.85362	2.39943	3.53697	2.93992	3.15095	1.2692	3.17858	1.271	2.74723	Abhd1	polymorphic_pseudogene	abhydrolase domain containing 1 [Source:MGI Symbol;Acc:MGI:1931013]	chr5	30950066	30955091	1	2	ensembl_havana
ENSMUSG00000006641	Slc5a6	4.77489	5.71878	4.69909	5.92674	3.63268	5.81993	4.37941	5.69984	5.08594	6.04058	4.48758	5.72293	5.86011	3.62972	6.11759	5.90069	3.9347	6.05995	5.92041	4.52241	5.5481	5.96609	3.91697	5.87059	5.3341	4.27216	5.78126	5.08081	5.54949	4.19053	5.93783	5.71227	Slc5a6	protein_coding	solute carrier family 5 (sodium-dependent vitamin transporter), member 6 [Source:MGI Symbol;Acc:MGI:2660847]	chr5	31036036	31048924	-1	7	ensembl_havana
ENSMUSG00000006673	Qrich1	7.33352	7.85627	7.44593	7.87772	7.44781	7.97721	7.28726	7.80466	7.46605	7.75866	7.06067	7.958	7.79219	7.30394	7.96858	7.64512	7.30571	7.53285	7.82476	7.16223	7.85037	7.84689	7.35058	8.04995	7.68223	7.33159	7.73704	7.43546	7.8377	7.71705	8.12141	8.00668	Qrich1	protein_coding	glutamine-rich 1 [Source:MGI Symbol;Acc:MGI:1916482]	chr9	108516806	108560163	1	14	ensembl_havana
ENSMUSG00000006676	Usp19	6.91541	6.67536	7.15014	6.89425	6.99669	6.85044	7.20892	7.1323	7.02359	6.7653	7.14253	6.71967	6.70312	6.92609	6.88198	6.80813	7.25753	6.87801	6.70673	6.99681	6.9759	6.82757	6.96723	6.63924	6.58386	7.23331	6.89117	7.0908	6.34671	7.13157	6.93715	6.96907	Usp19	protein_coding	ubiquitin specific peptidase 19 [Source:MGI Symbol;Acc:MGI:1918722]	chr9	108490602	108502337	1	16	ensembl_havana
ENSMUSG00000006678	Pola1	4.26761	4.42791	4.32905	4.08364	3.63268	3.69508	3.82869	3.79951	4.33836	3.83568	4.48758	4.26965	4.65258	4.08145	3.61606	4.27479	3.66601	4.35311	4.24991	4.52241	3.9987	3.95492	4.04576	3.59809	4.6407	4.03817	3.95984	4.17621	4.32473	3.64454	3.82688	4.29067	Pola1	protein_coding	polymerase (DNA directed), alpha 1 [Source:MGI Symbol;Acc:MGI:99660]	chrX	93304767	93632155	-1	4	ensembl_havana
ENSMUSG00000006699	Cdc42	9.81027	10.0184	9.70392	9.66102	9.8548	9.64397	9.89984	9.69498	9.77692	9.61827	9.57896	9.82137	9.69478	10.1124	9.6604	9.48937	9.85904	9.59936	9.60741	9.81944	9.66956	9.78544	9.87714	9.77164	10.0236	9.88426	9.70809	9.6339	9.87906	10.0127	9.7776	9.74667	Cdc42	protein_coding	cell division cycle 42 [Source:MGI Symbol;Acc:MGI:106211]	chr4	137319696	137357720	-1	2	ensembl_havana
ENSMUSG00000006705	Pknox1	7.16017	7.51483	7.16499	7.44952	7.19684	7.37298	7.0382	7.58488	7.14055	7.42009	7.32891	7.78935	7.79932	7.61988	7.74797	7.76563	7.14283	7.5472	7.6834	7.18804	7.53778	7.56683	7.06165	7.59832	7.36804	7.17674	7.50135	7.07683	7.47566	6.84435	7.46532	7.41784	Pknox1	protein_coding	Pbx/knotted 1 homeobox [Source:MGI Symbol;Acc:MGI:1201409]	chr17	31564734	31607693	1	14	ensembl_havana
ENSMUSG00000006715	Gmnn	4.77489	3.44737	4.9252	3.98325	4.12696	3.37722	4.26016	3.64248	4.685	3.1392	4.21229	4.08765	3.44363	4.93466	4.32609	4.20471	4.26227	3.98268	3.75915	4.67625	4.65211	4.00792	4.72188	4.36495	5.02866	4.65006	4.58824	3.82144	3.77532	4.6532	3.77817	4.14295	Gmnn	protein_coding	geminin [Source:MGI Symbol;Acc:MGI:1927344]	chr13	24751845	24761923	-1	5	ensembl_havana
ENSMUSG00000006717	Acot13	7.72802	6.31396	7.49375	6.2412	7.5093	6.23403	7.61343	6.32158	7.48829	6.29135	8.04465	6.75063	6.45494	7.51609	6.56311	6.72295	7.62344	6.53343	6.84101	7.33393	6.66869	6.56118	7.86873	6.59115	7.40491	7.43972	7.05152	7.45719	7.02282	7.33031	6.43862	6.2343	Acot13	protein_coding	acyl-CoA thioesterase 13 [Source:MGI Symbol;Acc:MGI:1914084]	chr13	24817948	24831540	-1	2	ensembl_havana
ENSMUSG00000006728	Cdk4	8.39139	10.227	8.15252	10.051	8.32328	10.0781	8.21209	10.0243	8.21761	9.91641	8.14737	10.087	9.9784	8.40967	10.0669	10.1029	8.40433	10.0943	10.0454	8.27629	10.0119	9.98864	8.39533	10.0636	10.2339	8.39893	9.98697	8.29913	10.0052	8.26237	9.93447	9.97406	Cdk4	protein_coding	cyclin-dependent kinase 4 [Source:MGI Symbol;Acc:MGI:88357]	chr10	127063534	127067920	1	9	ensembl_havana
ENSMUSG00000006731	B4galnt1	8.14481	6.47184	8.48383	7.23163	8.50533	7.12204	8.68691	7.9831	8.68056	8.08756	8.80479	7.71281	7.6653	8.11035	7.43062	7.23468	8.64809	7.06912	7.55701	8.65512	8.18762	8.40157	8.46609	8.39059	7.97482	8.80566	8.1728	8.728	8.23211	8.72934	8.71034	8.16346	B4galnt1	protein_coding	beta-1,4-N-acetyl-galactosaminyl transferase 1 [Source:MGI Symbol;Acc:MGI:1342057]	chr10	127165225	127172330	1	5	ensembl_havana
ENSMUSG00000006732	Mettl1	5.51216	7.85627	5.12062	8.15654	5.65579	8.13449	5.4018	7.90314	4.685	8.03268	5.24874	7.843	7.74867	5.60845	7.86517	7.91575	5.79622	7.93325	8.03335	5.91838	8.11583	8.22535	5.57128	8.15953	7.98946	5.62104	8.09491	5.7428	7.92819	5.92673	8.43397	8.26522	Mettl1	protein_coding	methyltransferase like 1 [Source:MGI Symbol;Acc:MGI:1339986]	chr10	127041414	127046365	1	5	ensembl_havana
ENSMUSG00000006736	Tspan31	6.28728	5.8661	6.4298	5.69248	6.29077	5.72998	6.16985	6.17158	5.73317	5.93403	6.53262	6.45729	5.7759	6.59359	5.94576	5.686	6.3725	5.79723	5.95727	6.5159	6.079	5.41895	6.29606	5.37566	6.06285	6.21505	6.02923	6.16876	6.07218	5.8711	5.53061	5.65888	Tspan31	protein_coding	tetraspanin 31 [Source:MGI Symbol;Acc:MGI:1914375]	chr10	127067280	127070264	-1	5	ensembl_havana
ENSMUSG00000006740	Kif5b	6.5597	7.06669	6.405	6.87336	6.38127	6.75104	6.10211	6.73534	6.42891	6.72326	6.40574	6.78094	7.05242	6.20593	6.90302	6.61901	6.3725	6.84354	7.09369	6.53614	6.62068	6.80529	6.42006	6.66734	6.77623	6.1771	6.92037	6.67466	6.78525	6.46671	6.76036	6.91317	Kif5b	protein_coding	kinesin family member 5B [Source:MGI Symbol;Acc:MGI:1098268]	chr18	6201002	6242174	-1	7	ensembl_havana
ENSMUSG00000006763	Saal1	5.22966	6.1654	5.67105	6.29454	5.18894	6.21758	5.79404	6.4095	6.06455	5.8967	5.98532	6.25624	6.15501	5.46717	6.08113	6.25293	5.6913	6.36545	6.25247	5.8872	6.27785	6.11846	6.01063	6.02335	6.04428	5.80647	6.33051	5.51308	6.20222	5.95377	6.00286	6.05992	Saal1	protein_coding	serum amyloid A-like 1 [Source:MGI Symbol;Acc:MGI:1926185]	chr7	46686108	46710680	-1	5	ensembl_havana
ENSMUSG00000006782	Cnp	10.3838	7.56961	10.0522	7.5094	10.266	7.45248	10.132	6.95162	9.85175	7.223	10.0459	6.7709	6.90162	10.1847	6.96435	7.4006	10.2737	7.09865	6.99963	10.1135	6.76017	7.19632	10.1892	7.53873	7.10675	10.5184	7.17779	10.1144	6.74788	10.0382	7.3534	6.98	Cnp	protein_coding	2',3'-cyclic nucleotide 3' phosphodiesterase [Source:MGI Symbol;Acc:MGI:88437]	chr11	100574904	100591729	1	4	ensembl_havana
ENSMUSG00000006818	Sod2	8.32904	9.07384	8.26014	8.76932	8.04046	8.9321	8.13793	8.89796	8.32037	9.11367	8.54366	9.12814	9.29174	8.43835	9.05063	8.96139	8.12435	9.25053	9.05206	8.14406	9.14115	8.94065	8.22896	9.0365	9.494	8.10257	9.03669	8.0855	9.18147	8.0964	8.78773	8.79084	Sod2	protein_coding	superoxide dismutase 2, mitochondrial [Source:MGI Symbol;Acc:MGI:98352]	chr17	13006846	13040063	1	8	ensembl_havana
ENSMUSG00000006850	Tmco6	3.47832	2.88161	3.06105	3.16631	3.63268	3.69508	4.37941	3.26544	3.58353	3.37468	2.77515	2.97418	2.92349	3.87319	1.84751	2.70202	3.51022	2.49258	1.74469	3.80016	3.34452	3.78313	2.73163	3.74596	2.97114	3.85801	3.50002	3.5248	3.2421	3.77152	3.82688	3.9341	Tmco6	protein_coding	transmembrane and coiled-coil domains 6 [Source:MGI Symbol;Acc:MGI:1919233]	chr18	36735039	36742397	1	6	ensembl_havana
ENSMUSG00000006906	Stambp	4.66379	4.42791	4.9252	4.90981	5.33195	3.78717	5.22202	4.58353	5.08594	3.75452	5.51776	4.79027	4.2145	5.22535	4.44562	4.4055	5.0653	4.84635	4.8294	5.11349	4.50117	4.20237	4.55877	4.9871	4.24481	5.07838	4.47472	5.38287	4.51472	5.05383	4.75009	4.79007	Stambp	protein_coding	STAM binding protein [Source:MGI Symbol;Acc:MGI:1917777]	chr6	83543211	83572729	-1	7	ensembl_havana
ENSMUSG00000006920	Ezh1	6.73481	6.50595	7.20863	6.40537	7.24584	6.44664	7.28726	6.92629	7.27457	6.58926	7.20102	6.71967	6.641	7.49804	6.53643	6.507	7.34082	6.33269	6.61742	7.31062	6.94699	6.5788	7.03086	6.6202	6.43495	7.09769	6.7356	7.14537	6.50069	7.40077	6.71579	6.28803	Ezh1	protein_coding	enhancer of zeste 1 polycomb repressive complex 2 subunit [Source:MGI Symbol;Acc:MGI:1097695]	chr11	101191115	101226463	-1	9	ensembl_havana
ENSMUSG00000006932	Ctnnb1	8.20557	8.65463	8.58113	8.30429	8.19192	8.34609	8.37162	8.4832	8.5909	8.42573	8.40955	8.47613	8.6539	8.72882	8.57802	8.49872	8.46394	8.59605	8.59471	8.40294	8.43324	8.29897	8.41335	8.45917	8.69369	8.33143	8.56364	8.27486	8.50838	8.42091	8.22499	8.37689	Ctnnb1	protein_coding	catenin (cadherin associated protein), beta 1 [Source:MGI Symbol;Acc:MGI:88276]	chr9	120929216	120960507	1	15	ensembl_havana
ENSMUSG00000006941	Eif1b	7.42152	7.49233	7.08918	7.48666	7.4373	7.74432	7.3323	7.45512	7.27457	7.25286	7.39721	7.54047	7.42842	7.15064	7.40135	7.5912	7.28182	7.54004	7.53888	7.42358	7.56974	7.47569	7.5806	7.41712	7.71196	7.35727	7.35933	7.3567	7.52067	7.36093	7.54025	7.40574	Eif1b	protein_coding	eukaryotic translation initiation factor 1B [Source:MGI Symbol;Acc:MGI:1916219]	chr9	120492232	120495330	1	2	ensembl_havana
ENSMUSG00000006998	Psmd2	8.91857	9.82819	8.83427	9.65797	8.92566	9.55508	8.75465	9.72467	8.92028	9.7872	8.84203	9.85618	9.81218	9.19994	9.7931	9.91949	8.95426	9.71668	9.77164	8.95487	9.74289	9.58311	9.00683	9.74112	10.0518	8.88431	9.74528	8.83563	9.84849	8.66537	9.58043	9.49575	Psmd2	protein_coding	proteasome (prosome, macropain) 26S subunit, non-ATPase, 2 [Source:MGI Symbol;Acc:MGI:1096584]	chr16	20651652	20663414	1	9	ensembl_havana
ENSMUSG00000007029	Vars	9.79717	9.2652	9.49656	9.90433	9.61012	9.97168	9.54232	9.87785	9.6246	9.84225	9.71562	9.40281	9.7005	9.13135	9.78178	9.6112	9.59389	9.72774	9.72431	9.58938	9.70453	9.8549	9.45248	9.78667	9.27848	9.73226	9.6296	9.66225	9.49376	9.52626	9.80597	9.79927	Vars	protein_coding	valyl-tRNA synthetase [Source:MGI Symbol;Acc:MGI:90675]	chr17	35000987	35016322	1	13	ensembl_havana
ENSMUSG00000007036	Abhd16a	5.90306	5.69926	6.30132	6.23029	6.19422	5.98459	5.65913	5.77743	6.23208	5.97043	5.98532	5.54599	5.7467	6.11413	5.72726	5.40271	6.65884	6.03979	6.04551	6.5159	5.7401	5.9115	6.42006	5.71775	5.88638	6.47171	5.81274	6.4972	5.82544	6.57514	5.89278	5.78883	Abhd16a	protein_coding	abhydrolase domain containing 16A [Source:MGI Symbol;Acc:MGI:99476]	chr17	35089263	35102987	1	7	ensembl_havana
ENSMUSG00000007038	Neu1	6.96311	6.24832	7.16499	6.48095	7.02503	6.25031	7.28726	6.50383	6.9928	6.20234	7.03946	6.19753	6.06324	6.9791	6.45329	6.57802	7.06097	6.61743	6.29629	6.9064	6.26229	6.18901	7.17864	6.22587	6.36183	7.11786	6.12012	6.67466	6.14586	6.88704	6.19136	6.15938	Neu1	protein_coding	neuraminidase 1 [Source:MGI Symbol;Acc:MGI:97305]	chr17	34931253	34935953	1	3	ensembl_havana
ENSMUSG00000007039	Ddah2	3.71962	1.64304	3.49622	1.43801	4.41095	1.83232	4.37941	2.40818	3.58353	2.2943	3.87179	0.817224	1.06888	4.7022	1.45024	1.90826	3.66601	1.51154	2.04788	4.04583	1.80636	1.73173	4.37485	1.56586	1.4385	4.03817	2.01203	3.5248	1.2692	4.44033	2.83274	1.94753	Ddah2	protein_coding	dimethylarginine dimethylaminohydrolase 2 [Source:MGI Symbol;Acc:MGI:1859016]	chr17	35059035	35062095	1	4	ensembl_havana
ENSMUSG00000007041	Clic1	9.7367	8.50246	9.69883	8.22408	9.56498	8.37976	9.76124	8.43013	9.5097	8.54215	9.87679	8.59462	8.59778	9.76157	8.26111	8.70635	10.1018	8.6928	8.55918	10.0375	8.89595	8.63849	9.93233	8.71391	9.00114	9.83637	8.82334	9.68545	8.76375	9.70396	8.57431	8.80627	Clic1	protein_coding	chloride intracellular channel 1 [Source:MGI Symbol;Acc:MGI:2148924]	chr17	35049966	35058749	1	2	ensembl_havana
ENSMUSG00000007050	Lsm2	7.67171	8.68967	7.42141	8.76176	7.29323	8.95957	7.47301	8.77566	7.42051	8.65267	6.97388	8.63112	8.63809	7.61988	8.782	8.60456	7.44131	8.76824	8.69906	7.63542	8.80221	8.84739	7.43532	8.75158	8.60458	7.5177	8.51661	7.51014	8.51674	7.28845	8.81364	8.8276	Lsm2	protein_coding	LSM2 homolog, U6 small nuclear RNA and mRNA degradation associated [Source:MGI Symbol;Acc:MGI:90676]	chr17	34981862	34985891	1	11	ensembl_havana
ENSMUSG00000007080	Pole	4.54343	5.00633	4.5259	4.8822	4.57332	5.06352	3.65048	4.89337	5.30226	4.1845	4.21229	4.79027	5.34059	4.08145	4.88688	5.04985	3.66601	4.6999	4.94403	4.60138	4.60353	4.56268	3.44276	4.72721	3.87608	3.9509	4.58824	4.37198	4.51472	4.36178	4.47245	5.1214	Pole	protein_coding	polymerase (DNA directed), epsilon [Source:MGI Symbol;Acc:MGI:1196391]	chr5	110286306	110337474	1	7	ensembl_havana
ENSMUSG00000007216	Zfp775	3.47832	3.62339	4.69909	4.76616	5.5427	4.7795	5.15674	4.58353	5.30226	4.70006	4.71866	4.15091	4.5208	5.0382	4.84401	4.34163	4.94875	4.59331	4.90682	4.60138	4.83155	4.63185	5.12319	4.65421	4.24481	5.37507	4.2631	5.23973	4.83292	5.10296	4.58999	4.68716	Zfp775	protein_coding	zinc finger protein 775 [Source:MGI Symbol;Acc:MGI:2683557]	chr6	48602063	48623227	1	3	ensembl_havana
ENSMUSG00000007338	Mrpl49	6.12899	6.10734	6.1896	6.44365	5.76066	5.965	6.26584	6.14254	6.38216	6.18696	6.26662	6.12062	6.26206	6.29225	6.31886	6.3041	6.15301	6.1753	6.16062	5.7894	6.24656	6.37198	5.94608	5.99407	6.5579	6.21505	6.26373	6.03063	6.26969	6.10612	6.55884	6.40615	Mrpl49	protein_coding	mitochondrial ribosomal protein L49 [Source:MGI Symbol;Acc:MGI:108180]	chr19	6053622	6057785	-1	4	ensembl_havana
ENSMUSG00000007411	Mark3	7.16017	7.02025	6.67767	6.71022	6.78093	6.87163	7.10893	6.95996	6.38216	6.87497	6.43852	6.69866	6.79155	6.9791	6.87134	7.21699	6.8001	7.00819	6.8703	6.75918	6.72654	6.77503	7.01521	6.77457	6.86358	6.76822	6.89852	6.69309	6.8833	6.87295	6.79137	6.75042	Mark3	protein_coding	MAP/microtubule affinity regulating kinase 3 [Source:MGI Symbol;Acc:MGI:1341865]	chr12	111574523	111656221	1	12	ensembl_havana
ENSMUSG00000007415	Gatad1	7.2203	6.87992	7.16499	6.78667	6.96777	6.96331	7.28726	6.73534	7.22245	6.9858	6.97388	7.01992	6.70312	7.36496	6.74887	6.85464	7.24522	7.04909	6.95476	7.40169	7.13817	6.87113	7.39961	6.99754	7.29921	7.15738	6.72736	7.33339	6.95884	7.03361	6.92041	6.82503	Gatad1	protein_coding	GATA zinc finger domain containing 1 [Source:MGI Symbol;Acc:MGI:1914460]	chr5	3632932	3657185	-1	4	ensembl_havana
ENSMUSG00000007458	M6pr	8.98939	9.89406	8.91113	9.52816	8.9591	9.65928	9.09237	9.66212	9.02289	9.71395	9.23622	9.95585	9.96895	9.16032	9.78604	9.77734	9.11839	9.88429	9.64462	9.06694	9.85996	9.64715	9.14263	9.7345	10.2029	9.11758	9.84096	8.8439	9.94143	8.70568	9.40808	9.51654	M6pr	protein_coding	mannose-6-phosphate receptor, cation dependent [Source:MGI Symbol;Acc:MGI:96904]	chr6	122308720	122317680	1	3	ensembl_havana
ENSMUSG00000007476	Lrrc8a	4.97429	3.35059	4.85369	4.22222	5.28584	4.10603	5.15674	4.13044	5.49032	4.3034	5.24874	4.0215	4.2145	4.93466	4.96898	4.46667	5.36728	4.41701	4.18922	5.53158	3.92153	4.41352	5.2885	4.06042	4.03505	4.94923	4.11943	5.23973	3.3458	5.32626	4.27596	4.063	Lrrc8a	protein_coding	leucine rich repeat containing 8A VRAC subunit A [Source:MGI Symbol;Acc:MGI:2652847]	chr2	30237715	30263790	1	2	ensembl_havana
ENSMUSG00000007564	Ppp2r1a	8.52453	8.43326	8.40474	8.77496	8.73719	8.6792	8.75465	8.73247	8.48427	8.91791	8.52852	8.65586	8.46065	8.54767	8.67905	8.60116	8.79035	8.33995	8.65486	8.68262	8.72199	8.84375	8.68461	8.85701	8.37858	8.78689	8.40485	8.6872	8.53879	8.91961	8.96139	8.91131	Ppp2r1a	protein_coding	protein phosphatase 2, regulatory subunit A, alpha [Source:MGI Symbol;Acc:MGI:1926334]	chr17	20945311	20965916	1	8	ensembl_havana
ENSMUSG00000007570	Fance	5.06453	5.73804	4.85369	5.5938	5.13794	5.63403	5.08837	5.77743	5.39935	5.62714	4.71866	5.28912	5.86011	5.39098	5.67929	5.63362	5.65456	5.84448	5.30025	5.7894	5.8273	5.54981	5.57128	5.48496	5.58603	5.07838	5.66531	5.47097	5.4129	5.48293	5.51583	5.63143	Fance	protein_coding	Fanconi anemia, complementation group E [Source:MGI Symbol;Acc:MGI:1920025]	chr17	28313519	28326572	1	16	ensembl_havana
ENSMUSG00000007589	Tinf2	6.91541	6.59314	6.83447	6.73358	6.79746	6.37426	7.14304	6.43367	6.64231	6.67996	6.70418	6.53047	6.80578	6.95284	6.5229	6.67192	6.71344	6.29917	6.55866	7.06805	6.78217	6.61342	6.44363	6.35818	6.75354	7.01405	6.26373	6.79901	6.48941	6.42868	6.6698	6.21593	Tinf2	protein_coding	Terf1 (TRF1)-interacting nuclear factor 2 [Source:MGI Symbol;Acc:MGI:107246]	chr14	55674689	55681820	-1	9	ensembl_havana
ENSMUSG00000007603	Dus3l	5.57491	6.22121	6.13032	6.57017	6.29077	6.09681	5.56163	6.4456	5.80582	6.07442	6.19169	6.10474	6.39973	5.46717	6.15314	6.27019	6.15301	5.67188	6.38013	6.29613	6.079	6.20044	6.04185	6.26318	5.90709	6.27016	6.19371	6.22051	6.07218	6.28706	6.46963	6.46954	Dus3l	protein_coding	dihydrouridine synthase 3-like (S. cerevisiae) [Source:MGI Symbol;Acc:MGI:2147092]	chr17	56764757	56770093	1	4	ensembl_havana
ENSMUSG00000007610	Gtpbp3	3.1884	2.18229	3.06105	3.41778	3.47722	3.11824	3.98729	3.15349	2.69912	3.37468	3.13652	1.71635	2.698	0	2.82045	3.47202	2.90619	3.35835	3.00965	4.25569	2.93739	3.95492	3.00945	3.88008	3.78951	3.41185	3.15171	2.30487	2.17814	3.77152	4.12833	3.97836	Gtpbp3	protein_coding	GTP binding protein 3 [Source:MGI Symbol;Acc:MGI:1917609]	chr8	71488103	71499583	1	8	ensembl_havana
ENSMUSG00000007613	Tgfbr1	5.90306	5.3446	6.00391	5.11351	5.76066	5.06352	5.83634	5.17721	6.56069	5.37899	6.3722	5.8427	5.88712	6.41274	5.62967	5.49368	6.17911	5.74839	5.38387	6.1979	5.41368	4.96237	5.94608	5.46375	5.47945	5.75588	5.59462	5.84526	5.50538	5.8711	5.32557	5.23521	Tgfbr1	protein_coding	transforming growth factor, beta receptor I [Source:MGI Symbol;Acc:MGI:98728]	chr4	47353222	47414931	1	5	ensembl_havana
ENSMUSG00000007617	Homer1	5.14946	5.61843	4.5259	5.3128	4.41095	4.94857	4.26016	4.74675	3.88118	4.8638	4.21229	5.37109	4.58819	5.31054	5.525	5.20149	4.75411	4.79916	5.24169	4.88004	4.39099	5.09076	4.37485	5.01652	5.02866	4.40942	4.75958	4.7695	5.15186	4.51483	5.10634	4.8389	Homer1	protein_coding	homer scaffolding protein 1 [Source:MGI Symbol;Acc:MGI:1347345]	chr13	93299635	93405129	1	12	ensembl_havana
ENSMUSG00000007646	Rad51c	1.59884	2.57391	2.7817	2.61551	2.60128	2.39739	1.40658	2.1985	2.69912	2.04409	3.66573	2.97418	2.10212	2.96843	2.63171	2.48266	3.13679	2.71225	2.29829	2.62577	2.36811	2.63757	1.93396	2.63879	2.39943	3.12341	2.54932	1.85897	2.38705	3.35117	1.93606	2.11547	Rad51c	protein_coding	RAD51 paralog C [Source:MGI Symbol;Acc:MGI:2150020]	chr11	87376645	87404954	-1	4	ensembl_havana
ENSMUSG00000007656	Arpp19	7.75538	9.03543	7.91851	8.60169	7.66151	9.00583	7.7744	8.67027	8.09252	8.66383	8.0232	8.88008	8.87578	8.08639	8.75333	8.84526	7.79361	9.01532	8.8065	7.82833	8.60348	8.59584	7.91162	8.63547	8.90146	7.73571	8.60918	7.89958	8.77076	7.58495	8.29157	8.34556	Arpp19	protein_coding	cAMP-regulated phosphoprotein 19 [Source:MGI Symbol;Acc:MGI:1891691]	chr9	75037614	75060313	1	11	ensembl_havana
ENSMUSG00000007659	Bcl2l1	6.12899	8.02648	5.67105	7.99192	5.79399	8.24822	5.75046	8.3562	5.08594	8.39928	5.17284	8.34026	8.18398	5.39098	7.96858	8.06166	5.12023	7.79579	8.01161	5.31437	8.73896	8.55858	5.94608	8.6706	8.38228	6.11823	8.5022	5.18868	8.62377	5.19647	8.63198	8.45727	Bcl2l1	protein_coding	BCL2-like 1 [Source:MGI Symbol;Acc:MGI:88139]	chr2	152780668	152831728	-1	9	ensembl_havana
ENSMUSG00000007670	Khsrp	6.12899	6.37675	6.52493	6.7941	6.29077	6.77373	6.20256	6.89182	6.42891	6.69091	6.02902	6.32642	6.55939	5.73712	6.43896	6.47758	6.07174	6.33269	6.82114	6.72432	6.54552	6.66383	5.87851	6.7485	6.16954	6.1962	6.36278	6.57878	6.58788	6.42868	6.57318	6.67847	Khsrp	protein_coding	KH-type splicing regulatory protein [Source:MGI Symbol;Acc:MGI:1336214]	chr17	57021051	57031522	-1	5	ensembl_havana
ENSMUSG00000007721	Ccdc124	7.05403	7.62238	6.405	7.38213	6.58541	7.44543	6.46772	7.0873	6.33384	7.08872	6.11264	7.55808	7.0643	6.48782	7.34865	7.38484	6.88184	7.50371	7.1505	6.41019	7.31452	7.37338	6.84865	7.44985	7.67621	6.60631	7.32152	6.57878	7.35034	6.94208	7.6526	7.44175	Ccdc124	protein_coding	coiled-coil domain containing 124 [Source:MGI Symbol;Acc:MGI:1916403]	chr8	70868227	70873935	-1	2	ensembl_havana
ENSMUSG00000007739	Cct4	10.298	11.7822	10.3921	11.4098	10.426	11.3606	10.573	11.5505	10.6212	11.4883	10.5799	11.7817	11.7834	10.7321	11.6832	11.7799	10.5093	11.7734	11.5918	10.3997	11.6844	11.3376	10.5767	11.4189	11.9139	10.2015	11.6104	10.4888	11.7089	10.1636	11.2394	11.2308	Cct4	protein_coding	chaperonin containing Tcp1, subunit 4 (delta) [Source:MGI Symbol;Acc:MGI:104689]	chr11	22990519	23003780	1	9	ensembl_havana
ENSMUSG00000007777	0610009B22Rik	3.92628	5.12812	4.21954	4.03432	3.90088	3.69508	3.44711	3.94111	3.58353	4.51532	4.05207	4.79027	4.98816	4.93466	4.70717	4.05342	4.75411	5.06156	4.74758	4.25569	3.92153	4.10842	3.91697	4.49607	4.99036	3.75873	4.7269	4.46073	4.79677	4.51483	4.31062	4.10353	0610009B22Rik	protein_coding	RIKEN cDNA 0610009B22 gene [Source:MGI Symbol;Acc:MGI:1913300]	chr11	51685386	51688874	-1	2	ensembl_havana
ENSMUSG00000007812	Zfp655	5.74829	6.04685	6.00391	5.96672	6.06366	5.65862	5.65913	5.88651	5.39935	5.98829	5.79592	6.25624	5.99038	5.13481	6.08113	6.00747	6.0149	6.1567	6.09597	6.22309	6.36786	5.85476	5.65444	6.18758	6.1523	5.40821	6.20562	6.24571	6.16016	5.75294	6.15367	6.14003	Zfp655	protein_coding	zinc finger protein 655 [Source:MGI Symbol;Acc:MGI:1919861]	chr5	145231715	145247302	1	6	ensembl_havana
ENSMUSG00000007815	Rhoa	10.05	9.61948	10.0158	9.76672	10.0047	9.67594	10.1551	9.81599	10.0776	9.88696	10.151	9.82137	9.72877	10.0549	9.80572	9.72979	10.0283	9.67971	9.74158	10.1169	9.76928	9.8367	10.0788	9.91135	9.78718	10.1716	9.69125	10.0639	9.73728	10.168	9.8523	9.79232	Rhoa	protein_coding	ras homolog family member A [Source:MGI Symbol;Acc:MGI:1096342]	chr9	108306129	108337934	1	5	ensembl_havana
ENSMUSG00000007817	Zmiz1	5.63505	4.47459	5.67105	4.38845	5.41998	4.42551	5.75046	4.29779	5.30226	4.93919	6.50193	4.0215	4.98816	5.13481	4.70717	4.4055	5.0082	4.41701	4.24991	5.61006	4.91354	4.90764	5.48304	4.76238	3.95775	5.59249	4.91272	5.67022	5.0326	5.89918	4.69867	4.90917	Zmiz1	protein_coding	zinc finger, MIZ-type containing 1 [Source:MGI Symbol;Acc:MGI:3040693]	chr14	25459185	25666743	1	8	ensembl_havana
ENSMUSG00000007827	Ankrd26	2.33856	2.39135	2.7817	2.61551	3.47722	2.39739	2.92681	2.75361	3.88118	3.00527	3.13652	2.26606	3.29019	2.47281	2.15868	3.21112	1.84741	2.23336	3.00965	3.3293	2.7714	2.63757	3.77554	2.63879	2.39943	3.12341	2.93992	1.85897	1.93379	3.5053	2.73404	2.74723	Ankrd26	protein_coding	ankyrin repeat domain 26 [Source:MGI Symbol;Acc:MGI:1917887]	chr6	118501308	118562226	-1	3	ensembl_havana
ENSMUSG00000007833	Aldh16a1	6.21031	6.31396	5.90126	6.15153	5.9201	6.21758	5.79404	6.22794	5.65668	6.09104	5.38951	6.39334	6.01508	5.53954	6.06256	6.12596	6.15301	6.01935	6.2225	6.27219	6.14838	6.18901	5.65444	6.40343	6.23653	6.1771	6.22915	6.22051	6.18833	6.0571	6.22809	6.47727	Aldh16a1	protein_coding	aldehyde dehydrogenase 16 family, member A1 [Source:MGI Symbol;Acc:MGI:1916998]	chr7	45140684	45154584	-1	12	ensembl_havana
ENSMUSG00000007836	Hnrnpa0	8.00368	8.44209	8.30774	8.75607	8.14102	8.75243	7.87929	8.63943	8.03324	8.58972	7.68364	8.43225	8.33875	8.28891	8.53487	8.484	7.86771	8.14146	8.2307	8.14406	8.17104	8.43098	7.88604	8.42117	8.1238	7.8903	8.2176	7.80104	8.40413	8.00889	8.61128	8.66955	Hnrnpa0	protein_coding	heterogeneous nuclear ribonucleoprotein A0 [Source:MGI Symbol;Acc:MGI:1924384]	chr13	58125879	58128556	-1	1	ensembl_havana
ENSMUSG00000007837	Prrg2	3.1884	2.18229	3.83009	2.47471	2.87486	2.39739	1.40658	2.59121	3.58353	3.37468	2.2919	2.66314	2.92349	3.33664	0.900153	3.06054	2.90619	2.23336	2.86195	2.90018	3.84001	3.27868	1.93396	2.78275	3.12047	2.5414	2.21418	2.30487	2.73143	2.48604	2.92512	3.32877	Prrg2	protein_coding	proline-rich Gla (G-carboxyglutamic acid) polypeptide 2 [Source:MGI Symbol;Acc:MGI:1929596]	chr7	45053584	45062677	-1	11	ensembl_havana
ENSMUSG00000007850	Hnrnph1	7.38696	7.48665	7.73171	7.74606	7.67946	7.1995	7.20892	7.5686	7.11219	7.56399	7.10218	7.49244	7.18893	7.26178	7.22044	7.59805	7.57511	7.47398	7.30864	7.56821	7.58233	7.31147	7.64301	7.64146	7.79207	7.74871	7.71221	7.5205	7.67797	7.68514	7.8363	7.86359	Hnrnph1	protein_coding	heterogeneous nuclear ribonucleoprotein H1 [Source:MGI Symbol;Acc:MGI:1891925]	chr11	50376990	50386528	1	18	ensembl_havana
ENSMUSG00000007867	Ift43	2.82517	0	3.06105	1.09737	2.26339	0	2.92681	0.780733	3.20806	0.832715	2.2919	1.33573	1.06888	0	1.45024	0	2.90619	0.945284	0.83491	2.62577	0	0	1.26934	0.725535	0	2.95423	0	2.645	0	2.75552	0.556893	0.96523	Ift43	protein_coding	intraflagellar transport 43 [Source:MGI Symbol;Acc:MGI:1923661]	chr12	86082541	86162459	1	7	ensembl_havana
ENSMUSG00000007872	Id3	8.16535	5.29345	8.20374	5.52406	8.21671	5.58356	7.93875	6.15713	8.14946	6.47989	8.42599	6.28472	6.92787	8.782	5.79636	5.52278	7.84343	5.95623	5.86328	8.1637	6.33848	6.16587	8.21533	6.34664	6.58386	7.77435	6.34135	8.02129	6.38373	8.20164	6.13445	6.2343	Id3	protein_coding	inhibitor of DNA binding 3 [Source:MGI Symbol;Acc:MGI:96398]	chr4	136143497	136145755	1	3	ensembl_havana
ENSMUSG00000007880	Arid1a	7.92154	6.38898	7.70149	7.61801	8.0335	7.18264	7.90933	7.11745	7.39719	7.08872	7.41379	6.63372	6.55939	7.00489	7.16055	7.13457	7.73323	6.44423	6.99963	7.75251	6.72654	7.35304	7.50419	7.30831	6.40614	7.82431	6.86888	7.74029	6.74788	7.89495	7.61843	7.31805	Arid1a	protein_coding	AT rich interactive domain 1A (SWI-like) [Source:MGI Symbol;Acc:MGI:1935147]	chr4	133679008	133756769	-1	6	ensembl_havana
ENSMUSG00000007891	Ctsd	7.67171	7.14092	7.55138	7.02624	7.78268	6.79606	7.73021	7.00098	7.61499	7.08872	7.59918	7.16487	7.31364	7.77781	6.77193	6.97531	7.38635	7.22005	6.899	7.62601	7.04119	7.08972	7.64301	7.11781	7.658	7.53281	7.25432	7.6861	7.41734	7.85966	7.45373	7.39354	Ctsd	protein_coding	cathepsin D [Source:MGI Symbol;Acc:MGI:88562]	chr7	142375911	142388038	-1	3	ensembl_havana
ENSMUSG00000007892	Rplp1	13.2542	13.7634	13.2262	13.4113	13.3446	13.5065	13.1668	13.1564	13.0978	13.2451	13.1139	13.3162	13.1839	13.3937	13.1836	13.4165	13.2993	13.5512	13.2768	13.3423	13.4713	13.3488	13.5768	13.4319	13.9406	13.3727	13.5304	13.1587	13.5353	13.4709	13.3222	13.4112	Rplp1	protein_coding	ribosomal protein, large, P1 [Source:MGI Symbol;Acc:MGI:1927099]	chr9	61913284	61914542	-1	1	ensembl_havana
ENSMUSG00000007950	Abhd8	6.21031	3.53806	5.71206	3.87536	6.06366	4.03268	5.70552	4.66745	6.00408	4.78425	6.07144	4.08765	4.12656	6.37369	4.70717	4.6883	6.22994	4.5369	4.24991	6.0925	4.39099	4.52681	6.16039	4.65421	4.8261	5.97076	4.79154	5.84526	4.46951	6.19943	4.56149	4.39231	Abhd8	protein_coding	abhydrolase domain containing 8 [Source:MGI Symbol;Acc:MGI:1918946]	chr8	71456705	71463655	-1	3	ensembl_havana
ENSMUSG00000007987	Ift22	5.14946	4.05053	4.21954	4.22222	5.13794	3.95539	5.45707	3.79951	4.33836	3.47942	5.24874	4.26965	4.2145	5.31054	3.51035	3.58668	4.44548	3.89564	4.12587	5.00148	3.56351	3.18972	5.12319	3.59809	3.59902	5.44061	3.647	5.08081	4.27305	5.10296	3.38155	3.88845	Ift22	protein_coding	intraflagellar transport 22 [Source:MGI Symbol;Acc:MGI:1914536]	chr5	136908150	136915404	1	5	ensembl_havana
ENSMUSG00000008035	Mid1ip1	6.78876	6.62452	6.92446	7.18155	6.42447	7.06799	6.71449	7.36374	6.60208	7.30367	6.90519	7.26118	7.32356	6.84274	7.09807	7.00654	6.62125	7.30694	7.18976	6.85898	7.22904	7.30619	6.75755	7.24756	7.02386	6.7554	7.18983	6.38829	7.15718	6.73951	7.26779	7.25648	Mid1ip1	protein_coding	Mid1 interacting protein 1 (gastrulation specific G12-like (zebrafish)) [Source:MGI Symbol;Acc:MGI:1915291]	chrX	10715013	10719690	1	5	ensembl_havana
ENSMUSG00000008036	Ap2s1	7.94549	7.2919	7.79034	7.34216	7.8236	7.52783	7.37597	7.23213	7.19566	7.61086	7.99041	7.33793	7.40991	7.93364	7.27794	7.32829	7.81041	7.27281	7.25042	7.7867	7.30696	7.34791	7.5806	7.38927	7.25143	8.00846	7.2195	7.69528	7.20623	7.79386	7.29833	7.3771	Ap2s1	protein_coding	adaptor-related protein complex 2, sigma 1 subunit [Source:MGI Symbol;Acc:MGI:2141861]	chr7	16738410	16749294	1	5	ensembl_havana
ENSMUSG00000008090	Fgfrl1	2.82517	2.73595	2.7817	2.86156	2.26339	2.61405	2.92681	3.03211	1.90574	3.26174	2.2919	2.47821	3.70883	1.71177	2.82045	1.90826	2.90619	2.90284	3.00965	2.28662	2.5838	2.63757	2.73163	2.09341	1.83414	2.76253	1.49574	2.92004	2.38705	2.15438	2.62809	2.74723	Fgfrl1	protein_coding	fibroblast growth factor receptor-like 1 [Source:MGI Symbol;Acc:MGI:2150920]	chr5	108692382	108706924	1	5	ensembl_havana
ENSMUSG00000008129	4930432K21Rik	2.33856	2.57391	0	2.31868	1.82135	2.61405	2.57367	2.75361	1.90574	1.35731	0	2.66314	1.67609	2.96843	2.41449	2.70202	2.29214	3.2219	2.29829	1.8424	3.08624	3.09492	0	2.09341	1.83414	2.28014	2.93992	2.30487	2.56949	2.48604	2.38953	2.6411	4930432K21Rik	protein_coding	RIKEN cDNA 4930432K21 gene [Source:MGI Symbol;Acc:MGI:1921916]	chr8	84148025	84172590	1	3	ensembl_havana
ENSMUSG00000008140	Emc10	7.74176	7.38647	7.62839	7.6054	7.41605	7.73857	7.64947	7.71383	7.48829	7.7271	7.55502	7.65943	7.78503	7.73222	7.65182	7.72865	7.76804	7.61688	7.63871	7.75251	7.68512	7.6732	7.5806	7.69704	7.48973	7.7027	7.55819	7.74029	7.62742	7.74052	7.78792	7.72434	Emc10	protein_coding	ER membrane protein complex subunit 10 [Source:MGI Symbol;Acc:MGI:1916933]	chr7	44489937	44496529	-1	7	ensembl_havana
ENSMUSG00000008167	Fbxw9	3.92628	3.44737	3.83009	4.08364	3.90088	3.25353	4.37941	3.64248	3.58353	3.47942	3.66573	4.0215	3.44363	3.62972	3.80673	4.34163	3.8066	4.21613	4.24991	4.35018	4.20814	3.65607	4.164	3.74596	2.80454	4.59356	3.33635	4.54433	3.53321	3.77152	3.96385	4.063	Fbxw9	protein_coding	F-box and WD-40 domain protein 9 [Source:MGI Symbol;Acc:MGI:1915878]	chr8	85060055	85067124	1	9	ensembl_havana
ENSMUSG00000008193	Spib	9.01224	7.17664	8.85273	7.38213	8.92189	7.64937	8.63992	7.979	8.98428	8.04553	8.65245	7.82857	7.9606	8.97703	7.31765	7.46947	8.84028	7.12758	7.6834	8.82104	8.19173	8.52716	8.95856	8.54497	7.89932	8.99479	8.07881	9.01851	8.34904	9.17355	8.87138	8.31352	Spib	protein_coding	Spi-B transcription factor (Spi-1/PU.1 related) [Source:MGI Symbol;Acc:MGI:892986]	chr7	44525993	44532071	-1	3	ensembl_havana
ENSMUSG00000008200	Fnbp4	5.90306	6.36441	6.73849	6.49924	5.76066	5.79796	6.20256	6.35992	6.12258	6.10748	6.22964	6.02257	5.86011	4.7022	6.15314	5.78538	6.15301	6.03979	5.90161	6.29613	5.8894	6.01869	5.91269	5.78768	5.20626	5.64903	6.31959	5.90973	5.96226	6.26565	6.19136	5.99677	Fnbp4	protein_coding	formin binding protein 4 [Source:MGI Symbol;Acc:MGI:1860513]	chr2	90745370	90781021	1	10	ensembl_havana
ENSMUSG00000008206	Cers4	5.80175	3.70395	6.09974	3.98325	6.1434	4.10603	6.10211	4.00702	6.38216	4.78425	6.78288	3.87934	4.65258	5.91088	4.44562	4.4055	6.20475	4.06477	4.66084	6.36564	3.9987	4.05905	6.26993	4.27041	3.59902	6.44001	4.55138	6.19487	3.84777	6.0571	4.58999	4.063	Cers4	protein_coding	ceramide synthase 4 [Source:MGI Symbol;Acc:MGI:1914510]	chr8	4493026	4531680	1	9	ensembl_havana
ENSMUSG00000008226	Scrn3	2.82517	2.18229	3.06105	1.43801	3.10473	0.890406	3.21029	2.89957	1.90574	1.74119	2.77515	2.47821	2.43061	2.47281	2.63171	2.48266	2.29214	2.49258	2.29829	3.13064	1.80636	2.63757	2.73163	2.78275	2.39943	3.27483	2.01203	2.92004	1.63943	3.5053	2.10356	1.53841	Scrn3	protein_coding	secernin 3 [Source:MGI Symbol;Acc:MGI:1921866]	chr2	73312601	73337818	1	6	ensembl_havana
ENSMUSG00000008301	Phax	6.5597	7.25226	6.61418	7.01357	6.67758	6.89252	6.6684	7.1323	7.22245	7.03818	7.27548	7.06167	6.95366	7.19613	7.07971	7.3528	6.94405	7.17456	7.07704	7.10917	7.29171	7.06492	7.3753	7.0904	7.57632	6.84283	6.97705	7.03409	7.26694	7.02089	6.93159	7.10503	Phax	protein_coding	phosphorylated adaptor for RNA export [Source:MGI Symbol;Acc:MGI:1891839]	chr18	56562443	56587712	1	3	ensembl_havana
ENSMUSG00000008305	Tle1	4.87803	5.09862	5.12062	5.18304	5.41998	5.3619	5.08837	5.3395	5.73317	5.45802	5.24874	5.14121	5.96525	4.7022	5.55189	5.52278	4.94875	5.28349	5.53783	5.00148	5.44159	5.04077	5.18042	5.01652	5.39401	5.15846	5.40107	4.69828	5.18019	4.19053	5.10634	4.71358	Tle1	protein_coding	transducin-like enhancer of split 1 [Source:MGI Symbol;Acc:MGI:104636]	chr4	72117142	72200919	-1	10	ensembl_havana
ENSMUSG00000008318	Relt	4.4121	3.85271	3.97192	4.08364	4.41095	4.03268	3.65048	4.07005	4.33836	4.05491	3.13652	3.87934	4.29738	3.62972	4.19576	3.47202	4.88674	3.89564	3.99015	3.50389	4.39099	4.10842	4.164	4.83023	4.73638	3.75873	4.16893	4.54433	3.98258	3.35117	4.64535	4.93185	Relt	protein_coding	RELT tumor necrosis factor receptor [Source:MGI Symbol;Acc:MGI:2443373]	chr7	100845847	100863446	-1	6	ensembl_havana
ENSMUSG00000008333	Snrpb2	7.11864	8.48547	6.90691	8.06741	7.06654	8.15624	7.47301	7.88134	6.86263	7.69483	6.53262	7.83339	7.74129	7.15064	8.12896	5.55129	5.86215	7.58941	7.2943	6.82647	7.77011	7.86496	6.88353	7.4116	7.0705	6.25202	7.11604	6.08748	7.99351	7.34059	6.95369	7.41382	Snrpb2	protein_coding	U2 small nuclear ribonucleoprotein B [Source:MGI Symbol;Acc:MGI:104805]	chr2	143063039	143072853	1	5	ensembl_havana
ENSMUSG00000008348	Ubc	9.62622	9.02958	9.51985	9.22029	9.43896	9.57136	9.71097	9.48553	9.87725	9.44319	9.83122	9.13402	9.48757	9.41719	9.4005	9.25374	9.37423	9.37641	9.14086	9.40631	9.26149	9.18173	9.22995	8.96094	8.66965	9.19321	9.12869	9.40982	9.02428	9.20764	8.89298	9.07056	Ubc	protein_coding	ubiquitin C [Source:MGI Symbol;Acc:MGI:98889]	chr5	125385965	125390202	-1	3	ensembl_havana
ENSMUSG00000008373	Prpf31	6.12899	7.82058	5.93629	7.46821	6.11731	7.48722	6.20256	7.38868	6.06455	7.46542	5.98532	7.71804	7.82748	6.11413	7.5488	7.52084	6.60208	7.54004	7.52052	6.1979	7.32954	7.60173	6.04185	7.27826	7.68223	6.23365	7.70384	6.16876	7.72681	6.03195	7.25449	7.29636	Prpf31	protein_coding	pre-mRNA processing factor 31 [Source:MGI Symbol;Acc:MGI:1916238]	chr7	3629985	3642486	1	6	ensembl_havana
ENSMUSG00000008384	Sertad1	7.00929	5.96749	7.05771	5.57668	7.06654	5.753	7.24077	5.85106	7.08326	5.77851	7.10218	5.54599	5.7759	7.5861	5.28967	6.1634	6.9592	5.50549	5.56197	7.13594	5.96826	5.81069	7.53743	5.93365	6.2848	7.1476	6.05579	7.11835	5.84326	7.11968	6.00286	5.84966	Sertad1	protein_coding	SERTA domain containing 1 [Source:MGI Symbol;Acc:MGI:1913438]	chr7	27486910	27490316	1	2	ensembl_havana
ENSMUSG00000008393	Carhsp1	5.99772	5.36952	6.47815	5.06522	6.50718	5.44906	6.78098	5.02645	6.51809	5.04537	7.03946	4.70854	5.08466	6.75427	4.79982	4.96759	6.17911	4.97928	5.18065	6.45341	4.55326	4.85075	6.29606	4.76238	5.23929	6.01445	4.7269	6.36548	4.79677	6.38961	5.02519	5.10153	Carhsp1	protein_coding	calcium regulated heat stable protein 1 [Source:MGI Symbol;Acc:MGI:1196368]	chr16	8658580	8672155	-1	1	ensembl_havana
ENSMUSG00000008398	Elk3	5.69278	4.72677	6.73849	5.24938	6.8138	5.06352	6.49438	5.3395	6.71955	5.69397	7.08158	5.88051	5.86011	6.52395	5.92534	4.92464	6.58266	5.28349	5.84373	6.84282	5.41368	5.51362	6.59865	5.69972	5.17244	6.45595	5.31574	6.72927	5.23524	6.87295	5.5009	5.50098	Elk3	protein_coding	ELK3, member of ETS oncogene family [Source:MGI Symbol;Acc:MGI:101762]	chr10	93247414	93311135	-1	4	ensembl_havana
ENSMUSG00000008429	Herpud2	6.86607	6.38898	7.02553	7.01992	7.25784	6.73956	6.82366	6.86541	7.11219	6.66893	7.34629	6.63372	6.92787	6.9791	6.89254	6.8199	7.25753	6.65766	6.85084	6.89077	6.64488	6.52527	7.07681	6.72195	6.40614	7.2053	6.76003	7.1587	6.79444	7.22329	6.8157	6.84309	Herpud2	protein_coding	HERPUD family member 2 [Source:MGI Symbol;Acc:MGI:1915393]	chr9	25108132	25151820	-1	2	ensembl_havana
ENSMUSG00000008435	Rdh13	3.71962	6.04685	4.43083	5.54181	4.97313	6.0787	4.94107	5.85106	5.08594	5.81899	4.21229	6.07243	6.38085	4.08145	6.04373	5.52278	3.9347	5.84448	6.14473	4.67625	5.869	5.85476	4.64263	5.87059	5.96749	4.12046	5.93223	4.27742	5.87828	4.27869	5.45516	5.531	Rdh13	protein_coding	retinol dehydrogenase 13 (all-trans and 9-cis) [Source:MGI Symbol;Acc:MGI:1918732]	chr7	4424770	4445649	-1	6	ensembl_havana
ENSMUSG00000008450	Nutf2	2.33856	4.16879	0	3.41778	1.18082	3.87373	1.40658	4.07005	0	3.26174	0	3.95217	3.29019	3.33664	3.97513	3.79181	2.29214	4.06477	3.48397	1.8424	3.66169	3.721	1.26934	4.11585	4.36943	1.55022	3.15171	2.30487	3.13037	1.72299	3.82688	3.84129	Nutf2	protein_coding	nuclear transport factor 2 [Source:MGI Symbol;Acc:MGI:1915301]	chr8	105860580	105879330	1	7	ensembl_havana
ENSMUSG00000008475	Arpc5	9.60758	8.90306	9.36774	8.65772	9.46765	8.72358	9.30688	8.7227	9.36694	8.82903	9.2911	8.8518	8.85541	9.43627	8.69421	8.64482	9.46985	8.78044	8.65766	9.52247	8.71057	8.84193	9.4698	8.80315	8.93965	9.36971	8.79603	9.41816	8.8256	9.36192	8.73925	8.66109	Arpc5	protein_coding	actin related protein 2/3 complex, subunit 5 [Source:MGI Symbol;Acc:MGI:1915021]	chr1	152766542	152775597	1	3	ensembl_havana
ENSMUSG00000008496	Pou2f2	8.83129	9.46045	8.93298	10.1199	9.05844	9.9243	9.02081	10.1545	9.28673	10.1185	9.19844	10.0355	9.9909	8.46647	9.84021	9.94792	9.15831	9.77575	10.1575	9.03529	9.94406	10.3375	8.97887	10.2275	9.64649	8.99752	10.214	9.24468	9.96504	9.41881	10.401	10.418	Pou2f2	protein_coding	POU domain, class 2, transcription factor 2 [Source:MGI Symbol;Acc:MGI:101897]	chr7	25087344	25179726	-1	10	ensembl_havana
ENSMUSG00000008540	Mgst1	5.22966	2.18229	4.61509	0.6506	5.58139	2.80238	4.37941	2.1985	4.12781	2.2943	3.87179	2.01723	0	5.22535	0.900153	2.22386	4.60803	2.71225	2.86195	4.74743	2.36811	2.63757	5.69428	2.91363	3.25579	4.85624	2.82109	5.18868	1.93379	5.40672	2.83274	2.40209	Mgst1	protein_coding	microsomal glutathione S-transferase 1 [Source:MGI Symbol;Acc:MGI:1913850]	chr6	138140316	138156755	1	8	ensembl_havana
ENSMUSG00000008604	Ubqln4	6.32428	7.47521	6.24654	7.67141	6.73018	7.79511	6.59637	7.63785	6.33384	7.72177	6.11264	7.54636	7.63375	6.33354	7.57525	7.60487	6.15301	7.34029	7.70524	5.9489	7.49846	7.70564	6.44363	7.65556	7.27552	6.67599	7.52055	6.67466	7.44095	6.50377	7.75997	7.76281	Ubqln4	protein_coding	ubiquilin 4 [Source:MGI Symbol;Acc:MGI:2150152]	chr3	88553758	88569725	1	5	ensembl_havana
ENSMUSG00000008668	Rps18	10.6253	11.4965	10.5976	11.0391	10.5688	11.2587	10.5025	10.8278	10.2792	10.8981	10.6602	11.2117	10.8496	10.7068	10.8658	11.0551	10.508	11.3657	10.9072	10.501	11.2185	11.1411	10.9305	11.1149	11.6578	10.6209	11.3148	10.5795	11.2962	10.71	11.0562	11.0933	Rps18	protein_coding	ribosomal protein S18 [Source:MGI Symbol;Acc:MGI:98146]	chr17	33951999	33956001	-1	11	ensembl_havana
ENSMUSG00000008682	Rpl10	4.54343	4.97421	4.43083	5.24938	4.22796	4.82366	4.86137	5.31369	3.58353	4.82457	4.21229	4.97639	4.93737	4.7022	4.50186	5.12766	4.44548	5.13939	4.94403	3.92822	5.3562	4.52681	3.91697	4.36495	4.99036	4.53475	5.40107	4.17621	4.96906	4.6532	4.87115	5.08138	Rpl10	protein_coding	ribosomal protein L10 [Source:MGI Symbol;Acc:MGI:105943]	chrX	74270812	74273135	1	11	ensembl_havana
ENSMUSG00000008683	Rps15a	11.9962	11.2366	9.72662	10.5137	9.07887	10.4505	12.0195	9.69623	6.06455	6.92219	4.60774	7.35146	7.27326	7.5861	10.5311	5.57926	4.68292	7.00819	6.26722	5.11349	7.03204	8.80871	5.23548	6.57146	5.86537	4.94923	6.42522	4.90218	7.7787	8.37665	6.32453	6.58137	Rps15a	protein_coding	ribosomal protein S15A [Source:MGI Symbol;Acc:MGI:2389091]	chr7	118104372	118116188	-1	7	ensembl_havana
ENSMUSG00000008690	Ncaph2	7.45527	7.74644	7.44593	7.5669	7.4686	7.70944	7.56394	7.786	7.48829	7.70567	7.39721	7.60964	7.57682	7.56891	7.5883	7.94828	7.70655	7.6703	7.47676	7.63542	7.64967	7.67729	7.67323	7.47656	7.84669	7.56989	7.57205	7.67687	7.79253	7.53212	7.5439	7.62692	Ncaph2	protein_coding	non-SMC condensin II complex, subunit H2 [Source:MGI Symbol;Acc:MGI:1289164]	chr15	89355719	89372826	1	13	ensembl_havana
ENSMUSG00000008730	Hipk1	8.26387	7.41067	8.14505	7.5184	8.10164	7.63704	8.37162	7.70889	8.49529	7.75345	8.52088	7.57547	7.89557	8.12218	7.80497	7.81938	8.01265	7.34029	7.65563	8.13745	7.58233	7.41321	8.06387	7.47126	6.86358	8.07188	7.15341	8.19303	7.35657	8.16741	7.34924	7.31374	Hipk1	protein_coding	homeodomain interacting protein kinase 1 [Source:MGI Symbol;Acc:MGI:1314873]	chr3	103739815	103791563	-1	7	ensembl_havana
ENSMUSG00000008763	Man1a2	6.49626	6.62452	6.54777	6.32562	6.11731	6.40365	6.62078	6.87426	6.33384	6.50492	6.62095	6.54231	6.55939	6.33354	6.89254	6.71036	6.41705	6.63096	6.52222	5.9489	6.1983	6.18901	5.87851	6.18758	6.1523	6.1962	6.13265	6.24571	6.39586	5.81323	6.32453	6.24339	Man1a2	protein_coding	mannosidase, alpha, class 1A, member 2 [Source:MGI Symbol;Acc:MGI:104676]	chr3	100562208	100685503	-1	6	ensembl_havana
ENSMUSG00000008822	Acyp1	4.26761	3.70395	4.10104	2.61551	5.18894	3.69508	4.86137	3.36933	5.5759	3.66852	5.32084	3.87934	3.11846	5.0382	3.39628	3.69289	5.27347	2.90284	3.58165	4.74743	3.66169	3.36247	4.93644	3.51806	4.8261	5.15846	3.57538	4.37198	3.98258	5.51958	3.91962	3.02553	Acyp1	protein_coding	acylphosphatase 1, erythrocyte (common) type [Source:MGI Symbol;Acc:MGI:1913454]	chr12	85272398	85288438	-1	4	ensembl_havana
ENSMUSG00000008855	Hdac5	5.51216	2.39135	6.4298	2.47471	6.29077	2.96893	5.79404	2.89957	5.49032	3.00527	6.07144	2.26606	2.92349	6.06594	0.900153	3.06054	6.32653	2.49258	2.69738	6.24785	2.7714	3.44166	5.94608	3.1444	3.87608	6.28808	3.4205	6.31876	2.87701	6.48536	3.82688	3.7421	Hdac5	protein_coding	histone deacetylase 5 [Source:MGI Symbol;Acc:MGI:1333784]	chr11	102194432	102230166	-1	20	ensembl_havana
ENSMUSG00000008859	Rala	7.31525	8.14304	7.37108	7.7987	7.12008	7.78956	7.57647	7.52428	7.53177	7.61661	7.1225	7.86203	8.02282	7.51609	7.849	7.81938	7.49425	7.99736	7.87379	7.32232	7.90651	7.70163	7.6017	7.57873	8.23854	7.10781	7.71638	7.32159	7.722	7.18958	7.51447	7.49604	Rala	protein_coding	v-ral simian leukemia viral oncogene A (ras related) [Source:MGI Symbol;Acc:MGI:1927243]	chr13	17880571	17944239	-1	2	ensembl_havana
ENSMUSG00000008892	Vdac3	6.12899	6.88857	6.00391	6.53514	6.11731	6.56844	6.46772	6.66563	5.73317	6.75491	5.79592	6.69866	6.6089	6.16076	6.72544	5.98673	5.82956	6.57604	6.48484	6.00806	6.59606	6.68025	6.04185	6.20046	6.68325	5.97076	6.1696	5.87785	6.69976	5.8711	6.11497	6.37337	Vdac3	protein_coding	voltage-dependent anion channel 3 [Source:MGI Symbol;Acc:MGI:106922]	chr8	22577075	22593813	-1	4	ensembl_havana
ENSMUSG00000008958	Vps72	6.5904	7.07429	6.09974	7.094	6.73018	7.0308	6.84454	6.91775	6.75667	7.17702	6.64923	7.07803	6.95366	6.06594	6.97432	7.07689	7.06097	7.12758	7.43816	6.31968	7.44432	7.38344	6.69999	7.11781	7.26753	7.01405	7.17779	6.9599	7.13564	6.99509	7.43028	7.34788	Vps72	protein_coding	vacuolar protein sorting 72 [Source:MGI Symbol;Acc:MGI:1202305]	chr3	95111022	95123051	1	5	ensembl_havana
ENSMUSG00000008976	Gabpa	6.67877	6.73408	6.1896	6.78667	6.29077	6.78494	6.26584	6.69592	6.47419	6.82615	5.89372	7.01992	7.21048	6.48782	6.7372	6.85464	6.17911	6.70962	6.84101	6.1979	6.79304	6.55228	6.37173	6.67659	7.17665	6.11823	6.64229	5.87785	6.80358	6.30816	6.61539	6.69845	Gabpa	protein_coding	GA repeat binding protein, alpha [Source:MGI Symbol;Acc:MGI:95610]	chr16	84834925	84863779	1	5	ensembl_havana
ENSMUSG00000009013	Dynll1	8.9366	9.74139	9.04556	9.44568	9.07209	9.55016	8.8403	9.6193	8.71868	9.48939	8.79849	9.71551	9.59591	9.14301	9.46734	9.65948	9.21618	9.78638	9.51307	8.80027	9.61394	9.45894	9.01078	9.45578	9.84735	8.83032	9.64389	8.86031	9.80138	8.91961	9.36749	9.4375	Dynll1	protein_coding	dynein light chain LC8-type 1 [Source:MGI Symbol;Acc:MGI:1861457]	chr5	115297110	115300999	-1	6	ensembl_havana
ENSMUSG00000009030	Pdcl	6.5597	6.81792	6.37977	6.35605	6.69533	6.25031	6.80248	6.62423	6.79287	6.56566	6.92845	6.9236	6.70312	6.95284	6.33443	6.74781	6.88184	6.79627	6.31061	6.82647	6.60842	6.50698	7.17864	6.47936	7.27552	6.76822	6.97008	6.67466	6.94239	6.55763	6.13445	6.33984	Pdcl	protein_coding	phosducin-like [Source:MGI Symbol;Acc:MGI:1914716]	chr2	37350074	37359332	-1	4	ensembl_havana
ENSMUSG00000009035	Tmem184b	7.56755	7.0359	6.21835	6.32562	6.4456	7.26502	6.10211	5.97151	6.38216	6.18696	5.57785	5.70196	5.96525	5.39098	6.20489	6.08754	6.3497	6.01935	6.11241	6.24785	5.7624	6.08185	5.65444	5.58655	5.20626	6.74246	6.2523	5.77777	5.89547	5.9803	5.99222	6.30551	Tmem184b	protein_coding	transmembrane protein 184b [Source:MGI Symbol;Acc:MGI:2445179]	chr15	79360684	79403569	-1	8	ensembl_havana
ENSMUSG00000009073	Nf2	5.63505	5.67948	6.03656	6.05592	5.72655	6.41812	5.56163	6.0673	5.49032	6.04058	5.74441	5.8427	6.01508	6.20593	6.08113	6.00747	5.9252	5.99862	6.19189	5.72032	6.13134	5.84022	6.16039	6.02335	5.39401	5.75588	5.74907	5.554	5.65421	5.81323	6.27273	6.33134	Nf2	protein_coding	neurofibromin 2 [Source:MGI Symbol;Acc:MGI:97307]	chr11	4765845	4849536	-1	13	ensembl_havana
ENSMUSG00000009076	Zmat5	6.04281	6.49467	6.24654	6.2193	6.16903	6.41812	6.06701	6.11292	6.12258	6.24753	5.79592	5.95329	5.93967	6.59359	6.20489	6.507	6.58266	6.36545	6.19189	6.43196	6.50642	6.39205	6.37173	6.63924	6.64677	6.4239	6.28634	6.41074	6.45504	6.95552	6.6698	6.67847	Zmat5	protein_coding	zinc finger, matrin type 5 [Source:MGI Symbol;Acc:MGI:1914428]	chr11	4704678	4737669	1	3	ensembl_havana
ENSMUSG00000009079	Ewsr1	7.55203	8.59779	7.73171	8.54559	7.69718	8.70894	7.7076	8.57298	7.53177	8.41917	7.93406	8.61999	8.63411	7.6691	8.51792	8.59089	7.72439	8.52533	8.52889	7.75251	8.53713	8.41635	7.88604	8.53484	8.20966	7.62025	8.42026	7.77532	8.36147	7.65251	8.49741	8.54265	Ewsr1	protein_coding	Ewing sarcoma breakpoint region 1 [Source:MGI Symbol;Acc:MGI:99960]	chr11	5069689	5099266	-1	13	ensembl_havana
ENSMUSG00000009090	Ap1b1	7.53635	6.85368	7.40899	7.14135	7.47888	7.28885	7.74139	6.95996	7.48829	7.46542	7.49395	6.71967	7.19975	7.28301	7.1341	7.26943	7.46272	6.97673	7.27253	7.62601	7.26853	6.89946	7.67323	6.95257	6.44914	7.55517	6.64229	7.4997	6.81266	7.70914	6.98085	7.10503	Ap1b1	protein_coding	adaptor protein complex AP-1, beta 1 subunit [Source:MGI Symbol;Acc:MGI:1096368]	chr11	4986824	5042791	1	9	ensembl_havana
ENSMUSG00000009092	Derl3	3.92628	2.57391	3.67279	3.25509	3.30297	3.49113	2.92681	3.26544	3.58353	3.26174	3.13652	2.47821	4.03291	0	3.27242	3.69289	2.29214	3.07117	2.86195	3.80016	3.84001	3.721	2.38724	3.81458	1.83414	2.95423	3.24698	3.94964	3.13037	3.35117	3.87399	4.18132	Derl3	protein_coding	Der1-like domain family, member 3 [Source:MGI Symbol;Acc:MGI:1917627]	chr10	75893413	75895941	1	8	ensembl_havana
ENSMUSG00000009108	Gnat2	1.59884	3.62339	0	2.74377	1.18082	3.5967	0	3.15349	0	3.83568	0	4.0215	4.2145	1.71177	3.80673	3.34746	0	3.70403	3.58165	0	3.34452	3.44166	0	2.78275	3.49343	0	3.78038	1.21023	3.00924	0	2.51374	2.93859	Gnat2	protein_coding	guanine nucleotide binding protein, alpha transducing 2 [Source:MGI Symbol;Acc:MGI:95779]	chr3	108092789	108101432	1	6	ensembl_havana
ENSMUSG00000009112	Bcl2l13	6.21031	6.22121	6.405	6.31533	6.35917	6.4607	6.44055	6.35992	6.51809	6.54167	6.26662	6.18248	6.22019	6.45077	6.23838	6.36963	6.12642	6.53343	6.40703	6.43196	6.14838	6.27801	6.37173	6.41453	6.49089	6.27016	6.22915	6.27047	6.45504	5.84245	6.2902	6.51532	Bcl2l13	protein_coding	BCL2-like 13 (apoptosis facilitator) [Source:MGI Symbol;Acc:MGI:2136959]	chr6	120836212	120892842	1	4	ensembl_havana
ENSMUSG00000009207	Lnpk	3.1884	4.5198	4.5259	4.98961	4.01834	4.48171	3.44711	4.34951	4.12781	4.51532	2.2919	4.26965	4.5208	3.87319	4.84401	4.4055	4.16112	4.41701	4.56856	4.04583	3.92153	4.41352	3.77554	4.53726	4.24481	3.65211	3.84271	4.37198	4.32473	4.19053	4.08893	4.57634	Lnpk	protein_coding	lunapark, ER junction formation factor [Source:MGI Symbol;Acc:MGI:1918115]	chr2	74520291	74579435	-1	13	ensembl_havana
ENSMUSG00000009246	Trpm5	2.82517	2.18229	1.97758	0	0	1.43691	1.40658	2.1985	2.69912	3.26174	0	3.10771	1.06888	0	1.84751	0.939494	1.20118	1.51154	1.36036	2.28662	2.5838	3.18972	1.93396	2.91363	2.1443	2.5414	3.4205	0	2.73143	2.48604	3.38155	3.25873	Trpm5	protein_coding	transient receptor potential cation channel, subfamily M, member 5 [Source:MGI Symbol;Acc:MGI:1861718]	chr7	143069153	143094642	-1	8	ensembl_havana
ENSMUSG00000009291	Pttg1ip	6.62046	6.06221	6.99262	5.96672	7.06654	6.16705	7.27193	6.0673	7.27457	6.1398	7.1225	6.03938	6.4906	7.19613	6.11759	6.00747	7.03262	6.09943	6.14473	7.39061	6.26229	6.45066	6.69999	6.02335	6.11718	6.93667	6.22915	6.8817	5.87828	6.99509	6.20063	6.2968	Pttg1ip	protein_coding	pituitary tumor-transforming 1 interacting protein [Source:MGI Symbol;Acc:MGI:2652132]	chr10	77581720	77598732	1	10	ensembl_havana
ENSMUSG00000009293	Ube2g2	7.09743	8.03818	7.11998	7.68345	6.96777	7.86017	7.00149	7.91177	7.32487	7.81478	7.50946	7.96241	8.04697	7.47976	7.96358	7.85413	7.06097	7.96566	7.86412	6.9064	7.76459	7.71364	7.0918	7.90408	8.06512	7.35727	7.86645	7.10464	7.82429	6.84435	7.60801	7.67141	Ube2g2	protein_coding	ubiquitin-conjugating enzyme E2G 2 [Source:MGI Symbol;Acc:MGI:1343188]	chr10	77622275	77645993	1	5	ensembl_havana
ENSMUSG00000009406	Elk1	3.71962	4.32978	3.97192	4.30773	4.01834	4.90813	4.13017	4.53966	3.88118	4.70006	4.48758	4.15091	4.2145	3.87319	4.05248	3.97138	4.05235	4.64759	4.56856	3.80016	4.78874	5.04077	4.37485	4.69117	4.24481	4.59356	4.21678	3.82144	3.84777	3.88822	4.64535	4.8389	Elk1	protein_coding	ELK1, member of ETS oncogene family [Source:MGI Symbol;Acc:MGI:101833]	chrX	20933395	20950608	-1	2	ensembl_havana
ENSMUSG00000009470	Tnpo1	5.90306	6.72446	5.86535	6.75657	5.58139	6.31361	5.75046	6.54878	5.30226	6.51727	5.17284	6.6226	6.38085	5.7974	6.27111	6.507	5.6913	6.60376	6.72822	5.75527	6.00613	6.59621	5.77082	6.64867	6.71882	5.78139	6.5519	6.00134	6.60888	6.32896	6.60844	6.41422	Tnpo1	protein_coding	transportin 1 [Source:MGI Symbol;Acc:MGI:2681523]	chr13	98839019	98926384	-1	6	ensembl_havana
ENSMUSG00000009535	Rnmt	5.57491	7.37421	5.44644	6.81615	5.61907	6.83973	5.65913	6.99287	5.39935	6.61247	5.79592	7.16487	7.16706	6.11413	6.98423	6.69766	5.61686	6.93368	7.02589	5.53158	7.15512	6.85676	5.91269	6.59115	7.29136	5.70344	7.09698	5.18868	7.15004	5.65751	6.56603	6.55969	Rnmt	protein_coding	RNA (guanine-7-) methyltransferase [Source:MGI Symbol;Acc:MGI:1915147]	chr18	68300355	68324852	1	8	ensembl_havana
ENSMUSG00000009549	Srp14	9.33588	9.41929	9.11601	8.98422	9.1957	9.09411	9.1054	8.96375	9.20179	8.96602	9.22217	9.272	9.33897	9.49204	9.08325	9.32154	9.30776	9.35414	9.1706	9.18702	9.1872	9.05524	9.53434	9.15038	9.7997	9.27408	9.48441	9.12079	9.4095	9.21882	9.02539	9.00254	Srp14	protein_coding	signal recognition particle 14 [Source:MGI Symbol;Acc:MGI:107169]	chr2	118475850	118479711	-1	4	ensembl_havana
ENSMUSG00000009555	Cdk9	7.33352	7.01236	7.08918	7.36727	7.44781	7.21616	7.57647	7.01706	7.69367	7.223	7.56989	7.28252	7.02835	6.92609	7.10716	7.00654	7.23281	7.19293	7.34387	7.32232	7.28402	7.17909	7.49294	7.04828	6.67119	7.39908	6.98398	7.51014	7.09157	7.36093	7.16261	7.05424	Cdk9	protein_coding	cyclin-dependent kinase 9 (CDC2-related kinase) [Source:MGI Symbol;Acc:MGI:1328368]	chr2	32705784	32713076	-1	9	ensembl_havana
ENSMUSG00000009563	Tor2a	6.70706	6.67536	6.61418	6.42464	6.71286	6.56844	6.75915	6.28219	6.60208	6.36155	6.50193	6.28472	6.13261	7.07961	6.38016	6.41689	6.8497	6.41323	6.12866	6.82647	6.11411	6.15417	7.16453	6.51072	6.59666	6.72941	6.20562	6.81593	6.34671	7.09561	6.31602	6.62379	Tor2a	protein_coding	torsin family 2, member A [Source:MGI Symbol;Acc:MGI:1353596]	chr2	32757234	32762244	1	8	ensembl_havana
ENSMUSG00000009566	Fpgs	4.97429	6.61413	5.54052	7.06359	5.61907	6.78494	5.22202	6.39726	4.83138	6.52952	5.00791	6.51853	6.34233	5.67422	6.46749	6.4323	5.53837	6.51894	6.38013	5.31437	6.74905	6.79778	5.8435	6.58134	6.44914	6.05687	6.57044	5.7428	6.39586	5.7834	6.92601	7.26097	Fpgs	protein_coding	folylpolyglutamyl synthetase [Source:MGI Symbol;Acc:MGI:95576]	chr2	32682609	32704145	-1	10	ensembl_havana
ENSMUSG00000009569	Mrtfb	5.57491	4.37968	5.9705	5.04045	5.37664	4.7795	6.03104	4.99432	5.73317	5.40581	6.73089	5.14121	5.17511	5.60845	5.19049	4.6883	5.82956	4.64759	5.11691	5.85533	4.91354	5.04077	5.87851	5.18149	4.42792	5.75588	4.55138	6.16876	4.72165	5.65751	5.02519	4.76502	Mrtfb	protein_coding	myocardin related transcription factor B [Source:MGI Symbol;Acc:MGI:3050795]	chr16	13256481	13417529	1	4	ensembl_havana
ENSMUSG00000009575	Cbx5	6.24931	7.14813	6.1896	7.1	6.64141	7.15698	6.69163	7.19726	6.38216	7.17702	6.43852	7.29657	7.36258	5.96444	7.22044	6.92171	6.22994	6.88932	7.1345	6.36564	7.22101	7.2795	6.53424	7.17112	6.97565	6.01445	7.01138	6.6179	7.19932	6.32896	6.99157	6.92452	Cbx5	protein_coding	chromobox 5 [Source:MGI Symbol;Acc:MGI:109372]	chr15	103191544	103239816	-1	4	ensembl_havana
ENSMUSG00000009585	Apobec3	9.55017	8.94095	9.3837	8.78245	9.31816	9.01538	9.15639	8.72515	9.17461	8.75793	9.09942	8.69882	8.56051	9.2221	8.75333	8.89618	9.4619	8.68957	8.89467	9.44162	8.67575	8.78802	9.2129	8.73176	8.46491	9.42742	8.64679	9.36741	8.53879	9.36696	8.95456	8.66109	Apobec3	protein_coding	apolipoprotein B mRNA editing enzyme, catalytic polypeptide 3 [Source:MGI Symbol;Acc:MGI:1933111]	chr15	79891659	79915906	1	20	ensembl_havana
ENSMUSG00000009621	Vav2	6.84076	6.38898	7.42141	6.88732	7.14612	6.72799	7.17636	7.11745	7.29994	7.28933	7.44639	6.80079	7.27326	7.05513	6.97432	6.92171	6.92875	6.83187	6.83111	6.9673	7.00425	6.86396	7.03086	6.97523	6.63441	7.07723	6.85382	7.14537	6.84841	7.02089	7.25004	7.25198	Vav2	protein_coding	vav 2 oncogene [Source:MGI Symbol;Acc:MGI:102718]	chr2	27262104	27427033	-1	7	ensembl_havana
ENSMUSG00000009630	Ppp2cb	5.90306	5.98371	5.62883	5.84329	5.23821	6.32901	4.86137	6.17158	6.06455	6.21756	5.63553	6.18248	6.41837	5.7974	5.94576	6.06793	5.22418	6.03979	5.74176	5.75527	6.13134	5.63651	5.38905	6.02335	6.20342	5.59249	6.14507	5.67022	5.99453	5.72183	5.73584	5.71227	Ppp2cb	protein_coding	protein phosphatase 2 (formerly 2A), catalytic subunit, beta isoform [Source:MGI Symbol;Acc:MGI:1321161]	chr8	33599625	33619441	1	1	ensembl_havana
ENSMUSG00000009640	Dmap1	5.74829	7.16246	6.37977	6.7792	6.29077	6.78494	5.65913	6.87426	5.87498	7.03818	6.07144	7.06988	6.96638	5.7974	6.79462	7.03711	6.32653	6.75977	6.85084	6.0925	6.95669	6.62194	6.04185	6.80017	6.9156	6.34052	6.93475	6.22051	6.82168	5.75294	6.82772	6.87855	Dmap1	protein_coding	DNA methyltransferase 1-associated protein 1 [Source:MGI Symbol;Acc:MGI:1913483]	chr4	117674681	117682273	-1	6	ensembl_havana
ENSMUSG00000009647	Mcu	1.59884	2.39135	0	2.74377	2.26339	2.80238	3.98729	1.95309	2.69912	3.00527	3.13652	2.26606	2.698	2.47281	2.63171	2.89239	3.33555	3.07117	3.00965	3.13064	1.80636	2.63757	1.26934	2.63879	1.83414	3.12341	2.01203	1.21023	2.56949	2.75552	2.73404	2.93859	Mcu	protein_coding	mitochondrial calcium uniporter [Source:MGI Symbol;Acc:MGI:3026965]	chr10	59446984	59616692	-1	5	ensembl_havana
ENSMUSG00000009681	Bcr	3.47832	3.62339	4.5259	4.03432	5.28584	3.78717	4.37941	3.94111	4.83138	3.91252	4.82166	3.87934	3.93276	3.87319	3.89338	3.34746	4.35678	3.35835	4.30815	4.52241	3.45817	4.41352	4.27327	3.67392	2.97114	4.80739	3.57538	4.96421	3.84777	4.89554	4.37755	4.18132	Bcr	protein_coding	BCR activator of RhoGEF and GTPase [Source:MGI Symbol;Acc:MGI:88141]	chr10	75060592	75184921	1	5	ensembl_havana
ENSMUSG00000009687	Fxyd5	8.59436	5.79432	8.70311	5.92674	8.82445	5.6828	8.92605	6.05177	8.76497	6.00593	9.12482	6.51853	6.03936	8.89665	6.08113	5.63362	8.94668	5.82105	6.17634	8.92448	6.02469	5.82553	8.92964	6.1078	6.30054	8.84855	6.13265	8.87249	5.97848	9.06616	6.219	6.05992	Fxyd5	protein_coding	FXYD domain-containing ion transport regulator 5 [Source:MGI Symbol;Acc:MGI:1201785]	chr7	31032722	31042481	-1	14	ensembl_havana
ENSMUSG00000009733	Tfcp2	1.59884	3.13507	0	2.97046	1.18082	3.25353	2.57367	2.89957	2.69912	2.2943	2.2919	2.82703	2.43061	1.71177	2.15868	2.70202	2.29214	2.49258	3.48397	2.62577	3.34452	3.09492	3.24231	3.1444	2.80454	2.95423	2.93992	2.30487	2.56949	2.15438	3.44534	3.52056	Tfcp2	protein_coding	transcription factor CP2 [Source:MGI Symbol;Acc:MGI:98509]	chr15	100498012	100552008	-1	9	ensembl_havana
ENSMUSG00000009739	Pou6f1	5.80175	3.24685	5.39699	3.87536	6.19422	4.30607	5.70552	3.26544	5.94098	3.1392	5.691	3.44707	4.03291	4.93466	3.71454	3.69289	5.98561	3.48301	3.75915	5.11349	3.34452	3.721	5.38905	3.59809	2.97114	5.62104	3.78038	5.77777	3.61851	6.13002	4.00676	3.68982	Pou6f1	protein_coding	POU domain, class 6, transcription factor 1 [Source:MGI Symbol;Acc:MGI:102935]	chr15	100575318	100599984	-1	11	ensembl_havana
ENSMUSG00000009741	Ubp1	6.5597	6.85368	6.81578	7.23163	6.92328	6.9131	6.49438	7.20431	6.82817	6.91287	7.10218	6.67733	6.95366	6.01608	7.05172	6.99621	7.15604	7.00819	6.96384	7.20078	7.06829	7.05865	6.59865	7.18415	6.54475	7.2147	7.07118	6.84919	6.86596	7.00805	7.44596	6.99084	Ubp1	protein_coding	upstream binding protein 1 [Source:MGI Symbol;Acc:MGI:104889]	chr9	113930934	113977202	1	7	ensembl_havana
ENSMUSG00000009772	Nuak2	7.25903	4.94135	7.43372	5.11351	7.63417	5.26913	7.5889	5.3395	7.05373	5.48342	7.25722	5.5923	5.17511	6.72354	5.28967	5.71149	7.39751	5.38284	5.51329	7.14915	5.44159	5.63651	7.16453	5.66297	5.86537	7.36573	5.61262	7.43546	5.54949	7.37099	5.69707	5.73824	Nuak2	protein_coding	NUAK family, SNF1-like kinase, 2 [Source:MGI Symbol;Acc:MGI:1921387]	chr1	132316126	132333488	1	4	ensembl_havana
ENSMUSG00000009828	Cilk1	2.82517	1.64304	3.29498	2.47471	2.60128	1.83232	2.57367	0.780733	3.20806	1.74119	2.77515	1.71635	2.43061	1.71177	1.84751	2.48266	2.29214	1.51154	1.74469	1.19726	2.36811	1.73173	2.38724	2.09341	1.4385	3.12341	2.21418	3.82144	1.93379	3.35117	1.271	2.52654	Cilk1	protein_coding	ciliogenesis associated kinase 1 [Source:MGI Symbol;Acc:MGI:1934157]	chr9	78109192	78172107	1	8	ensembl_havana
ENSMUSG00000009863	Sdhb	7.71415	8.55499	7.6068	8.26741	7.85552	8.26834	7.60122	7.85474	7.16837	8.10813	7.36347	8.10499	8.02889	7.79269	7.96858	8.10077	7.49425	8.12242	7.98508	7.607	8.17935	8.19995	7.69304	8.12617	8.46491	7.66207	8.24093	7.43546	8.23549	7.69318	8.11162	8.19428	Sdhb	protein_coding	succinate dehydrogenase complex, subunit B, iron sulfur (Ip) [Source:MGI Symbol;Acc:MGI:1914930]	chr4	140961203	140979193	1	3	ensembl_havana
ENSMUSG00000009894	Snap47	5.22966	5.44177	5.34579	5.81436	5.37664	5.753	5.08837	6.11292	4.83138	6.15569	5.17284	5.95329	6.03936	5.60845	5.55189	5.98673	5.41199	6.07982	5.56197	5.53158	5.90953	5.86915	5.73306	5.52646	6.64677	5.67649	5.6994	4.90218	6.07218	5.32626	5.64369	5.67242	Snap47	protein_coding	synaptosomal-associated protein, 47 [Source:MGI Symbol;Acc:MGI:1915076]	chr11	59407134	59451186	-1	8	ensembl_havana
ENSMUSG00000009905	Kdsr	4.10701	5.15702	4.32905	4.85406	4.64813	4.98792	5.15674	5.41428	5.08594	5.35165	4.60774	5.65909	5.13059	4.82311	5.3522	5.27173	4.52905	5.21324	4.94403	5.00148	5.8894	5.76524	5.48304	5.68146	5.88638	5.27083	5.7327	4.96421	5.75183	5.10296	6.11497	5.73824	Kdsr	protein_coding	3-ketodihydrosphingosine reductase [Source:MGI Symbol;Acc:MGI:1918000]	chr1	106720459	106759727	-1	3	ensembl_havana
ENSMUSG00000009907	Vps4b	7.2203	7.40466	7.08918	7.17587	7.01093	7.45248	7.00149	7.27957	7.22245	7.23801	7.39721	7.5046	7.7038	7.6691	7.45219	7.1533	6.91328	7.31535	7.14252	6.7763	7.15512	7.09585	6.96723	7.0765	7.1936	6.92527	7.17173	7.1719	7.05378	6.64315	6.69626	6.84906	Vps4b	protein_coding	vacuolar protein sorting 4B [Source:MGI Symbol;Acc:MGI:1100499]	chr1	106764071	106796728	-1	6	ensembl_havana
ENSMUSG00000009927	Rps25	12.7184	12.9392	12.6855	12.3726	12.6617	12.6596	12.7481	12.5377	12.7862	12.5248	12.8057	12.7708	12.7396	13.0633	12.5958	8.8366	11.8457	12.9249	12.3032	12.7025	12.8252	12.42	13.0197	12.5653	12.6797	12.4855	12.7732	12.6475	12.8754	12.5268	12.21	12.252	Rps25	protein_coding	ribosomal protein S25 [Source:MGI Symbol;Acc:MGI:1922867]	chr9	44407139	44410427	1	7	ensembl_havana
ENSMUSG00000009995	Taz	6.91541	6.83591	7.37108	7.08797	7.22155	6.94344	7.45954	7.22523	7.02359	6.82615	6.88154	7.18011	7.05242	7.49804	7.15179	7.01681	7.10248	6.84354	6.78058	7.16223	7.03204	6.63884	7.20646	6.80861	7.11568	7.13776	6.89852	7.03409	7.15004	7.04623	6.96461	6.82503	Taz	protein_coding	tafazzin [Source:MGI Symbol;Acc:MGI:109626]	chrX	74281912	74290151	1	22	ensembl_havana
ENSMUSG00000010025	Aldh3a2	6.49626	6.23483	6.47815	5.97981	6.38127	5.86289	6.62078	5.73915	6.68145	6.10748	6.53262	6.10474	6.01508	6.72354	6.27111	6.0279	6.30298	5.95623	6.14473	6.03676	6.02469	5.88341	6.18857	6.18758	6.11718	6.07761	5.87372	6.63707	6.13142	6.48536	6.17264	6.18793	Aldh3a2	protein_coding	aldehyde dehydrogenase family 3, subfamily A2 [Source:MGI Symbol;Acc:MGI:1353452]	chr11	61223417	61267464	-1	8	ensembl_havana
ENSMUSG00000010045	Tmem115	6.36036	6.1511	5.62883	6.35605	5.82657	6.14981	5.79404	6.22794	6.12258	6.17141	6.40574	6.10474	6.03936	6.01608	6.27111	5.73654	6.12642	6.29917	6.25247	6.1979	5.7401	6.31002	5.91269	6.34664	5.75547	6.1962	6.08187	6.34231	6.13142	6.30816	6.17264	6.33134	Tmem115	protein_coding	transmembrane protein 115 [Source:MGI Symbol;Acc:MGI:1930765]	chr9	107533945	107538673	1	1	ensembl_havana
ENSMUSG00000010047	Hyal2	4.87803	5.8835	5.2376	5.89945	4.12696	6.04179	4.6874	5.85106	4.83138	5.77851	4.91779	5.95329	5.96525	4.2634	5.67929	5.87836	4.94875	5.77302	5.97535	4.81525	5.8273	5.99263	4.37485	5.838	5.96749	4.34243	6.00218	4.90218	5.77059	3.77152	5.99222	5.98597	Hyal2	protein_coding	hyaluronoglucosaminidase 2 [Source:MGI Symbol;Acc:MGI:1196334]	chr9	107567945	107572779	1	7	ensembl_havana
ENSMUSG00000010048	Ifrd2	7.00929	9.1459	6.30132	9.35192	6.65961	9.29569	5.99415	9.13381	6.38216	9.09112	6.92845	9.13206	9.08855	6.75427	9.19195	9.18943	6.81682	8.98929	9.16864	6.57579	9.02836	9.03304	6.69999	9.02387	8.78322	6.80601	8.92407	6.36548	8.83454	6.48536	9.16927	9.13552	Ifrd2	protein_coding	interferon-related developmental regulator 2 [Source:MGI Symbol;Acc:MGI:1316708]	chr9	107587642	107593385	1	7	ensembl_havana
ENSMUSG00000010054	Tusc2	7.35155	8.08406	7.31894	8.06434	7.47888	7.75577	7.61343	7.99127	7.11219	8.09994	7.71073	7.87613	7.86193	7.65288	8.09736	7.86553	7.41958	8.04364	7.99841	7.31062	7.98446	7.8828	7.4816	8.04995	8.16737	7.55517	8.05926	7.44637	7.83324	7.43953	7.84224	7.81255	Tusc2	protein_coding	tumor suppressor 2, mitochondrial calcium regulator [Source:MGI Symbol;Acc:MGI:1931086]	chr9	107563255	107566112	1	3	ensembl_havana
ENSMUSG00000010057	Nprl2	6.21031	4.90773	6.13032	5.01525	5.72655	5.30072	6.10211	5.71963	6.23208	4.65604	6.33786	5.44866	5.08466	5.96444	4.96898	5.80919	6.09934	5.13939	5.08395	6.27219	5.06474	4.96237	6.04185	5.12857	5.61149	5.90262	5.17746	6.03063	5.31407	5.75294	5.22012	4.90917	Nprl2	protein_coding	NPR2 like, GATOR1 complex subunit [Source:MGI Symbol;Acc:MGI:1914482]	chr9	107542226	107545706	1	5	ensembl_havana
ENSMUSG00000010067	Rassf1	5.06453	5.8126	5.44644	6.03099	5.50294	5.77565	5.34432	6.00415	5.08594	6.02336	5.63553	5.54599	5.59112	5.39098	5.6547	5.90069	5.89402	5.86753	5.58571	5.31437	5.6473	5.54981	5.12319	5.90246	6.00639	5.53364	6.13265	5.33672	5.91246	5.81323	6.18203	6.28803	Rassf1	protein_coding	Ras association (RalGDS/AF-6) domain family member 1 [Source:MGI Symbol;Acc:MGI:1928386]	chr9	107551555	107562267	1	10	ensembl_havana
ENSMUSG00000010095	Slc3a2	9.37608	10.0763	9.00488	10.4611	9.25375	10.4293	9.17299	10.2964	9.12579	10.391	9.14482	10.1856	10.3007	8.97703	10.3467	10.2794	9.29588	10.2003	10.4027	9.08766	10.2266	10.3491	9.10617	10.3867	10.0518	9.21444	10.2206	9.17426	10.0981	9.10587	10.446	10.3025	Slc3a2	protein_coding	solute carrier family 3 (activators of dibasic and neutral amino acid transport), member 2 [Source:MGI Symbol;Acc:MGI:96955]	chr19	8706882	8723369	-1	9	ensembl_havana
ENSMUSG00000010097	Nxf1	6.78876	7.48094	7.02553	7.34216	6.76421	7.34295	6.82366	6.95162	7.19566	7.17702	7.06067	7.33112	7.44669	7.10368	7.20358	7.27798	6.98902	7.29848	7.23549	6.87496	7.18019	7.03969	6.81289	7.29035	7.34546	6.99237	7.31604	6.81593	7.26031	6.69213	7.15309	7.16848	Nxf1	protein_coding	nuclear RNA export factor 1 [Source:MGI Symbol;Acc:MGI:1858330]	chr19	8757073	8770922	1	10	ensembl_havana
ENSMUSG00000010110	Stx5a	7.79546	6.6952	7.90973	6.73358	7.75756	6.64427	7.69616	6.90051	7.80419	6.81619	7.81427	6.9416	6.67239	7.80742	6.54983	6.93259	7.93052	6.57604	6.55866	7.97641	7.17188	6.90646	7.86873	7.17765	7.34546	7.94213	7.00458	7.97685	7.24698	7.78636	7.08964	7.07986	Stx5a	protein_coding	syntaxin 5A [Source:MGI Symbol;Acc:MGI:1928483]	chr19	8741413	8756069	1	19	ensembl_havana
ENSMUSG00000010142	Tnfrsf13b	7.87242	9.11309	7.99528	9.1322	7.85552	9.17091	7.9192	9.06392	7.92325	8.92951	7.95686	9.14182	9.15951	8.35056	9.34584	9.36436	7.89158	9.19009	9.28014	7.69065	8.54679	8.57404	7.76028	8.71166	8.8937	7.7226	8.46553	7.9693	8.68437	7.89495	8.56357	8.45336	Tnfrsf13b	protein_coding	tumor necrosis factor receptor superfamily, member 13b [Source:MGI Symbol;Acc:MGI:1889411]	chr11	61126755	61149372	1	7	ensembl_havana
ENSMUSG00000010277	2610507B11Rik	5.44655	5.83066	5.67105	6.19706	5.72655	6.16705	5.56163	6.11292	5.73317	5.91549	5.79592	5.65909	5.88712	5.7974	5.88361	5.9657	5.61686	5.59108	5.92041	5.57135	6.13134	6.08185	5.57128	5.69972	5.96749	5.87918	5.6304	5.81191	5.71357	5.75294	6.01342	6.24339	2610507B11Rik	protein_coding	RIKEN cDNA 2610507B11 gene [Source:MGI Symbol;Acc:MGI:1919753]	chr11	78261752	78290623	1	8	ensembl_havana
ENSMUSG00000010290	AI597479	5.37781	6.4833	4.61509	6.00563	5.46206	6.02297	4.48954	6.0673	5.65668	5.91549	5.00791	6.07243	6.22019	4.82311	6.33443	6.3041	5.17314	6.07982	6.16062	5.05857	6.09666	5.7957	5.2885	5.9792	6.36183	4.40942	5.82823	4.54433	6.13142	4.6532	5.84628	5.8012	AI597479	protein_coding	expressed sequence AI597479 [Source:MGI Symbol;Acc:MGI:2138299]	chr1	43098710	43115947	1	1	ensembl_havana
ENSMUSG00000010307	Tmem86a	2.33856	1.27231	3.83009	1.09737	3.77301	0.890406	3.98729	2.1985	3.58353	0.832715	2.77515	1.71635	2.10212	2.47281	1.45024	2.22386	2.90619	0	0	3.92822	0.873838	2.1641	3.44276	1.56586	1.83414	3.53697	2.01203	2.92004	1.93379	2.75552	1.271	1.75742	Tmem86a	protein_coding	transmembrane protein 86A [Source:MGI Symbol;Acc:MGI:1915143]	chr7	47050601	47054777	1	2	ensembl_havana
ENSMUSG00000010358	Ifi35	8.90642	9.82031	7.70149	8.78431	7.70597	9.4708	7.47301	8.60792	7.11219	8.47407	7.29351	8.42906	8.54363	7.89278	8.27328	8.65799	8.0485	9.09073	8.2307	7.87676	8.64907	8.34862	7.22018	8.21134	8.55951	8.24694	9.01147	7.42447	8.56857	7.43953	8.25199	8.50911	Ifi35	protein_coding	interferon-induced protein 35 [Source:MGI Symbol;Acc:MGI:1917360]	chr11	101448407	101458698	1	3	ensembl_havana
ENSMUSG00000010362	Rdm1	6.42991	3.98756	6.87114	4.17749	6.31393	4.10603	6.46772	4.44772	5.94098	4.12116	6.75712	4.2115	4.2145	6.87106	4.50186	4.13105	6.60208	4.41701	3.99015	6.45341	4.50117	4.49003	6.88353	4.9871	4.73638	6.47171	4.43481	6.63707	4.68257	6.52194	4.58999	4.57634	Rdm1	protein_coding	RAD52 motif 1 [Source:MGI Symbol;Acc:MGI:1913849]	chr11	101627195	101636100	1	5	ensembl_havana
ENSMUSG00000010376	Nedd8	10.1513	10.6545	10.0602	10.2314	9.99216	10.3931	10.1467	10.4157	10.2073	10.4623	10.2899	10.6374	10.773	10.4233	10.5512	10.6725	10.1086	10.8686	10.5336	10.0812	10.5423	10.1805	10.1857	10.2981	11.0713	9.92633	10.6086	9.87298	10.6178	9.81316	10.024	10.0845	Nedd8	protein_coding	neural precursor cell expressed, developmentally down-regulated gene 8 [Source:MGI Symbol;Acc:MGI:97301]	chr14	55662263	55672124	-1	5	ensembl_havana
ENSMUSG00000010392	Gosr1	3.92628	4.72677	4.21954	4.42717	5.08507	4.10603	4.6874	4.53966	3.88118	4.70006	3.42526	4.08765	4.12656	4.57023	4.2624	4.46667	4.68292	4.21613	4.56856	4.74743	4.55326	4.15616	3.91697	4.31845	4.68933	4.65006	4.2631	3.94964	4.55855	4.58568	4.12833	4.18132	Gosr1	protein_coding	golgi SNAP receptor complex member 1 [Source:MGI Symbol;Acc:MGI:1858260]	chr11	76726602	76763579	-1	2	ensembl_havana
ENSMUSG00000010406	Mrpl52	8.85044	9.86807	8.91991	9.61459	8.82042	9.63004	8.65181	9.58734	8.60114	9.49095	8.77943	9.8018	9.65014	9.1488	9.58266	9.64467	8.93524	9.74029	9.60306	8.89344	9.56878	9.54775	9.20603	9.67461	9.93314	9.02181	9.61516	8.85213	9.60375	9.02533	9.36749	9.69041	Mrpl52	protein_coding	mitochondrial ribosomal protein L52 [Source:MGI Symbol;Acc:MGI:1916086]	chr14	54426909	54429756	1	7	ensembl_havana
ENSMUSG00000010453	Kansl3	6.46347	5.65941	6.21835	6.29454	6.31393	5.94515	6.03104	6.18587	6.42891	6.02336	6.33786	6.00556	6.26206	6.41274	6.38016	6.49237	6.0149	6.29917	6.43343	6.17227	5.69445	6.11846	5.97872	6.05205	5.90709	6.1962	6.21743	6.27047	5.96226	6.36968	6.40693	6.38985	Kansl3	protein_coding	KAT8 regulatory NSL complex subunit 3 [Source:MGI Symbol;Acc:MGI:1918055]	chr1	36335730	36369181	-1	9	ensembl_havana
ENSMUSG00000010517	Faf1	6.89095	7.66325	7.00917	7.39195	6.93826	7.28885	6.98278	7.49011	6.96134	7.09698	6.64923	7.55808	7.75602	7.07961	7.48046	7.49905	6.8497	7.64384	7.54495	6.74186	7.3664	7.28488	6.8662	7.24135	7.60195	6.87874	7.37523	6.6179	7.42919	6.55763	7.19079	7.27877	Faf1	protein_coding	Fas-associated factor 1 [Source:MGI Symbol;Acc:MGI:109419]	chr4	109676588	109963960	1	3	ensembl_havana
ENSMUSG00000010538	Tsacc	4.10701	3.13507	3.06105	3.87536	3.30297	3.11824	3.21029	4.00702	3.20806	3.47942	3.13652	3.22992	3.58232	2.96843	3.51035	3.47202	3.13679	3.70403	3.58165	3.13064	3.45817	3.721	2.73163	3.88008	4.24481	2.28014	4.21678	2.92004	3.2421	2.15438	3.17131	3.02553	Tsacc	protein_coding	TSSK6 activating co-chaperone [Source:MGI Symbol;Acc:MGI:1924177]	chr3	88282757	88296999	-1	3	ensembl_havana
ENSMUSG00000010554	Mettl16	6.49626	8.24079	6.405	7.99192	6.58541	8.20297	6.26584	8.15285	6.38216	7.97563	6.70418	8.20151	8.32893	6.55919	8.33651	8.07645	6.543	8.2152	8.14542	6.24785	7.93624	7.7875	6.13166	7.81058	8.18018	6.1962	7.7735	5.97145	8.00147	6.32896	7.47299	7.65786	Mettl16	protein_coding	methyltransferase like 16 [Source:MGI Symbol;Acc:MGI:1914743]	chr11	74770830	74828525	1	6	ensembl_havana
ENSMUSG00000010607	Pigyl	6.04281	5.21315	5.67105	4.63995	5.82657	4.7795	5.45707	4.78483	5.49032	4.56377	5.94025	4.57654	4.29738	5.96444	5.04666	5.46399	5.76208	5.61852	4.78907	5.82274	4.83155	4.98898	5.8435	5.2574	5.50684	6.1771	4.91272	5.63251	5.0326	5.7834	5.00416	5.21685	Pigyl	protein_coding	phosphatidylinositol glycan anchor biosynthesis, class Y-like [Source:MGI Symbol;Acc:MGI:1913518]	chr9	22156846	22158358	1	2	ensembl_havana
ENSMUSG00000010608	Rbm25	6.76204	7.97871	6.99262	8.13915	7.23375	7.63704	7.3323	7.99939	7.02359	7.86881	7.29351	7.82857	7.79932	7.05513	7.94341	8.08623	7.2203	7.79579	7.93975	7.16223	7.75906	8.06579	7.28685	7.88026	7.7353	7.27882	8.05268	7.2611	7.79711	7.34059	7.99923	8.20363	Rbm25	protein_coding	RNA binding motif protein 25 [Source:MGI Symbol;Acc:MGI:1914289]	chr12	83631236	83683123	1	18	ensembl_havana
ENSMUSG00000010609	Psen2	7.03183	5.90069	7.17968	6.03099	7.25784	6.35933	6.84454	6.33447	7.34938	6.71256	7.39721	6.16726	6.45494	6.72354	5.6547	6.19988	7.04686	5.69784	5.97535	7.08189	6.27785	6.42165	7.22018	6.50035	6.3161	7.26079	6.13265	7.37965	6.02609	7.08342	6.43076	6.45395	Psen2	protein_coding	presenilin 2 [Source:MGI Symbol;Acc:MGI:109284]	chr1	180227004	180263438	-1	12	ensembl_havana
ENSMUSG00000010663	Fads1	3.92628	3.24685	3.29498	3.63185	4.41095	3.25353	3.98729	3.72313	3.20806	3.91252	3.66573	3.34258	3.93276	1.71177	3.51035	4.13105	4.05235	3.35835	4.12587	3.13064	4.44713	3.8427	3.61872	3.88008	3.12047	3.65211	2.6916	3.82144	3.91675	3.99618	3.17131	3.84129	Fads1	protein_coding	fatty acid desaturase 1 [Source:MGI Symbol;Acc:MGI:1923517]	chr19	10182888	10196877	1	8	ensembl_havana
ENSMUSG00000010751	Tnfrsf22	3.1884	4.22447	3.67279	4.98961	3.77301	5.02622	3.98729	4.66745	3.88118	4.65604	3.13652	4.26965	4.4501	4.08145	4.70717	3.58668	2.63159	4.4782	4.90682	3.65962	4.50117	4.96237	3.00945	4.863	4.24481	3.27483	4.58824	3.5248	4.7597	4.36178	4.82394	4.18132	Tnfrsf22	protein_coding	tumor necrosis factor receptor superfamily, member 22 [Source:MGI Symbol;Acc:MGI:1930270]	chr7	143634806	143649661	-1	4	ensembl_havana
ENSMUSG00000010755	Cars	8.09215	8.47976	7.96166	8.62478	7.59689	8.6396	7.90933	8.91951	7.92325	8.80907	7.89915	8.81077	8.86902	8.03725	8.81568	8.65471	7.87571	8.72472	8.77329	7.71748	8.71057	8.67786	7.77893	8.69583	8.47881	8.02991	8.58431	7.75791	8.51117	7.60214	8.50678	8.48246	Cars	protein_coding	cysteinyl-tRNA synthetase [Source:MGI Symbol;Acc:MGI:1351477]	chr7	143557230	143600090	-1	11	ensembl_havana
ENSMUSG00000010911	Apip	6.17022	5.95107	6.59238	6.18581	6.40303	5.90461	6.23455	5.9549	6.00408	6.12373	6.40574	6.40636	6.22019	6.45077	6.15314	5.87836	5.9252	6.38155	6.19189	5.7894	6.1983	6.42165	6.44363	6.65803	6.86358	6.32325	6.45546	6.16876	6.56657	6.42868	6.24611	6.2968	Apip	protein_coding	APAF1 interacting protein [Source:MGI Symbol;Acc:MGI:1926788]	chr2	103073675	103092644	1	4	ensembl_havana
ENSMUSG00000010914	Pdhx	5.37781	5.55469	4.77846	5.01525	5.03018	5.06352	4.6874	5.14829	4.96427	5.53294	4.60774	5.28912	5.41672	5.39098	5.3522	5.00931	4.82195	5.02101	5.11691	4.04583	5.06474	5.27502	4.86841	5.28184	5.39401	4.94923	5.29359	5.02369	5.28827	5.00297	4.79974	5.25333	Pdhx	protein_coding	pyruvate dehydrogenase complex, component X [Source:MGI Symbol;Acc:MGI:1351627]	chr2	103021075	103073513	-1	3	ensembl_havana
ENSMUSG00000010936	Vac14	6.93946	6.87123	6.405	7.3166	6.4456	7.40966	6.20256	7.0949	6.28386	7.19251	6.22964	6.83008	7.27326	5.7974	7.20358	7.1533	6.43882	7.10836	7.1505	6.47454	7.12102	7.16749	6.2162	7.13133	6.75354	6.37445	7.16565	6.55881	6.86596	6.44782	7.49199	7.35209	Vac14	protein_coding	Vac14 homolog (S. cerevisiae) [Source:MGI Symbol;Acc:MGI:2157980]	chr8	110618585	110720398	1	6	ensembl_havana
ENSMUSG00000011008	Mcoln2	6.73481	4.56363	7.00917	3.75873	6.54683	3.37722	6.69163	3.55705	7.14055	4.74277	7.01793	4.0215	5.17511	7.19613	3.89338	3.79181	6.94405	3.98268	4.18922	6.79322	3.7536	3.51672	6.81289	3.43332	4.36943	6.70295	4.9697	6.6179	4.21944	6.99509	4.04843	3.32877	Mcoln2	protein_coding	mucolipin 2 [Source:MGI Symbol;Acc:MGI:1915529]	chr3	146149833	146195513	1	5	ensembl_havana
ENSMUSG00000011096	Akt1s1	6.12899	6.41315	6.09974	6.85927	5.97925	7.0308	5.95628	6.82029	6.47419	6.62394	5.74441	6.74038	6.641	6.01608	6.88198	6.47758	6.12642	6.57604	6.87993	6.38809	6.59606	6.97461	6.2162	6.73085	6.57094	6.39112	6.68545	6.43284	6.59842	6.5399	7.0075	7.05424	Akt1s1	protein_coding	AKT1 substrate 1 (proline-rich) [Source:MGI Symbol;Acc:MGI:1914855]	chr7	44848991	44855421	1	12	ensembl_havana
ENSMUSG00000011114	Tbrg1	8.50049	8.32916	8.41719	8.2886	8.29446	8.35364	8.27496	8.6026	8.42785	8.33094	8.64545	8.23473	8.47852	8.28891	8.40078	8.43892	8.32472	8.35634	8.32891	8.43563	8.33624	8.27485	8.36479	8.31859	8.29462	8.41939	8.22639	8.29913	8.28851	8.17891	8.21359	8.09727	Tbrg1	protein_coding	transforming growth factor beta regulated gene 1 [Source:MGI Symbol;Acc:MGI:1100877]	chr9	37648763	37657312	-1	4	ensembl_havana
ENSMUSG00000011148	Adssl1	4.4121	2.88161	4.99332	2.31868	4.85177	2.39739	4.26016	2.1985	3.58353	2.69315	3.87179	2.26606	2.10212	4.42496	1.84751	1.50371	4.60803	1.91713	3.14363	4.67625	2.36811	2.7662	4.46974	2.78275	1.83414	3.85801	3.0497	4.54433	2.38705	4.95026	3.31482	2.40209	Adssl1	protein_coding	adenylosuccinate synthetase like 1 [Source:MGI Symbol;Acc:MGI:87947]	chr12	112620045	112641360	1	4	ensembl_havana
ENSMUSG00000011158	Brf1	6.32428	6.20746	6.30132	6.62116	6.1434	6.51557	6.10211	6.59238	6.17837	6.34778	6.47057	6.25624	6.26206	6.01608	6.42448	6.61901	5.6913	6.33269	6.49741	6.38809	6.57101	6.11846	6.2162	6.16147	5.98707	6.15774	6.50448	6.22051	5.99453	5.65751	6.46963	6.46176	Brf1	protein_coding	BRF1, RNA polymerase III transcription initiation factor 90 kDa subunit [Source:MGI Symbol;Acc:MGI:1919558]	chr12	112960085	113000704	-1	9	ensembl_havana
ENSMUSG00000011179	Odc1	7.70014	9.38915	7.52861	9.22166	7.23375	9.17517	7.47301	9.31874	7.93949	9.3599	7.6699	9.4523	9.41286	7.97337	9.4334	9.31532	7.68849	9.48289	9.33018	7.34544	9.37799	9.12588	7.83348	9.15865	9.29625	7.59169	9.17485	7.6008	9.29108	7.36093	8.92968	8.93957	Odc1	protein_coding	ornithine decarboxylase, structural 1 [Source:MGI Symbol;Acc:MGI:97402]	chr12	17544794	17551505	1	8	ensembl_havana
ENSMUSG00000011254	Thg1l	2.82517	3.44737	1.30402	3.87536	1.82135	3.95539	3.44711	4.18841	1.90574	3.37468	3.13652	4.0215	3.93276	3.33664	3.39628	3.47202	2.90619	3.59775	3.58165	3.50389	3.56351	2.99345	3.77554	3.67392	4.24481	2.95423	3.33635	3.15095	3.3458	2.9825	3.24485	3.57922	Thg1l	protein_coding	tRNA-histidine guanylyltransferase 1-like (S. cerevisiae) [Source:MGI Symbol;Acc:MGI:1913878]	chr11	45946843	45955494	-1	5	ensembl_havana
ENSMUSG00000011256	Adam19	7.70014	6.01563	7.73171	6.33583	7.5093	6.66869	7.90933	6.61369	8.07793	6.64661	8.01235	6.44472	6.77719	7.55152	6.71358	6.61901	7.67938	6.51894	6.55866	7.58773	6.55832	6.36183	7.35058	6.39225	5.75547	7.37414	6.04257	7.75791	5.97848	7.57628	6.0239	6.03917	Adam19	protein_coding	a disintegrin and metallopeptidase domain 19 (meltrin beta) [Source:MGI Symbol;Acc:MGI:105377]	chr11	46055992	46147343	1	4	ensembl_havana
ENSMUSG00000011257	Pabpc4	6.04281	7.49233	6.13032	7.82794	5.88959	7.87598	6.62078	7.71875	6.33384	7.77932	5.84565	7.60401	7.73387	5.91088	7.68863	7.52084	5.95572	7.57548	7.55099	5.91838	7.44432	7.62736	5.65444	7.66022	7.4194	6.32325	7.39616	6.16876	7.42328	6.26565	7.66939	7.46527	Pabpc4	protein_coding	poly(A) binding protein, cytoplasmic 4 [Source:MGI Symbol;Acc:MGI:2385206]	chr4	123262351	123298925	1	8	ensembl_havana
ENSMUSG00000011267	Zfp296	5.51216	6.22121	5.90126	6.75657	5.50294	6.63191	5.9174	6.09787	5.19815	6.52952	5.51776	5.98834	6.19879	5.39098	6.34984	6.10688	5.17314	5.89022	6.43343	5.61006	6.46623	6.68025	5.73306	6.43647	6.3161	6.11823	6.27508	5.67022	6.47805	5.65751	6.99157	6.84309	Zfp296	protein_coding	zinc finger protein 296 [Source:MGI Symbol;Acc:MGI:1926956]	chr7	19577287	19580656	1	2	ensembl_havana
ENSMUSG00000011306	Sugp1	6.21031	6.26169	6.0685	6.53514	6.31393	6.59416	6.10211	6.5152	6.86263	6.70178	6.56267	6.44472	6.95366	6.41274	6.65278	6.78431	6.3497	6.72232	6.78058	6.24785	6.88737	6.66383	6.24331	6.56152	6.47711	6.15774	6.47527	6.29482	6.41983	5.9803	6.3989	6.41422	Sugp1	protein_coding	SURP and G patch domain containing 1 [Source:MGI Symbol;Acc:MGI:1917866]	chr8	70042813	70072347	1	3	ensembl_havana
ENSMUSG00000011382	Dhdh	3.1884	2.18229	2.7817	2.74377	2.26339	1.43691	2.10506	2.1985	1.90574	2.69315	2.77515	2.66314	2.10212	0	2.63171	1.90826	2.63159	2.90284	1.74469	0	1.80636	1.96405	0	2.91363	1.4385	2.95423	1.14626	1.85897	1.63943	1.10474	2.51374	2.52654	Dhdh	protein_coding	dihydrodiol dehydrogenase (dimeric) [Source:MGI Symbol;Acc:MGI:1919005]	chr7	45470987	45488805	-1	3	ensembl_havana
ENSMUSG00000011427	Zfp790	4.26761	4.37968	4.43083	4.38845	4.85177	3.5967	3.98729	4.13044	5.08594	4.3034	4.60774	4.08765	3.70883	4.42496	4.32609	4.6883	3.9347	4.64759	4.56856	3.65962	4.20814	4.00792	4.37485	4.69117	5.06597	4.53475	4.43481	4.27742	4.60108	4.19053	4.4415	4.57634	Zfp790	protein_coding	zinc finger protein 790 [Source:MGI Symbol;Acc:MGI:1923431]	chr7	29816114	29831005	1	3	ensembl_havana
ENSMUSG00000011658	Fuz	3.47832	2.57391	3.83009	2.47471	3.63268	3.69508	4.37941	3.55705	3.88118	3.00527	4.21229	3.22992	2.92349	2.47281	2.15868	2.22386	4.52905	3.59775	2.51159	4.60138	3.56351	2.99345	4.64263	2.78275	3.25579	4.12046	3.33635	3.5248	3.00924	4.6532	3.96385	3.88845	Fuz	protein_coding	fuzzy planar cell polarity protein [Source:MGI Symbol;Acc:MGI:1917550]	chr7	44896079	44902631	1	15	ensembl_havana
ENSMUSG00000011752	Pgam1	3.71962	4.27808	3.06105	4.46489	2.87486	4.82366	2.57367	4.82192	4.33836	4.24517	2.2919	4.37937	4.5208	3.87319	4.05248	4.83469	3.33555	4.4782	4.05961	2.62577	4.2717	3.8999	3.24231	4.16923	4.30847	2.5414	3.78038	1.85897	4.42285	2.9825	4.61794	4.63281	Pgam1	protein_coding	phosphoglycerate mutase 1 [Source:MGI Symbol;Acc:MGI:97552]	chr19	41911923	41918660	1	3	ensembl_havana
ENSMUSG00000011831	Evi5	4.26761	3.53806	3.06105	2.86156	3.77301	2.14234	2.57367	3.36933	4.83138	3.1392	4.05207	2.82703	2.698	3.87319	3.13691	1.50371	3.8066	2.49258	3.26622	3.80016	3.84001	2.99345	3.61872	3.43332	2.97114	3.12341	3.4205	3.68074	3.2421	4.27869	3.01194	3.45942	Evi5	protein_coding	ecotropic viral integration site 5 [Source:MGI Symbol;Acc:MGI:104736]	chr5	107744795	107875107	-1	13	ensembl_havana
ENSMUSG00000011832	Evi5l	4.66379	1.93771	4.10104	1.43801	4.49442	2.80238	4.26016	2.75361	4.52207	2.50747	4.21229	1.71635	2.10212	3.33664	1.84751	2.48266	4.35678	1.91713	2.51159	3.92822	2.36811	1.96405	3.61872	3.03362	3.12047	4.12046	2.21418	4.37198	1.63943	3.77152	2.73404	2.74723	Evi5l	protein_coding	ecotropic viral integration site 5 like [Source:MGI Symbol;Acc:MGI:2442167]	chr8	4166567	4211257	1	15	ensembl_havana
ENSMUSG00000011837	Snapc2	5.80175	5.69926	5.58535	5.75471	5.6916	5.70658	5.22202	5.98792	5.08594	6.00593	5.09273	5.72293	5.88712	5.22535	6.00534	5.78538	5.0653	5.53459	5.88257	5.85533	6.11411	6.00571	5.87851	6.13489	5.27159	6.07761	5.76525	6.11508	5.69405	5.55532	6.00286	6.10053	Snapc2	protein_coding	small nuclear RNA activating complex, polypeptide 2 [Source:MGI Symbol;Acc:MGI:1914861]	chr8	4253080	4256220	1	4	ensembl_havana
ENSMUSG00000011877	Git1	5.74829	5.8126	5.71206	6.13992	6.16903	6.35933	5.99415	6.12781	5.65668	6.50492	5.98532	5.74359	5.80452	5.91088	6.22173	6.28725	6.20475	6.26485	6.42029	5.64776	6.35324	6.47909	6.01063	6.22587	5.75547	6.03582	5.98845	6.08748	6.18833	5.95377	6.41492	6.49261	Git1	protein_coding	GIT ArfGAP 1 [Source:MGI Symbol;Acc:MGI:1927140]	chr11	77493562	77507786	1	6	ensembl_havana
ENSMUSG00000011884	Gltp	7.90942	5.73804	7.88304	5.70829	7.81551	6.20093	7.86914	6.37247	7.82181	6.33388	7.73732	5.93544	6.03936	7.38474	6.31886	6.19988	7.77661	5.89022	6.25247	7.89255	6.57101	6.35162	7.89462	6.40343	6.00639	7.84866	6.1696	8.02129	5.92925	7.91572	6.20985	6.01813	Gltp	protein_coding	glycolipid transfer protein [Source:MGI Symbol;Acc:MGI:1929253]	chr5	114669398	114690984	-1	3	ensembl_havana
ENSMUSG00000011958	Bnip2	7.76886	7.77002	7.96166	7.56255	7.77436	7.51442	7.9192	7.80466	8.49529	7.4907	8.38454	7.55223	7.88891	8.25707	7.61404	7.8992	8.10405	7.78372	7.45114	7.81183	7.40942	7.26868	7.95327	7.46593	7.79763	7.76159	7.60839	7.81794	7.80623	7.70118	7.3822	7.34365	Bnip2	protein_coding	BCL2/adenovirus E1B interacting protein 2 [Source:MGI Symbol;Acc:MGI:109327]	chr9	69989466	70008317	1	8	ensembl_havana
ENSMUSG00000011960	Ccnt1	6.04281	6.09245	6.35409	6.33583	6.00794	6.40365	6.29647	6.39726	6.00408	6.18696	5.691	6.16726	6.15501	6.52395	6.30312	5.94435	5.82956	5.91256	5.84373	6.1979	5.8894	6.41185	6.04185	6.18758	6.02546	5.97076	5.66531	5.94092	6.07218	6.13002	6.24611	6.27922	Ccnt1	protein_coding	cyclin T1 [Source:MGI Symbol;Acc:MGI:1328363]	chr15	98538689	98570923	-1	9	ensembl_havana
ENSMUSG00000012076	Brms1l	2.82517	4.11087	3.49622	2.97046	2.87486	2.96893	2.92681	4.18841	4.685	4.1845	3.42526	3.72161	4.5208	3.87319	3.61606	3.97138	2.29214	3.70403	4.12587	3.65962	3.7536	2.33976	3.77554	3.51806	4.03505	3.85801	3.71523	3.5248	3.61851	3.99618	3.31482	3.7421	Brms1l	protein_coding	breast cancer metastasis-suppressor 1-like [Source:MGI Symbol;Acc:MGI:1196337]	chr12	55836324	55869736	1	7	ensembl_havana
ENSMUSG00000012114	Med15	6.46347	6.01563	6.27419	6.39564	6.56625	6.34425	6.49438	6.09787	6.17837	6.30567	6.50193	6.22719	6.24128	5.53954	6.40986	6.12596	6.39495	5.93456	6.36649	5.9489	5.67106	6.25627	6.01063	6.16147	5.75547	6.25202	6.06889	6.27047	5.92925	6.44782	6.18203	6.32278	Med15	protein_coding	mediator complex subunit 15 [Source:MGI Symbol;Acc:MGI:2137379]	chr16	17651208	17732891	-1	18	ensembl_havana
ENSMUSG00000012117	Dhdds	5.63505	5.96749	5.79074	6.48095	5.94998	6.48839	5.34432	6.4456	5.5759	6.40208	4.71866	6.36694	6.26206	5.60845	6.23838	6.35352	5.76208	6.39748	6.32478	5.91838	6.13134	6.49774	6.55603	6.06619	6.39152	6.30577	6.22915	5.51308	6.22959	6.15353	6.41492	6.56695	Dhdds	protein_coding	dehydrodolichyl diphosphate synthase [Source:MGI Symbol;Acc:MGI:1914672]	chr4	133969028	134000918	-1	11	ensembl_havana
ENSMUSG00000012123	Crybg2	3.92628	3.53806	3.67279	4.6066	3.30297	3.78717	3.65048	4.39945	3.58353	4.12116	1.55998	3.95217	4.4501	2.47281	3.51035	4.05342	1.84741	3.80302	4.18922	3.92822	4.74462	4.45228	3.00945	3.88008	4.10841	3.65211	4.47472	2.92004	4.51472	3.77152	3.96385	4.25513	Crybg2	protein_coding	crystallin beta-gamma domain containing 2 [Source:MGI Symbol;Acc:MGI:1334463]	chr4	134060815	134092504	1	13	ensembl_havana
ENSMUSG00000012126	Ubxn11	3.71962	3.35059	3.29498	4.30773	2.87486	3.69508	3.44711	5.14829	3.58353	4.24517	3.13652	3.95217	4.37576	4.08145	4.19576	4.13105	2.90619	4.14243	4.12587	4.15457	4.6991	4.66523	3.77554	4.36495	3.87608	4.59356	4.30798	3.68074	3.44254	3.77152	5.00416	4.32535	Ubxn11	protein_coding	UBX domain protein 11 [Source:MGI Symbol;Acc:MGI:1914836]	chr4	134102570	134127593	1	12	ensembl_havana
ENSMUSG00000012296	Tjap1	5.14946	5.44177	5.71206	5.8289	5.82657	5.8839	5.75046	5.85106	5.19815	5.77851	5.89372	5.68068	5.62361	5.46717	5.41213	5.40271	5.57815	5.17679	5.78342	5.05857	5.59855	5.81069	5.73306	5.73555	5.36436	5.9484	5.79709	5.63251	5.71357	5.92673	6.25504	6.20666	Tjap1	protein_coding	tight junction associated protein 1 [Source:MGI Symbol;Acc:MGI:1921344]	chr17	46257851	46283026	-1	17	ensembl_havana
ENSMUSG00000012405	Rpl15	6.5904	8.11016	6.7185	7.62219	6.96777	7.61836	6.62078	7.75277	7.14055	7.81478	6.8575	8.23838	8.07073	7.21835	7.89172	8.18053	7.03262	8.20619	7.75842	7.18804	8.02191	7.70564	7.20646	7.85198	8.54967	6.44001	8.05268	6.78189	8.07876	6.28706	7.54754	7.79719	Rpl15	protein_coding	ribosomal protein L15 [Source:MGI Symbol;Acc:MGI:1913730]	chr14	18267823	18271391	-1	6	ensembl_havana
ENSMUSG00000012422	Tmem167	7.85988	8.97381	7.92725	8.5167	7.87901	8.57648	8.07748	8.58921	8.23086	8.6244	7.68364	8.82781	8.78175	8.09842	8.75911	8.81324	7.80203	8.88299	8.55918	7.97641	8.75573	8.49271	8.33359	8.4403	9.17769	7.77435	8.90959	7.82631	8.87843	7.83078	8.26531	8.11473	Tmem167	protein_coding	transmembrane protein 167 [Source:MGI Symbol;Acc:MGI:1913324]	chr13	90089123	90143907	1	3	ensembl_havana
ENSMUSG00000012429	Mplkip	6.64991	7.38647	6.52493	7.04504	6.60432	6.88211	6.69163	7.14699	6.68145	7.00347	6.40574	7.10224	7.28346	7.10368	7.08892	7.26082	6.65884	7.28142	7.15844	6.65197	7.41647	7.04604	6.8662	7.39489	7.7353	6.63459	7.20771	6.67466	7.57503	7.09561	7.25894	7.03865	Mplkip	protein_coding	M-phase specific PLK1 intereacting protein [Source:MGI Symbol;Acc:MGI:1913558]	chr13	17695192	17699748	1	3	ensembl_havana
ENSMUSG00000012483	Rpa3	4.87803	5.15702	4.69909	5.01525	4.91372	5.2038	4.37941	4.99432	4.12781	3.91252	4.82166	5.04459	4.71421	3.87319	4.2624	4.78753	3.9347	4.79916	4.46996	4.67625	4.50117	5.06598	5.2885	4.92638	5.10234	4.94923	4.88337	4.37198	4.79677	4.51483	4.79974	5.06094	Rpa3	protein_coding	replication protein A3 [Source:MGI Symbol;Acc:MGI:1915490]	chr6	8255936	8259173	-1	2	ensembl_havana
ENSMUSG00000012519	Mlkl	2.82517	2.88161	1.97758	2.47471	3.77301	2.80238	0	2.40818	1.90574	2.69315	2.77515	2.01723	3.29019	0	1.84751	0.939494	3.33555	2.23336	2.51159	1.19726	2.36811	2.7662	0	2.47887	0.891569	1.96086	3.57538	2.30487	2.56949	1.10474	2.10356	3.10752	Mlkl	protein_coding	mixed lineage kinase domain-like [Source:MGI Symbol;Acc:MGI:1921818]	chr8	111311797	111338177	-1	4	ensembl_havana
ENSMUSG00000012535	Tnpo3	5.99772	7.04366	5.79074	6.92163	5.97925	6.60685	5.9174	6.62423	6.75667	6.78587	6.40574	6.93263	7.05242	6.55919	6.86063	6.79627	5.57815	6.8201	6.78058	5.9489	6.36786	7.001	5.57128	6.96016	6.90535	6.05687	7.02488	6.14217	6.83956	5.81323	7.01278	6.84309	Tnpo3	protein_coding	transportin 3 [Source:MGI Symbol;Acc:MGI:1196412]	chr6	29540827	29609887	-1	11	ensembl_havana
ENSMUSG00000012609	Ttll5	2.33856	3.24685	3.97192	3.41778	3.90088	2.14234	2.57367	2.59121	3.88118	3.1392	4.05207	2.82703	2.698	2.47281	3.51035	2.70202	2.90619	3.48301	3.00965	2.28662	3.34452	2.7662	3.00945	1.56586	2.39943	3.41185	2.54932	3.34996	2.17814	3.5053	2.51374	2.84608	Ttll5	protein_coding	tubulin tyrosine ligase-like family, member 5 [Source:MGI Symbol;Acc:MGI:2443657]	chr12	85824659	86061893	1	20	ensembl_havana
ENSMUSG00000012640	Zfp715	4.87803	4.27808	4.9252	3.49272	3.77301	2.61405	4.94107	4.18841	4.12781	4.05491	5.00791	4.2115	4.12656	3.62972	3.71454	3.88439	4.88674	4.28624	3.91719	4.25569	4.83155	3.44166	4.04576	3.67392	4.24481	4.65006	4.06817	4.27742	4.37462	4.19053	3.56502	4.18132	Zfp715	protein_coding	zinc finger protein 715 [Source:MGI Symbol;Acc:MGI:1917180]	chr7	43296197	43313294	-1	7	ensembl_havana
ENSMUSG00000012848	Rps5	11.3545	12.4113	11.2013	12.0332	11.4809	12.3078	11.2058	11.8191	11.1433	11.9255	11.8462	12.0566	11.9683	11.5563	11.8363	11.9895	11.3016	12.2553	11.9121	11.4706	12.0271	12.3188	11.6957	12.0981	12.6591	11.477	12.2417	11.4596	12.2047	11.5427	12.0583	12.1188	Rps5	protein_coding	ribosomal protein S5 [Source:MGI Symbol;Acc:MGI:1097682]	chr7	12922290	12926686	1	6	ensembl_havana
ENSMUSG00000013033	Adgrl1	2.82517	1.27231	3.49622	1.43801	3.47722	2.61405	2.57367	1.95309	1.90574	2.2943	2.2919	1.33573	1.67609	0	1.84751	1.90826	3.33555	1.51154	2.69738	3.13064	1.80636	0.660209	3.44276	2.29897	1.4385	1.96086	0	2.92004	1.93379	3.5053	2.38953	2.26589	Adgrl1	protein_coding	adhesion G protein-coupled receptor L1 [Source:MGI Symbol;Acc:MGI:1929461]	chr8	83900105	83941954	1	10	ensembl_havana
ENSMUSG00000013150	Gfod2	2.82517	3.70395	2.7817	3.33873	3.47722	3.69508	2.57367	4.18841	2.69912	3.75452	3.87179	3.22992	3.44363	3.62972	3.27242	3.79181	2.63159	4.14243	3.48397	3.65962	3.92153	3.95492	2.73163	4.00278	3.12047	3.65211	3.78038	2.645	3.61851	2.75552	4.00676	3.45942	Gfod2	protein_coding	glucose-fructose oxidoreductase domain containing 2 [Source:MGI Symbol;Acc:MGI:1917825]	chr8	105713854	105758664	-1	3	ensembl_havana
ENSMUSG00000013155	Enkd1	2.82517	1.64304	3.29498	2.61551	3.10473	2.80238	2.10506	2.59121	3.58353	1.35731	3.42526	0	1.06888	2.96843	0	2.22386	2.29214	1.51154	2.29829	3.50389	1.80636	2.1641	3.24231	1.20603	1.83414	3.75873	1.77686	3.34996	1.2692	3.77152	1.74652	1.75742	Enkd1	protein_coding	enkurin domain containing 1 [Source:MGI Symbol;Acc:MGI:2142593]	chr8	105703651	105708210	-1	4	ensembl_havana
ENSMUSG00000013160	Atp6v0d1	8.14481	6.46029	7.85585	6.63777	8.06797	6.80711	7.97707	6.75466	7.80419	6.75491	7.73732	6.41926	6.41837	7.53391	6.5229	6.64571	7.81873	6.68387	6.79083	8.18949	6.89748	6.94094	7.79734	6.914	6.67119	8.16691	6.79985	8.23138	6.69976	8.31022	6.95916	6.7882	Atp6v0d1	protein_coding	ATPase, H+ transporting, lysosomal V0 subunit D1 [Source:MGI Symbol;Acc:MGI:1201778]	chr8	105524465	105566047	-1	2	ensembl_havana
ENSMUSG00000013236	Ptprs	5.44655	4.6475	5.44644	5.01525	5.5427	5.26913	4.94107	5.46206	5.30226	5.23682	4.82166	5.04459	5.48903	5.67422	5.08398	4.78753	5.27347	4.75039	5.32867	5.21742	5.44159	5.37927	5.00141	5.58655	4.91057	5.23434	5.46191	5.23973	5.50538	5.28428	5.55972	5.43898	Ptprs	protein_coding	protein tyrosine phosphatase, receptor type, S [Source:MGI Symbol;Acc:MGI:97815]	chr17	56412426	56476483	-1	21	ensembl_havana
ENSMUSG00000013275	Slc41a1	6.08654	5.84849	5.62883	6.2193	5.61907	5.98459	5.34432	5.92111	5.65668	5.83881	5.691	6.21244	5.7467	5.53954	6.18785	5.83262	5.45536	5.91256	5.8239	6.03676	5.5481	5.81069	5.38905	5.35277	5.63651	6.01445	5.78126	6.00134	5.71357	6.00636	5.95983	6.11051	Slc41a1	protein_coding	solute carrier family 41, member 1 [Source:MGI Symbol;Acc:MGI:2444823]	chr1	131827493	131848865	1	3	ensembl_havana
ENSMUSG00000013465	Nelfb	7.45527	6.92263	7.67061	7.36228	7.53909	7.38039	7.347	7.3255	7.37348	7.47179	7.6699	7.06988	7.0643	7.28301	7.3098	6.92171	7.24522	7.04909	7.31575	7.52835	7.41647	7.38844	7.6017	7.34936	7.16809	7.59888	7.16565	7.71345	7.18541	7.40077	7.43814	7.56296	Nelfb	protein_coding	negative elongation factor complex member B [Source:MGI Symbol;Acc:MGI:1931035]	chr2	25199712	25211489	-1	8	ensembl_havana
ENSMUSG00000013495	Tmem175	5.06453	5.5328	6.21835	5.48788	5.58139	5.13537	5.99415	5.55312	5.65668	5.48342	6.07144	5.63717	5.37916	5.73712	5.46967	5.43367	5.61686	5.21324	5.32867	5.75527	5.57355	5.23111	5.91269	5.46375	5.84405	5.50329	5.6994	5.63251	5.50538	5.51958	5.29127	5.42306	Tmem175	protein_coding	transmembrane protein 175 [Source:MGI Symbol;Acc:MGI:1919642]	chr5	108629770	108648782	1	6	ensembl_havana
ENSMUSG00000013539	Tango2	4.10701	3.85271	4.69909	4.08364	4.85177	3.95539	4.48954	3.55705	4.52207	3.66852	3.87179	3.87934	3.82514	4.57023	3.61606	3.88439	3.8066	3.70403	3.67313	4.74743	4.07194	4.05905	4.55877	4.06042	4.24481	4.59356	3.90246	4.17621	3.91675	4.44033	4.16668	3.97836	Tango2	protein_coding	transport and golgi organization 2 [Source:MGI Symbol;Acc:MGI:101825]	chr16	18300825	18348103	-1	19	ensembl_havana
ENSMUSG00000013593	Ndufs2	8.69667	8.63679	8.72832	8.55437	8.62591	8.71188	8.70985	8.71286	8.69018	8.61581	8.68013	8.68019	8.59778	8.97703	8.6668	8.74389	8.55646	8.57519	8.66603	8.57422	8.60038	8.53846	8.74751	8.57495	8.66053	8.62718	8.39188	8.56741	8.52781	8.52372	8.41817	8.39741	Ndufs2	protein_coding	NADH:ubiquinone oxidoreductase core subunit S2 [Source:MGI Symbol;Acc:MGI:2385112]	chr1	171234853	171251388	-1	8	ensembl_havana
ENSMUSG00000013622	Atraid	5.44655	4.83805	6.00391	4.42717	5.6916	4.68691	5.28447	4.44772	5.49032	4.51532	5.63553	4.6219	4.71421	5.7974	4.44562	4.636	5.49746	4.64759	4.46996	5.72032	4.91354	4.52681	5.80762	4.76238	5.30318	5.87918	4.62417	5.59379	5.00118	5.28428	4.75009	4.73953	Atraid	protein_coding	all-trans retinoic acid induced differentiation factor [Source:MGI Symbol;Acc:MGI:1918918]	chr5	31048312	31054623	1	8	ensembl_havana
ENSMUSG00000013629	Cad	6.17022	7.82958	6.27419	8.46646	6.40303	8.43062	6.38463	8.3403	6.56069	8.45493	6.19169	8.0101	7.90221	5.91088	8.21979	8.21213	6.30298	8.04869	8.48538	6.17227	8.1752	8.51805	6.13166	8.32154	7.72368	6.13812	8.14833	6.24571	7.9448	6.19943	8.55817	8.37482	Cad	protein_coding	carbamoyl-phosphate synthetase 2, aspartate transcarbamylase, and dihydroorotase [Source:MGI Symbol;Acc:MGI:1916969]	chr5	31054780	31078479	1	14	ensembl_havana
ENSMUSG00000013646	Sh3bp5l	5.14946	4.5198	5.29271	4.34865	5.23821	5.13537	5.61121	5.05789	5.39935	5.01084	5.17284	4.70854	4.93737	4.82311	5.22431	4.73877	5.0653	4.84635	4.86863	5.21742	5.23386	5.25323	5.2885	4.65421	4.68933	5.15846	4.69347	5.13575	4.93621	5.48293	5.32557	5.06094	Sh3bp5l	protein_coding	SH3 binding domain protein 5 like [Source:MGI Symbol;Acc:MGI:1933124]	chr11	58330724	58347728	1	5	ensembl_havana
ENSMUSG00000013662	Atad1	4.4121	5.44177	3.49622	5.33334	3.90088	4.42551	4.59186	4.66745	3.58353	4.51532	3.87179	4.6219	4.77332	4.57023	4.60817	5.16505	3.8066	5.53459	5.14913	4.15457	4.95285	4.96237	4.55877	4.89504	5.50684	3.9509	4.94149	4.46073	5.65421	4.51483	4.79974	4.63281	Atad1	protein_coding	ATPase family, AAA domain containing 1 [Source:MGI Symbol;Acc:MGI:1915229]	chr19	32671638	32739786	-1	10	ensembl_havana
ENSMUSG00000013663	Pten	6.08654	5.18536	5.67105	5.3128	5.28584	4.7795	6.16985	5.05789	5.19815	5.29538	5.63553	5.44866	5.03722	5.7974	4.92851	4.6883	5.65456	5.17679	4.8294	5.7894	5.06474	4.98898	6.07241	5.46375	5.3341	5.99277	5.2711	5.59379	5.18019	6.24391	5.55972	5.25333	Pten	protein_coding	phosphatase and tensin homolog [Source:MGI Symbol;Acc:MGI:109583]	chr19	32757497	32826160	1	3	ensembl_havana
ENSMUSG00000013698	Pea15a	5.51216	3.62339	5.82853	3.93031	5.28584	3.87373	5.15674	4.18841	5.39935	4.65604	5.45506	5.10972	5.03722	5.22535	4.44562	4.636	5.65456	4.28624	4.61544	5.00148	5.0284	5.04077	4.797	4.83023	5.17244	5.15846	4.9697	5.47097	4.51472	4.51483	4.72461	4.8627	Pea15a	protein_coding	phosphoprotein enriched in astrocytes 15A [Source:MGI Symbol;Acc:MGI:104799]	chr1	172196728	172206804	-1	5	ensembl_havana
ENSMUSG00000013701	Timm23	3.47832	5.5975	3.29498	5.3128	3.10473	5.55764	3.21029	5.26064	4.12781	5.0791	3.13652	5.54599	5.34059	2.96843	5.81867	5.46399	3.66601	5.28349	5.24169	3.80016	4.6991	5.09076	3.77554	4.92638	5.82241	3.12341	5.35903	2.92004	5.262	3.99618	4.89418	5.06094	Timm23	protein_coding	translocase of inner mitochondrial membrane 23 [Source:MGI Symbol;Acc:MGI:1858317]	chr14	32180162	32201898	-1	8	ensembl_havana
ENSMUSG00000013707	Tnfaip8l2	8.23501	5.29345	8.20374	4.79606	8.20437	5.50437	8.08627	4.96145	7.83922	5.14427	7.88733	5.04459	4.98816	7.83644	5.04666	5.46399	8.18357	5.28349	4.46996	8.15063	5.3562	5.29648	8.35861	5.44223	6.02546	8.1572	4.99736	7.99924	5.00118	8.28383	5.58826	5.50098	Tnfaip8l2	protein_coding	tumor necrosis factor, alpha-induced protein 8-like 2 [Source:MGI Symbol;Acc:MGI:1917019]	chr3	95139521	95142360	-1	1	ensembl_havana
ENSMUSG00000013736	Trnt1	5.99772	7.50363	5.71206	7.1	5.88959	7.23263	5.75046	7.23901	5.73317	7.09698	5.00791	7.25399	7.22113	6.55919	7.34865	7.16257	5.72713	7.61006	7.25042	5.82274	7.12102	6.92724	5.57128	6.85006	7.68822	5.59249	7.33242	5.90973	7.32519	5.69003	6.95916	6.90745	Trnt1	protein_coding	tRNA nucleotidyl transferase, CCA-adding, 1 [Source:MGI Symbol;Acc:MGI:1917297]	chr6	106769120	106782474	1	8	ensembl_havana
ENSMUSG00000013787	Ehmt2	7.11864	6.36441	7.05771	6.80148	7.28153	6.88211	6.98278	6.65539	6.75667	7.02958	6.83305	6.40636	6.41837	6.20593	6.38016	6.64571	7.34082	6.57604	6.95476	7.16223	6.69211	7.02047	7.49294	7.0904	6.47711	7.47142	6.90584	7.51014	6.68994	7.68514	7.10453	7.30508	Ehmt2	protein_coding	euchromatic histone lysine N-methyltransferase 2 [Source:MGI Symbol;Acc:MGI:2148922]	chr17	34898469	34914052	1	14	ensembl_havana
ENSMUSG00000013822	Elof1	6.91541	7.50924	6.95895	7.14135	7.36151	7.07714	6.49438	6.86541	6.92919	7.31786	6.75712	6.83971	7.00388	6.9791	7.06111	7.3769	7.16912	7.28142	7.08539	7.12262	7.26853	6.97461	7.17864	7.27826	7.68223	7.09769	7.17173	7.24869	7.29312	7.13157	7.19079	7.30508	Elof1	protein_coding	ELF1 homolog, elongation factor 1 [Source:MGI Symbol;Acc:MGI:1913376]	chr9	22112989	22117172	-1	5	ensembl_havana
ENSMUSG00000013833	Med16	3.92628	4.8019	4.9252	5.45077	4.97313	5.72998	5.28447	5.43837	4.96427	5.32379	4.21229	5.01089	4.71421	3.33664	5.19049	5.00931	5.0082	5.38284	5.01569	5.16639	5.5222	5.37927	4.46974	5.54677	5.17244	4.75683	5.05115	4.62336	5.48281	4.6532	5.32557	5.27123	Med16	protein_coding	mediator complex subunit 16 [Source:MGI Symbol;Acc:MGI:2158394]	chr10	79894708	79908923	-1	7	ensembl_havana
ENSMUSG00000013846	St3gal1	6.08654	4.8019	6.30132	5.08957	6.00794	4.98792	6.16985	4.78483	6.60208	5.0791	6.3722	5.28912	5.13059	5.91088	4.92851	4.92464	5.76208	4.75039	4.41801	6.17227	4.6991	5.20865	5.97872	5.07363	4.8261	6.27016	5.29359	5.97145	5.33942	6.62645	5.18318	4.93185	St3gal1	protein_coding	ST3 beta-galactoside alpha-2,3-sialyltransferase 1 [Source:MGI Symbol;Acc:MGI:98304]	chr15	67102875	67176830	-1	5	ensembl_havana
ENSMUSG00000013858	Tmem259	6.12899	6.37675	5.82853	6.81615	6.03607	6.59416	5.65913	6.38492	5.80582	6.3887	5.63553	5.82342	6.28255	5.67422	6.11759	6.27019	6.543	6.13786	6.32478	6.03676	6.41084	6.45066	5.87851	6.6009	6.16954	6.40761	6.24077	6.29482	5.94585	6.62645	6.86901	6.86093	Tmem259	protein_coding	transmembrane protein 259 [Source:MGI Symbol;Acc:MGI:2177957]	chr10	79974948	79984330	-1	5	ensembl_havana
ENSMUSG00000013878	Rnf170	3.1884	3.13507	3.49622	3.16631	2.87486	2.61405	2.92681	3.15349	3.88118	3.66852	3.42526	3.34258	3.70883	3.33664	2.63171	3.88439	4.16112	3.35835	3.84033	3.80016	2.93739	2.88429	3.44276	3.43332	3.69741	3.85801	3.15171	2.645	3.77532	2.9825	2.92512	3.45942	Rnf170	protein_coding	ring finger protein 170 [Source:MGI Symbol;Acc:MGI:1924983]	chr8	26119368	26151790	1	10	ensembl_havana
ENSMUSG00000013973	Dedd	5.85329	6.1654	5.71206	6.41504	5.94998	6.34425	5.83634	5.93811	6.23208	6.1398	4.71866	5.98834	6.26206	5.73712	5.88361	5.73654	5.76208	5.95623	5.99321	6.00806	6.29325	6.20044	5.57128	6.50035	6.2848	6.1962	6.15739	6.00134	6.14586	6.38961	6.59444	6.82503	Dedd	protein_coding	death effector domain-containing [Source:MGI Symbol;Acc:MGI:1333874]	chr1	171329145	171342331	1	10	ensembl_havana
ENSMUSG00000013974	Mcemp1	1.59884	0.772092	2.43495	1.71338	2.87486	0.890406	3.82869	2.59121	1.90574	2.50747	1.55998	2.47821	1.67609	3.33664	1.84751	1.90826	3.33555	1.51154	1.74469	1.19726	2.36811	2.1641	2.73163	2.47887	2.97114	0.974022	2.6916	2.92004	2.56949	1.10474	2.92512	2.52654	Mcemp1	protein_coding	mast cell expressed membrane protein 1 [Source:MGI Symbol;Acc:MGI:1916439]	chr8	3665754	3669259	1	1	ensembl_havana
ENSMUSG00000013997	Nit1	6.12899	4.76482	6.21835	5.37355	6.03607	5.50437	5.9174	5.3395	5.80582	5.2664	6.02902	5.01089	4.93737	6.16076	5.3522	5.20149	6.2547	4.93632	5.56197	6.27219	5.0284	5.33847	6.07241	5.52646	5.23929	6.34052	5.12826	6.14217	5.262	6.10612	5.30852	5.35754	Nit1	protein_coding	nitrilase 1 [Source:MGI Symbol;Acc:MGI:1350916]	chr1	171338008	171345646	-1	8	ensembl_havana
ENSMUSG00000014030	Pax5	7.48825	7.25226	7.61763	7.89163	7.61565	7.82801	7.75248	7.91607	8.04829	7.74821	7.88733	7.40433	7.6653	6.89884	7.63306	7.94291	7.81873	7.87755	7.86896	8.02019	7.92639	8.031	7.88604	7.91974	7.23514	7.68928	7.7493	8.09246	7.95713	7.88796	8.12141	8.08467	Pax5	protein_coding	paired box 5 [Source:MGI Symbol;Acc:MGI:97489]	chr4	44524757	44710487	-1	20	ensembl_havana
ENSMUSG00000014039	Prdm15	5.06453	5.29345	4.61509	5.24938	4.49442	5.13537	4.48954	5.31369	4.33836	4.74277	4.48758	4.57654	5.68647	4.08145	5.44118	4.88037	4.88674	5.02101	5.56197	4.94204	5.13479	5.09076	4.86841	5.12857	4.48413	4.53475	5.15307	4.46073	4.72165	5.15047	5.14527	4.66024	Prdm15	protein_coding	PR domain containing 15 [Source:MGI Symbol;Acc:MGI:1930121]	chr16	97791467	97851850	-1	11	ensembl_havana
ENSMUSG00000014074	Rnf168	2.33856	1.93771	1.97758	1.94452	2.87486	1.43691	4.26016	1.95309	1.90574	1.35731	0	2.47821	1.67609	3.87319	2.82045	2.22386	2.29214	1.91713	1.74469	1.19726	2.11441	2.7662	1.26934	2.91363	1.4385	2.5414	1.49574	2.30487	2.56949	3.35117	2.92512	2.11547	Rnf168	protein_coding	ring finger protein 168 [Source:MGI Symbol;Acc:MGI:1917488]	chr16	32277459	32301434	1	3	ensembl_havana
ENSMUSG00000014075	Tctex1d2	4.87803	3.13507	5.05838	2.74377	4.78703	3.78717	5.15674	3.36933	4.52207	3.83568	4.35649	3.72161	3.44363	5.53954	3.39628	3.06054	4.75411	3.48301	3.91719	4.52241	3.9987	3.51672	4.72188	3.51806	4.36943	4.85624	4.11943	4.17621	4.10587	4.36178	3.38155	4.0213	Tctex1d2	protein_coding	Tctex1 domain containing 2 [Source:MGI Symbol;Acc:MGI:1913311]	chr16	32419702	32429099	1	3	ensembl_havana
ENSMUSG00000014077	Chp1	8.71768	7.26559	8.82028	7.02624	8.60729	7.06799	8.77655	7.34475	8.48427	7.12953	8.69377	7.42367	7.24221	8.82606	6.828	7.1156	8.68043	6.93368	6.94561	8.72291	7.39522	7.30089	8.80779	7.25992	7.33786	8.73885	7.20771	8.81052	7.16429	8.82028	7.28096	7.24747	Chp1	protein_coding	calcineurin-like EF hand protein 1 [Source:MGI Symbol;Acc:MGI:1927185]	chr2	119547697	119587027	1	5	ensembl_havana
ENSMUSG00000014177	Tvp23b	5.99772	6.63483	6.0685	6.33583	5.6916	6.37426	6.20256	6.68589	6.38216	6.24753	5.57785	6.7092	6.96638	6.45077	6.66515	6.63242	6.3725	6.87801	6.29629	5.72032	6.49315	6.28876	5.77082	6.34664	6.97565	5.75588	6.43537	5.97145	6.63981	5.72183	6.19136	6.04958	Tvp23b	protein_coding	trans-golgi network vesicle protein 23B [Source:MGI Symbol;Acc:MGI:1914760]	chr11	62879455	62916780	1	4	ensembl_havana
ENSMUSG00000014195	Dnajc7	8.08138	7.47521	7.85585	7.50488	7.59689	7.6737	7.49958	7.28622	7.65487	7.16136	7.23873	7.11815	7.05242	6.87106	7.18652	7.3365	7.69755	7.7091	7.61583	7.94648	7.55704	7.50364	7.76028	7.25992	7.46899	7.67574	7.20771	7.541	7.27353	7.86678	7.39841	7.45747	Dnajc7	protein_coding	DnaJ heat shock protein family (Hsp40) member C7 [Source:MGI Symbol;Acc:MGI:1928373]	chr11	100582818	100620188	-1	22	ensembl_havana
ENSMUSG00000014226	Cacybp	8.22526	10.0035	7.96166	9.58385	7.99819	9.50341	8.02358	9.47246	8.23086	9.50187	7.62788	9.79686	9.62429	8.49404	9.61171	9.76978	8.19	10.0062	9.63753	7.92361	9.61394	9.32958	8.1014	9.30892	10.1668	7.75516	9.81787	8.04302	9.79567	7.80132	9.28055	9.39016	Cacybp	protein_coding	calcyclin binding protein [Source:MGI Symbol;Acc:MGI:1270839]	chr1	160202367	160212875	-1	3	ensembl_havana
ENSMUSG00000014232	Cluap1	5.57491	6.68531	4.99332	6.37598	5.5427	6.18409	5.22202	6.22794	5.30226	6.44151	5.691	6.45729	6.06324	5.91088	6.30312	6.41689	5.79622	6.33269	6.25247	5.40521	6.4388	6.27801	5.69428	6.2754	6.84223	5.47229	6.13265	5.51308	6.46659	5.44533	6.26391	6.22514	Cluap1	protein_coding	clusterin associated protein 1 [Source:MGI Symbol;Acc:MGI:1924029]	chr16	3908801	3941147	1	5	ensembl_havana
ENSMUSG00000014243	Zswim7	5.51216	6.01563	5.2376	5.55935	5.28584	5.98459	5.45707	5.67977	5.49032	5.69397	5.09273	6.056	6.15501	5.22535	6.09948	6.08754	5.12023	6.01935	5.90161	5.57135	6.50642	5.7183	5.77082	6.02335	6.37675	5.07838	6.2523	5.70697	6.20222	5.32626	5.54524	5.72532	Zswim7	protein_coding	zinc finger SWIM-type containing 7 [Source:MGI Symbol;Acc:MGI:1916997]	chr11	62267224	62281375	-1	1	ensembl_havana
ENSMUSG00000014245	Pigl	2.33856	3.13507	1.97758	3.07171	3.30297	2.80238	2.10506	2.1985	2.69912	3.37468	2.2919	2.97418	2.43061	3.87319	2.82045	3.69289	2.63159	2.90284	3.58165	2.28662	1.80636	2.99345	1.93396	3.1444	2.97114	2.28014	2.01203	2.645	3.53321	2.75552	3.24485	2.52654	Pigl	protein_coding	phosphatidylinositol glycan anchor biosynthesis, class L [Source:MGI Symbol;Acc:MGI:2681271]	chr11	62458460	62514417	1	2	ensembl_havana
ENSMUSG00000014294	Ndufa2	8.60942	9.35837	8.62473	8.75607	8.49524	8.98653	8.60364	8.88268	8.32037	9.03638	8.63134	9.11034	9.00471	8.89665	8.92513	9.07623	8.60541	9.30432	9.00881	8.61286	9.06918	8.90267	8.9421	9.00565	9.63257	8.73885	9.28418	8.64047	9.16029	8.48718	8.85092	8.87519	Ndufa2	protein_coding	NADH:ubiquinone oxidoreductase subunit A2 [Source:MGI Symbol;Acc:MGI:1343103]	chr18	36742332	36744557	-1	1	ensembl_havana
ENSMUSG00000014301	Pam16	4.87803	6.23483	3.83009	5.96672	5.03018	6.09681	4.6874	5.97151	4.96427	5.29538	4.48758	6.19753	5.83258	5.22535	5.86229	5.98673	4.16112	6.05995	6.01086	4.94204	5.96826	5.81069	5.00141	5.75314	6.58386	4.1983	6.14507	4.7695	6.32149	4.09663	5.91548	5.78883	Pam16	protein_coding	presequence translocase-asssociated motor 16 homolog (S. cerevisiae) [Source:MGI Symbol;Acc:MGI:1913699]	chr16	4616464	4624988	-1	5	ensembl_havana
ENSMUSG00000014313	Cox6c	9.15258	9.78949	9.14625	9.1011	8.78356	9.50849	9.05703	9.27928	9.11868	9.31284	9.11471	9.53908	9.54806	9.27605	9.38001	9.60611	8.89643	9.85575	9.42534	8.94355	9.39949	9.0709	9.22655	9.24354	9.96188	8.89604	9.67528	8.78497	9.5586	8.64063	8.85972	8.89841	Cox6c	protein_coding	cytochrome c oxidase subunit 6C [Source:MGI Symbol;Acc:MGI:104614]	chr15	35925886	35938246	-1	6	ensembl_havana
ENSMUSG00000014349	Ube2z	7.90942	7.86943	7.31894	7.93259	7.57788	8.01579	7.5889	7.88134	7.59463	8.02405	7.64203	7.87613	7.95423	7.32457	7.78244	8.08135	7.68849	7.88886	8.1494	7.87676	7.91649	7.97553	7.67323	7.94674	7.60828	7.83654	7.72468	7.56121	7.64277	7.72491	7.98857	8.07452	Ube2z	protein_coding	ubiquitin-conjugating enzyme E2Z [Source:MGI Symbol;Acc:MGI:1343160]	chr11	96047432	96065388	-1	1	ensembl_havana
ENSMUSG00000014353	Tmem87b	4.10701	4.90773	4.9252	4.46489	4.97313	4.53581	5.22202	4.58353	4.96427	3.98547	5.17284	4.79027	5.03722	5.73712	4.44562	4.34163	5.0082	4.4782	4.8294	5.31437	4.83155	4.93527	4.797	4.41	4.99036	4.90349	4.9697	4.83736	4.86818	4.36178	4.77513	4.90917	Tmem87b	protein_coding	transmembrane protein 87B [Source:MGI Symbol;Acc:MGI:1919727]	chr2	128818118	128854261	1	5	ensembl_havana
ENSMUSG00000014355	Anapc1	6.98638	7.31773	7.04171	7.35225	7.01093	7.28885	7.40437	7.35744	7.65487	7.42009	7.38044	7.46158	7.84136	7.30394	7.62041	7.47692	7.03262	7.32371	7.3985	7.22592	7.38088	7.26868	7.01521	7.04114	7.15949	6.93667	7.27707	7.14537	7.15004	6.55763	7.16734	7.1637	Anapc1	protein_coding	anaphase promoting complex subunit 1 [Source:MGI Symbol;Acc:MGI:103097]	chr2	128610104	128687391	-1	11	ensembl_havana
ENSMUSG00000014402	Tsg101	6.98638	7.42262	6.77765	7.49124	6.7473	7.69763	6.86512	7.49586	6.82817	7.42009	6.80818	7.54047	7.35292	6.9791	7.48046	7.46947	7.06097	7.73441	7.55099	6.82647	7.37366	7.24128	6.83088	7.38364	7.54363	6.92527	7.36995	7.00487	7.39334	6.50377	7.31123	7.20153	Tsg101	protein_coding	tumor susceptibility gene 101 [Source:MGI Symbol;Acc:MGI:106581]	chr7	46888949	46919969	-1	9	ensembl_havana
ENSMUSG00000014418	Hps5	4.54343	4.11087	4.9252	3.75873	4.41095	4.03268	4.59186	4.53966	4.33836	3.98547	4.71866	4.08765	4.4501	4.82311	4.32609	4.13105	4.82195	4.21613	4.12587	4.67625	3.7536	4.10842	4.55877	4.16923	3.95775	4.47345	3.78038	4.27742	3.77532	5.19647	4.31062	4.0213	Hps5	protein_coding	HPS5, biogenesis of lysosomal organelles complex 2 subunit 2 [Source:MGI Symbol;Acc:MGI:2180307]	chr7	46760466	46796064	-1	15	ensembl_havana
ENSMUSG00000014426	Map3k4	5.06453	4.05053	5.71206	4.98961	5.58139	4.42551	6.16985	4.58353	5.30226	4.61064	5.79592	4.37937	4.88474	5.60845	5.08398	5.08928	5.76208	4.6999	4.61544	5.75527	4.55326	5.06598	5.52784	5.07363	3.87608	5.7299	4.8228	5.18868	4.68257	5.24104	5.04591	5.23521	Map3k4	protein_coding	mitogen-activated protein kinase kinase kinase 4 [Source:MGI Symbol;Acc:MGI:1346875]	chr17	12227621	12318796	-1	9	ensembl_havana
ENSMUSG00000014444	Piezo1	5.90306	6.20746	5.90126	6.55276	5.9201	6.1147	5.45707	6.45744	6.17837	6.47989	5.89372	6.16726	5.93967	5.96444	6.15314	6.19988	5.89402	5.95623	6.38013	5.75527	6.41084	6.56118	5.2885	6.28752	5.6611	5.70344	6.45546	5.94092	6.14586	5.72183	6.54435	6.43819	Piezo1	protein_coding	piezo-type mechanosensitive ion channel component 1 [Source:MGI Symbol;Acc:MGI:3603204]	chr8	122481698	122551329	-1	9	ensembl_havana
ENSMUSG00000014453	Blk	8.48423	6.17955	8.57558	6.86633	8.79183	6.35933	8.29026	6.48082	8.28269	6.90349	8.4178	6.64474	6.641	8.20239	6.53643	6.59181	8.73424	6.39748	6.31061	8.69167	7.03204	7.6567	8.80779	7.42263	7.29136	8.89896	7.20177	8.77202	7.22675	9.05995	7.78484	7.4457	Blk	protein_coding	B lymphoid kinase [Source:MGI Symbol;Acc:MGI:88169]	chr14	63372836	63417037	-1	2	ensembl_havana
ENSMUSG00000014470	Rnf166	6.84076	6.37675	6.65682	6.62949	6.62299	6.54225	6.84454	6.61369	6.68145	6.82615	6.26662	6.90537	6.80578	7.00489	6.34984	6.9858	7.03262	6.56197	6.8703	6.72432	6.63283	6.69648	6.3961	6.5515	6.89502	6.81839	6.49481	6.76456	6.48941	6.65966	6.65639	6.47727	Rnf166	protein_coding	ring finger protein 166 [Source:MGI Symbol;Acc:MGI:1915968]	chr8	122466147	122476064	-1	3	ensembl_havana
ENSMUSG00000014496	Ankrd28	4.4121	4.6475	3.97192	5.3128	4.22796	4.73395	3.82869	4.44772	3.20806	4.8638	3.66573	4.82947	4.4501	3.62972	5.19049	5.04985	3.9347	4.59331	5.05022	3.3293	4.55326	4.93527	4.04576	4.76238	5.61149	4.53475	4.94149	4.37198	4.83292	4.27869	5.27381	5.39067	Ankrd28	protein_coding	ankyrin repeat domain 28 [Source:MGI Symbol;Acc:MGI:2145661]	chr14	31698768	31830651	-1	10	ensembl_havana
ENSMUSG00000014498	Ankrd52	1.59884	2.88161	1.97758	3.33873	1.18082	3.49113	0	3.15349	1.90574	3.00527	3.13652	2.26606	2.92349	0	2.98734	2.48266	0	3.07117	2.69738	2.90018	3.08624	2.88429	3.24231	3.88008	1.83414	2.28014	3.33635	1.85897	2.38705	2.75552	3.38155	3.39558	Ankrd52	protein_coding	ankyrin repeat domain 52 [Source:MGI Symbol;Acc:MGI:2444029]	chr10	128377115	128408704	1	3	ensembl_havana
ENSMUSG00000014504	Srp19	8.41731	9.70638	8.15252	9.21338	8.14102	9.27596	8.2595	9.2942	8.68056	9.28962	8.38454	9.57988	9.54806	8.60781	9.44421	9.57346	8.34792	9.84708	9.3887	8.26421	9.48746	9.08484	8.58744	9.21368	9.85536	8.10763	9.63951	7.9541	9.47243	8.02172	8.88294	9.01321	Srp19	protein_coding	signal recognition particle 19 [Source:MGI Symbol;Acc:MGI:1913634]	chr18	34330847	34336599	1	6	ensembl_havana
ENSMUSG00000014547	Wdfy2	5.44655	4.27808	5.29271	4.50164	4.91372	4.24242	5.65913	4.96145	5.80582	4.65604	5.63553	4.15091	4.71421	4.82311	4.19576	4.20471	5.32114	4.35311	4.30815	5.68449	4.65211	4.76097	5.43681	4.72721	4.10841	4.99358	4.65923	5.02369	3.98258	5.51958	4.79974	4.90917	Wdfy2	protein_coding	WD repeat and FYVE domain containing 2 [Source:MGI Symbol;Acc:MGI:2442811]	chr14	62837678	62961509	1	2	ensembl_havana
ENSMUSG00000014550	Rbsn	4.87803	4.60618	4.77846	4.63995	4.85177	4.48171	4.86137	5.05789	4.685	5.17578	4.35649	5.04459	4.5208	4.08145	4.96898	4.73877	5.12023	4.89203	5.38387	5.21742	5.0284	4.90764	4.797	5.20724	4.95102	4.80739	4.94149	4.69828	5.00118	4.58568	5.27381	5.23521	Rbsn	protein_coding	rabenosyn, RAB effector [Source:MGI Symbol;Acc:MGI:1925537]	chr6	92186712	92214925	-1	6	ensembl_havana
ENSMUSG00000014551	Mrps25	5.95116	6.50595	6.24654	6.5083	6.33673	6.61943	6.46772	6.39726	6.33384	6.44151	6.11264	6.3802	6.55939	6.33354	6.48154	6.77224	6.50223	6.45949	6.84101	6.36564	6.42489	6.25627	6.18857	6.23841	6.0993	6.34052	6.21743	6.27047	6.4079	6.28706	6.39082	6.55969	Mrps25	protein_coding	mitochondrial ribosomal protein S25 [Source:MGI Symbol;Acc:MGI:1928140]	chr6	92169525	92184033	-1	3	ensembl_havana
ENSMUSG00000014554	Dguok	7.47186	6.60367	7.26484	6.7792	7.18433	6.68075	7.30243	6.60307	6.82817	6.56566	7.03946	6.74038	6.70312	7.19613	6.74887	6.55003	7.35234	6.28211	6.53447	7.21341	6.73784	6.91342	7.29982	6.9827	6.67119	7.27882	6.47527	7.04847	6.53401	7.41056	6.85733	6.71816	Dguok	protein_coding	deoxyguanosine kinase [Source:MGI Symbol;Acc:MGI:1351602]	chr6	83480217	83506969	-1	8	ensembl_havana
ENSMUSG00000014592	Camta1	5.14946	5.06851	4.61509	5.24938	4.85177	5.16999	4.26016	5.05789	4.83138	4.82457	5.00791	5.07752	4.71421	3.87319	5.25736	5.00931	4.60803	5.13939	5.38387	4.81525	5.10019	5.25323	3.91697	4.49607	5.17244	4.70443	5.02451	4.69828	5.00118	4.6532	5.22012	5.21685	Camta1	protein_coding	calmodulin binding transcription activator 1 [Source:MGI Symbol;Acc:MGI:2140230]	chr4	150917322	151861876	-1	12	ensembl_havana
ENSMUSG00000014599	Csf1	5.51216	5.79432	4.21954	4.26561	3.30297	5.753	2.57367	3.03211	4.33836	3.91252	3.42526	2.97418	3.29019	3.87319	3.71454	3.79181	3.33555	4.35311	3.14363	4.25569	3.84001	3.09492	2.73163	2.78275	2.97114	4.53475	3.84271	3.34996	3.3458	3.35117	3.31482	3.79255	Csf1	protein_coding	colony stimulating factor 1 (macrophage) [Source:MGI Symbol;Acc:MGI:1339753]	chr3	107741048	107760469	-1	7	ensembl_havana
ENSMUSG00000014601	Strip1	7.13956	6.31396	7.33215	6.71022	7.37259	6.50205	6.88541	6.78315	6.86263	6.64661	7.27548	6.54231	6.74801	6.95284	6.60222	6.61901	7.28182	6.33269	6.80101	6.95231	6.95669	6.60484	6.77623	6.7485	6.13485	7.36573	6.5978	7.19795	6.58788	7.13157	6.79749	6.55969	Strip1	protein_coding	striatin interacting protein 1 [Source:MGI Symbol;Acc:MGI:2443884]	chr3	107612532	107631694	-1	5	ensembl_havana
ENSMUSG00000014606	Slc25a11	7.92154	7.26559	8.05228	7.25873	8.0335	7.38777	8.08627	7.33195	7.90683	7.44617	8.0232	7.34471	7.57682	8.11035	7.31765	7.28649	7.93818	7.29848	7.30864	8.03449	7.41647	7.41812	8.00963	7.24135	7.48973	8.0615	7.32152	8.27486	7.35657	7.9697	7.36169	7.39762	Slc25a11	protein_coding	solute carrier family 25 (mitochondrial carrier oxoglutarate carrier), member 11 [Source:MGI Symbol;Acc:MGI:1915113]	chr11	70644196	70647479	-1	5	ensembl_havana
ENSMUSG00000014633	Cmc2	5.99772	5.84849	5.67105	5.79968	6.31393	6.26639	5.87744	5.93811	5.5759	6.29135	5.45506	6.29875	6.17706	6.81385	5.77369	5.85567	6.20475	5.89022	5.78342	5.7894	6.09666	6.16587	5.69428	5.88662	6.23653	5.75588	6.15739	5.84526	6.35916	5.89918	5.54524	5.81347	Cmc2	protein_coding	COX assembly mitochondrial protein 2 [Source:MGI Symbol;Acc:MGI:1913781]	chr8	116888685	116921455	-1	7	ensembl_havana
ENSMUSG00000014668	Chfr	6.21031	5.90069	6.57025	6.25203	6.06366	5.92502	6.29647	6.08267	6.51809	5.87766	6.56267	6.29875	6.39973	6.52395	5.86229	6.1634	6.09934	6.09943	5.90161	6.34284	5.96826	5.88341	6.48965	5.9792	5.86537	6.4239	5.76525	6.45462	5.91246	6.28706	5.7736	5.51607	Chfr	protein_coding	checkpoint with forkhead and ring finger domains [Source:MGI Symbol;Acc:MGI:2444898]	chr5	110135842	110171972	1	12	ensembl_havana
ENSMUSG00000014748	Tex261	6.93946	7.48094	6.94181	7.54505	7.12008	7.47342	7.10893	7.39485	6.79287	7.59346	6.5921	7.4108	7.00388	7.03023	7.47345	7.42392	7.0037	7.29848	7.563	7.18804	7.47165	7.44719	7.04634	7.45523	7.54363	7.11786	7.18983	7.06272	7.39334	7.13157	7.57275	7.78478	Tex261	protein_coding	testis expressed gene 261 [Source:MGI Symbol;Acc:MGI:1096575]	chr6	83768885	83775813	-1	4	ensembl_havana
ENSMUSG00000014763	Fam120b	6.21031	5.5975	6.57025	5.55935	5.76066	5.23684	6.13638	5.59659	6.28386	5.67203	6.67697	5.63717	5.96525	6.52395	6.02466	5.9657	5.95572	5.59108	5.97535	6.17227	5.59855	5.43839	5.80762	5.82142	5.47945	5.7299	5.7327	6.27047	5.59229	6.32896	5.73584	5.65888	Fam120b	protein_coding	family with sequence similarity 120, member B [Source:MGI Symbol;Acc:MGI:1914794]	chr17	15396202	15433583	1	3	ensembl_havana
ENSMUSG00000014767	Tbp	5.74829	6.52824	5.93629	5.97981	5.37664	6.20093	5.95628	6.09787	5.65668	5.98829	5.45506	6.25624	6.08674	5.96444	6.20489	6.08754	5.76208	5.97758	5.97535	5.7894	5.8483	6.13046	5.91269	6.41453	6.58386	5.40821	6.20562	5.47097	6.39586	5.81323	6.11497	6.09048	Tbp	protein_coding	TATA box binding protein [Source:MGI Symbol;Acc:MGI:101838]	chr17	15499888	15528379	1	12	ensembl_havana
ENSMUSG00000014769	Psmb1	10.0638	10.5295	9.7974	9.98361	9.98496	10.2003	9.67354	10.0382	9.82141	10.1555	9.80946	10.2062	10.0338	10.1359	10.0587	10.2307	9.97532	10.4179	10.2119	9.77967	10.3624	10.0067	10.1341	10.19	10.8992	9.7582	10.3476	9.85262	10.3713	9.9164	9.96471	10.0072	Psmb1	protein_coding	proteasome (prosome, macropain) subunit, beta type 1 [Source:MGI Symbol;Acc:MGI:104884]	chr17	15475021	15499751	-1	4	ensembl_havana
ENSMUSG00000014771	Pdcd2	6.76204	7.6015	6.50173	7.45422	6.92328	7.52783	6.49438	7.37002	6.82817	7.47812	6.67697	7.51064	7.23171	6.66003	7.48744	7.42392	6.74873	7.33202	7.4894	6.98213	7.69674	7.61032	6.88353	7.55386	7.61459	6.84283	7.67415	6.74702	7.47566	6.88704	7.32824	7.42985	Pdcd2	protein_coding	programmed cell death 2 [Source:MGI Symbol;Acc:MGI:104643]	chr17	15519208	15527301	-1	6	ensembl_havana
ENSMUSG00000014778	Fhod1	4.77489	1.93771	5.05838	1.94452	4.32236	2.96893	4.86137	2.1985	5.08594	3.66852	4.48758	2.47821	2.10212	4.2634	2.82045	1.90826	4.60803	2.49258	3.26622	4.94204	3.45817	2.7662	4.55877	2.09341	3.3795	4.40942	2.21418	4.37198	3.77532	4.27869	3.09382	2.84608	Fhod1	protein_coding	formin homology 2 domain containing 1 [Source:MGI Symbol;Acc:MGI:2679008]	chr8	105329163	105347953	-1	4	ensembl_havana
ENSMUSG00000014837	4931428F04Rik	2.82517	2.88161	1.97758	3.33873	1.82135	2.39739	3.82869	3.36933	2.69912	3.26174	2.2919	2.82703	2.92349	1.71177	2.82045	0.939494	2.90619	2.71225	3.14363	3.50389	3.56351	3.27868	3.00945	2.63879	1.83414	2.76253	2.6916	2.92004	2.38705	2.48604	3.31482	3.10752	4931428F04Rik	protein_coding	RIKEN cDNA 4931428F04 gene [Source:MGI Symbol;Acc:MGI:1921606]	chr8	105280409	105289864	-1	5	ensembl_havana
ENSMUSG00000014850	Msh3	6.08654	4.68768	6.21835	5.01525	5.82657	4.63828	5.28447	5.08866	5.39935	4.46518	5.24874	4.26965	4.98816	6.29225	4.50186	5.08928	5.61686	4.84635	4.24991	5.97878	4.50117	4.82144	5.77082	4.49607	4.73638	5.80647	4.79154	6.22051	4.79677	5.95377	4.69867	4.32535	Msh3	protein_coding	mutS homolog 3 [Source:MGI Symbol;Acc:MGI:109519]	chr13	92211872	92355003	-1	15	ensembl_havana
ENSMUSG00000014856	Tmem208	5.51216	7.13366	6.32795	6.59589	6.50718	6.88211	6.13638	6.97651	6.56069	6.87497	6.22964	7.05342	6.94082	6.45077	6.92375	6.9858	6.22994	7.23785	7.14252	6.53614	7.05028	6.79778	6.37173	6.78315	7.56333	6.1771	7.24857	6.41074	7.15718	6.00636	6.77904	6.82503	Tmem208	protein_coding	transmembrane protein 208 [Source:MGI Symbol;Acc:MGI:1913570]	chr8	105326354	105335219	1	5	ensembl_havana
ENSMUSG00000014859	E2f4	7.35155	8.3164	7.31894	8.59533	7.35036	8.7467	7.57647	8.45396	7.16837	8.47723	7.32891	8.20896	8.24267	7.12735	8.43006	8.34431	7.38635	8.38459	8.51659	7.46641	8.39807	8.52261	7.0918	8.38214	8.10151	7.4073	8.23803	7.23617	8.18744	7.47728	8.55276	8.62674	E2f4	protein_coding	E2F transcription factor 4 [Source:MGI Symbol;Acc:MGI:103012]	chr8	105297663	105305370	1	3	ensembl_havana
ENSMUSG00000014867	Surf4	8.37385	8.70198	8.24625	8.87815	8.33465	8.89377	8.40714	8.5757	8.42785	8.95698	8.38454	8.5832	8.51361	8.11035	8.81012	8.75313	8.32472	8.70245	8.92057	8.40844	8.74177	8.78423	8.36479	8.83653	8.59504	8.5807	8.57516	8.49045	8.51674	8.33613	8.83165	8.96866	Surf4	protein_coding	surfeit gene 4 [Source:MGI Symbol;Acc:MGI:98445]	chr2	26920040	26933928	-1	3	ensembl_havana
ENSMUSG00000014873	Surf2	6.89095	8.93052	6.67767	8.70182	6.60432	8.75243	6.20256	8.43313	6.51809	8.54818	6.47057	8.65313	8.89587	7.12735	8.74752	8.88502	6.8497	8.89426	8.67159	6.85898	8.48444	8.24756	7.01521	8.53484	8.90404	6.9814	8.59793	6.51803	8.49435	6.69213	8.43594	8.36235	Surf2	protein_coding	surfeit gene 2 [Source:MGI Symbol;Acc:MGI:98444]	chr2	26916367	26920183	1	6	ensembl_havana
ENSMUSG00000014905	Dnajb9	5.74829	7.42262	5.12062	7.46356	5.82657	7.3951	5.70552	7.00904	5.80582	7.20784	5.84565	7.26118	7.40991	6.29225	7.36391	7.08666	5.76208	7.48892	7.27982	6.17227	7.05932	6.94094	6.01063	7.12458	7.27552	6.03582	6.81548	5.84526	7.08409	5.65751	6.83369	6.95252	Dnajb9	protein_coding	DnaJ heat shock protein family (Hsp40) member B9 [Source:MGI Symbol;Acc:MGI:1351618]	chr12	44205559	44210326	-1	2	ensembl_havana
ENSMUSG00000014907	Naf1	3.1884	4.90773	2.7817	4.9635	3.77301	4.82366	2.57367	4.96145	0	5.0791	2.2919	4.52972	4.65258	1.71177	4.92851	5.16505	1.84741	4.84635	5.30025	2.28662	4.87313	4.98898	3.24231	5.2574	4.03505	3.12341	4.55138	3.15095	4.72165	2.15438	5.00416	4.8389	Naf1	protein_coding	nuclear assembly factor 1 ribonucleoprotein [Source:MGI Symbol;Acc:MGI:2682306]	chr8	66860217	66890564	1	2	ensembl_havana
ENSMUSG00000014956	Ppp1cb	7.90942	8.09903	7.6068	7.90884	7.89446	7.53449	7.74139	7.72366	7.74999	8.06249	7.59918	8.03126	7.82049	7.60309	7.96858	8.04671	7.88367	8.07863	7.96712	7.88467	8.19992	8.11191	7.78817	8.11601	8.25882	7.79329	7.98864	7.72245	8.00147	8.0964	8.21359	8.0279	Ppp1cb	protein_coding	protein phosphatase 1 catalytic subunit beta [Source:MGI Symbol;Acc:MGI:104871]	chr5	32458843	32517433	1	6	ensembl_havana
ENSMUSG00000014959	Gorasp2	8.76555	8.25088	8.63009	8.51446	8.6937	8.49689	8.64587	8.58112	8.86185	8.69134	8.79849	8.55424	8.56051	8.54767	8.59751	8.47286	8.54647	8.56465	8.62939	8.69167	8.61271	8.48338	8.62915	8.57742	8.20548	8.52135	8.34688	8.60684	8.47446	8.68567	8.55637	8.45923	Gorasp2	protein_coding	golgi reassembly stacking protein 2 [Source:MGI Symbol;Acc:MGI:2135962]	chr2	70661576	70712636	1	6	ensembl_havana
[truncated: 9,105 more rows]
