# Supplementary material for: The TLR7/9 adaptors TASL and TASL2 mediate IRF5-dependent antiviral responses and autoimmunity in mouse
Source: Nat Commun. 2025 Jan 24;16:967. doi: 10.1038/s41467-024-55692-y (PMC11759703; doi:10.1038/s41467-024-55692-y)
Supplement: Supplementary file 5 — Supplementary Data 3 [file 41467_2024_55692_MOESM5_ESM.xlsx]

## Sheet: Supplementary Data 3 - BM_pDC
GOBP of TLR7 activated BM-pDC - TASLDKO vs WT (Downregulated). Data related to Fig. 4c
ID	Description	GeneRatio	BgRatio	pvalue	p.adjust	qvalue	geneID	Count
GO:0002831	regulation of response to biotic stimulus	101/797	483/22777	1.62785927656194e-49	8.46324037884552e-46	5.55528397327769e-46	Hspa1b/Xcl1/Hspa1a/Oas3/Nfkbiz/Irf7/Il12b/Fgl2/Oasl1/Isg15/Zbp1/Samhd1/Oas1a/Ifi208/Ifi205/Ifi211/Stat2/Lag3/Cd86/Ccl5/Ifi206/Rigi/Ifih1/Socs1/Ifi213/Lgals9/Il27/Ifi204/Irgm1/Gbp4/Ifi35/Nlrc5/Dhx58/C3/Nmi/Oas1g/Lacc1/Grn/Igtp/Mapkapk2/Tasl/Mndal/Trafd1/Ly86/Ifi203/Irgm2/Cd40/Znfx1/Hsp90aa1/Ncf1/Stat5a/Tap1/Parp14/Lyn/Tap2/Foxp1/Creb3/Irf1/Ifi207/Adar/Trim30b/Clec2d/Havcr2/Nod1/Pml/Rsad2/Tnip3/Gbp…	101
GO:0009615	response to virus	88/797	363/22777	1.0225462214629e-48	2.65810890269281e-45	1.7447867631488e-45	Oas3/Isg20/Irf7/Il12b/Cxcl9/Fgl2/Oasl1/Ifitm3/Isg15/Zbp1/Samhd1/Oas1a/Ifi208/Ifit3b/Ifi205/Oasl2/Ifi211/Stat2/Cd86/Ccl5/Ifi206/Rigi/Ifih1/Bst2/Gbp7/Mx1/Ifi213/Ifit1bl1/Lgals9/Il27/Tgtp1/Ifi204/Irgm1/Mx2/Gbp4/Mov10/Dhx58/Gbp3/Slfn9/Ifi27l2a/Nmi/Oas1g/Eif2ak2/Igtp/Oas2/Cxcl10/Mndal/Mlkl/Slfn8/Ifi203/Irgm2/Ifit3/Nfkb1/Cd40/Znfx1/Hsp90aa1/Tagap/Oas1b/Rtp4/Creb3/Irf1/Ifi207/Adar/Trim30b/Irf5/Pml/Bcl2l…	88
GO:0048525	negative regulation of viral process	42/797	111/22777	1.82645004963558e-32	8.63246709823215e-30	5.66636465159669e-30	Oas3/Isg20/Oasl1/Ifitm3/Isg15/Oas1a/Ifi208/Ifi205/Oasl2/Ifi211/Ccl5/Ifi206/Ifih1/Bst2/Ifi213/Ifi204/Sp100/Oas1g/Eif2ak2/Oas2/Ly6e/Mndal/Ifi203/Znfx1/Oas1b/Ifi207/Trim30b/Ciita/Rsad2/Ifitm1/Gsn/Cd74/Ch25h/Trim30a/Ifitm6/Shfl/Trim8/Resf1/Trim21/Zc3hav1/Tnf/Trim30c	42
GO:0002697	regulation of immune effector process	65/797	460/22777	5.75679903668835e-22	1.06891422113367e-19	7.01636935223444e-20	Lta/Xcl1/Nfkbiz/Il12b/Fgl2/H2-T22/Ccl2/Axl/Lag3/Cd86/Rigi/Bst2/Pnp/Clcf1/H2-T23/Tmbim6/Lgals9/Il27/Nr4a3/Fcer1g/Dhx58/C3/Parp3/Arid5a/Lacc1/Grn/Mapkapk2/Cd40/Ccr7/Ncf1/Stat5a/Tap1/Lyn/Tap2/Foxp1/Irf1/Fcgr1/Hk1/Clec2d/Havcr2/Ptpn6/Lgals3/Nod1/Rsad2/Bcl6/Klrk1/Cd74/Spi1/H2-D1/F2rl1/Fgr/Ptpn22/H2-K1/H2-T24/Serpinb9/Cd81/Ighg2b/Snx4/Slc15a4/Nectin2/Il18/Tnf/Slamf8/Pycard/Myd88	65
GO:0032732	positive regulation of interleukin-1 production	24/797	78/22777	1.06933500759386e-16	1.5884207727087e-14	1.0426418329682e-14	Ccl3/Ifi208/Ifi205/Ifi211/Ifi206/Ifi213/Lgals9/Ifi204/Mndal/Ifi203/Tmem106a/Ccr7/Gsdmd/Ifi207/Hk1/Havcr2/Nod1/Gbp5/F2rl1/Ccr5/Stat3/Tnf/Pycard/Myd88	24
GO:0140888	interferon-mediated signaling pathway	23/797	77/22777	9.68360944542517e-16	1.25862713766914e-13	8.26164784791274e-14	Oas3/Irf7/Ifitm3/Isg15/Zbp1/Samhd1/Oas1a/Stat2/Socs1/Irgm1/Nlrc5/Nmi/Oas1g/Igtp/Oas2/Irgm2/Parp14/Irf1/Adar/Ifitm1/Ifitm6/Tyk2/Myd88	23
GO:0002366	leukocyte activation involved in immune response	44/797	317/22777	5.93031369704496e-15	6.72095662415847e-13	4.41164624280413e-13	Nfkbiz/Il12b/Fgl2/Swap70/Clcf1/Lgals9/Il27/Nr4a3/Stx11/Ifi35/Fcer1g/Parp3/St3gal1/Nmi/Grn/Pi4k2a/Ywhaz/Slfn2/Cd40/Ccr7/Otud5/Lyn/Irf8/Foxp1/Ptk2b/Irf1/Havcr2/Ptpn6/Lgals3/Bcl6/Cd74/Spi1/F2rl1/Fgr/Lcp1/Atp7a/Cd81/Snx4/Slc15a4/Stat3/Il18/Tnf/Pycard/Myd88	44
GO:0030099	myeloid cell differentiation	55/797	477/22777	8.17627571883779e-15	8.67519540045667e-13	5.69441157475234e-13	Hspa1b/Hspa1a/Jun/Il12b/Ccl3/Isg15/Cited2/Ifi208/Ifi205/Ifi211/Tspan2/Ccl5/Ifi206/Socs1/Ifi213/Ifi204/Fcer1g/Cflar/Mndal/Tmod3/Ifi203/Vps54/Ccr7/Stat5a/Lyn/Ikzf1/Irf8/Foxp1/Ptk2b/Ifi207/Csf1/Adar/Fbn1/Itpkb/Casp3/Clec2d/Ptpn6/Pml/Bcl6/Cd74/Spi1/F2rl1/Spib/Wdr1/Flna/Cd81/Zbtb7a/Slc11a2/Tet2/Prkca/Stat3/Il15/Tnf/Batf2/Myd88	55
GO:0043254	regulation of protein-containing complex assembly	52/797	435/22777	1.04520305200439e-14	1.04500205141747e-12	6.85940950323532e-13	Hspa1b/Hspa1a/Hck/Isg15/Irgm1/Arpc2/Fscn1/Lmo4/Eif2ak2/Igtp/Xaf1/Tmod3/Irgm2/Hsp90aa1/Myadm/Myo1c/Aida/Ikzf1/Sh3glb1/Ptk2b/Rac1/Lamp2/Cfl1/Dbnl/Wars1/Lgals3/Tmsb10/Gsn/Gbp5/Clip1/Rnf4/Sumo1/Bak1/Ptpn22/Msn/Lcp1/Flii/Capzb/Cdc42/H3f3b/Arf6/Trim30a/Capza2/Prkcd/Vasp/Cptp/Pmepa1/Tnf/Cyfip1/Pycard/Actr3/Myd88	52
GO:0050900	leukocyte migration	47/797	383/22777	7.78812867764849e-14	6.42706047541183e-12	4.21873235972204e-12	Xcl1/Ccl4/Ccl7/Cxcl9/Ccl12/Ccl3/Swap70/Ccl2/Ccl5/Edn1/Mpp1/Lgals9/Fcer1g/Sell/Ccl8/Apod/Serpine1/Cxcl10/Ccr7/Dusp1/Lyn/Myo1g/Ptk2b/Rac1/Creb3/Csf1/Stk39/Lgals3/Itgb1/Cd74/Spi1/F2rl1/Ptpn22/Msn/Ch25h/Gpr18/Cdc42/Wdr1/Abl2/Cd81/Prkca/Cxcl16/Tnf/Slamf8/Pycard/Mtus1/Myd88	47
GO:0007159	leukocyte cell-cell adhesion	48/797	418/22777	5.11689755697596e-13	3.57359254666846e-11	2.34571163205457e-11	Xcl1/Nfkbiz/Il12b/Fgl2/Ccl2/Lag3/Hsph1/Cd86/Ccl5/Actb/Ass1/Socs1/Pnp/Lgals9/Nr4a3/Il2rg/Sell/Slfn1/Hsp90aa1/Cd44/Ccr7/Sema4d/Ap3d1/Stat5a/Itga5/Irf1/Itpkb/Casp3/Havcr2/Ptpn6/Lgals3/Il2ra/Itgb1/Bcl6/Peli1/Cd74/Ptpn22/Msn/Abl2/Cd81/Tyk2/Il18/Il15/Tnf/Pycard/Sdc4/Cd274/Rhoh	48
GO:0032943	mononuclear cell proliferation	44/797	359/22777	5.15521140604221e-13	3.57359254666846e-11	2.34571163205457e-11	Xcl1/Ebi3/Nfkbiz/Il12b/Cd86/Psmb10/Ccl5/Pnp/Clcf1/Lgals9/Il27/Slfn1/Slfn2/Cd40/Cd44/Ccr7/Stat5a/Lyn/Irf1/Csf1/Casp3/Havcr2/Ptpn6/Lgals3/Il2ra/Azi2/Bcl2l1/Bcl6/Peli1/Cd74/Ptpn22/Msn/Ccnd3/Cd81/Prkcd/Tyk2/Il18/Fyn/Il15/Pycard/Sdc4/Cd274/Itgad/Myd88	44
GO:0071887	leukocyte apoptotic process	26/797	152/22777	1.96185005421709e-11	1.03026852847218e-09	6.76269843250589e-10	Nfkbiz/Axl/Ccl5/Pnp/Nr4a3/Fcer1g/St3gal1/Cd44/Ccr7/Bcl2a1a/Stat5a/Lyn/Foxp1/Itpkb/Lgals3/Il2ra/Bcl2l1/Cd74/Bak1/Ccr5/Serpinb9/Rapgef2/Casp7/Il18/Cd274/Tsc22d3	26
GO:0018212	peptidyl-tyrosine modification	39/797	325/22777	2.1157533426458e-11	1.09998016284155e-09	7.22028667037649e-10	Hck/Il12b/Iqgap1/Ccl5/Socs1/Clcf1/Ehd4/Cd40/Socs3/Cd44/Sema4d/Stat5a/Parp14/Lyn/Itga5/Ptk2b/Irf1/Hk1/Ptpn6/Pxn/Itgb1/Tpst1/Cd74/Fgr/Ptpn22/Mvp/Abl2/Cd81/Agrn/Hbegf/Prkcd/Prkca/Pdgfa/Il18/Fyn/Blk/Il15/Tnf/Kdr	39
GO:0010563	negative regulation of phosphorus metabolic process	47/797	461/22777	5.97979626847656e-11	2.88379376512469e-09	1.89292665320947e-09	Jun/Dnaja1/Iqgap1/Gadd45b/Swap70/Actb/Tspo/Socs1/Daxx/Gbp4/Slfn1/Ppp1r15b/Socs3/Myadm/Sema4d/Dusp1/Parp14/Aida/Lyn/Irf1/Adar/Casp3/Ptpn6/Wars1/Spred1/Chordc1/Rgs2/Dynll1/Bak1/Ptpn22/Mvp/Tesk1/Bag1/Igbp1/Nupr1/Ppp2r5a/Prkcd/Prkca/Pdgfa/Stat3/Xdh/Il18/Pmepa1/Mgat5/Tnf/Niban1/Pycard	47
GO:0045936	negative regulation of phosphate metabolic process	47/797	461/22777	5.97979626847656e-11	2.88379376512469e-09	1.89292665320947e-09	Jun/Dnaja1/Iqgap1/Gadd45b/Swap70/Actb/Tspo/Socs1/Daxx/Gbp4/Slfn1/Ppp1r15b/Socs3/Myadm/Sema4d/Dusp1/Parp14/Aida/Lyn/Irf1/Adar/Casp3/Ptpn6/Wars1/Spred1/Chordc1/Rgs2/Dynll1/Bak1/Ptpn22/Mvp/Tesk1/Bag1/Igbp1/Nupr1/Ppp2r5a/Prkcd/Prkca/Pdgfa/Stat3/Xdh/Il18/Pmepa1/Mgat5/Tnf/Niban1/Pycard	47
GO:0140894	endolysosomal toll-like receptor signaling pathway	14/797	44/22777	1.59741565913318e-10	6.75200326165319e-09	4.43202530330319e-09	Oas1a/Cd86/Oas1g/Tasl/Havcr2/Rsad2/Unc93b1/Peli1/Pik3ap1/F2rl1/Ptpn22/Slc15a4/Tnf/Myd88	14
GO:0007015	actin filament organization	44/797	457/22777	1.50398023272321e-09	4.88699576870498e-08	3.2078315226899e-08	Swap70/Tpm3/Zyx/Arpc2/Actr2/Fscn1/Rufy3/Tmod3/Myadm/Myo1c/Myo5a/Myo1g/Ptk2b/Rac1/Cfl1/Pdlim1/Dbnl/Tpm4/Tmsb10/Pxn/Gsn/Rnh1/Rhof/F2rl1/Lcp1/Hip1/Flii/Tesk1/Capzb/Cdc42/Wdr1/Abl2/Marcksl1/Flna/Arf6/S100a10/Capza2/Prkcd/Vasp/Diaph1/Cyfip1/Pycard/Sdc4/Actr3	44
GO:0033157	regulation of intracellular protein transport	29/797	225/22777	1.52212788765673e-09	4.91524402976853e-08	3.22637372460485e-08	Hsp90ab1/Ccl2/Gbp4/Sp100/Arpc2/Apod/Edem1/Rufy3/Hsp90aa1/Myo1c/Txn1/Sh3glb1/Cdk5r1/Cacnb3/Sumo1/Rab29/Bag3/Ptpn22/Lcp1/B3gat3/Cdc42/Flna/Cd81/Mdfic/Prkcd/Fyn/Mdm2/Hspa1l/Actr3	29
GO:0043392	negative regulation of DNA binding	15/797	61/22777	1.99393773907814e-09	6.32102579601662e-08	4.14913103343474e-08	Jun/Ifi208/Ifi205/Ifi211/Ifi206/Ifi213/Ifi204/Sp100/Mndal/Ifi203/Ifi207/Lhx2/Sumo1/Ilrun/Sri	15
GO:0008360	regulation of cell shape	22/797	143/22777	5.42300368268925e-09	1.49969128437773e-07	9.84399660653894e-08	Hck/Ccl7/Ccl3/Sema4d/Nherf1/Ptk2b/Rac1/Cfl1/Phip/Fmnl2/Pxn/Prag1/Anxa7/Fgr/Msn/Wdr1/Myl12a/Fyn/Diaph1/Arhgdia/Kdr/Cyfip1	22
GO:0051235	maintenance of location	37/797	363/22777	6.74346188458356e-09	1.83556326376701e-07	1.20486654339046e-07	Xcl1/Cxcl9/Tspo/Srgn/Calm1/Lgals9/Sp100/Anxa6/C3/Rnf213/Cxcl10/Keap1/Ap3d1/Plod3/Stat5a/Lyn/Myo5a/Txn1/Ptk2b/Creb3/Fbn1/Hk2/Hk1/Ptpn6/Tmsb10/Pml/Nfkbib/Gsn/Itpr1/Abcg1/Ccr5/Sri/Flna/Rbck1/Camk2d/Diaph1/Tnf	37
GO:0051090	regulation of DNA-binding transcription factor activity	42/797	446/22777	6.83691093230501e-09	1.85130728838822e-07	1.2152009453143e-07	Hspa1b/Hspa1a/Hck/Rigi/Tcf7l2/Edn1/Sp100/Nlrc5/Cflar/Eif2ak2/Traf1/Slco3a1/Keap1/Cd40/Hmgn3/Creb3/Trim30b/Havcr2/Nod1/Nfkbib/Peli1/Spi1/Wnt1/Sumo1/Lrrfip1/Sri/Nupr1/Flna/Rbck1/Irak2/Zbtb7a/Trim30a/Parp10/Jund/Stat3/Trim8/Il18/Trim21/Tnf/Pycard/Trim30c/Myd88	42
GO:0006874	intracellular calcium ion homeostasis	33/797	316/22777	2.45634442256248e-08	5.43427006506482e-07	3.56706321072679e-07	Xcl1/Cxcl9/Ccl2/1600014C10Rik/Ccl5/Edn1/Calm1/Tmbim6/Anxa6/Ccl8/Cxcl10/Grina/Cd40/Vps54/Lyn/Myo5a/Ptk2b/Atp2b1/Ptpn6/Rmdn3/Pml/Itpr1/Slc30a1/Anxa7/Bak1/Ccr5/Sri/Marcksl1/Flna/Camk2d/Prkca/Mcur1/Diaph1	33
GO:0034504	protein localization to nucleus	33/797	326/22777	5.20745143223605e-08	1.04531042456352e-06	6.86143366929863e-07	Hsp90ab1/Tor1aip2/Tcf7l2/Gbp4/Sp100/Apod/Hsp90aa1/Kpna3/Txn1/Fam53c/Adar/Tor1aip1/Cfl1/Phip/Pml/Dtx3l/Lmna/Stk4/Sumo1/Bag3/Kpna4/Ptpn22/Tesk1/Ilrun/Fbxo4/Flna/Mdfic/Zbtb7a/Prkcd/Stat3/Trim8/Fyn/Mdm2	33
GO:1901652	response to peptide	39/797	446/22777	1.69838064820195e-07	3.03432336426183e-06	1.99173451310208e-06	Serpina3g/Serpina3f/Stat2/Socs1/Edn1/Nr4a3/Akt3/Nfkb1/Cacybp/Socs3/Anxa5/Leprotl1/Stat5a/Myo1c/Myo5a/Rac1/Irf1/Atp2b1/Cfl1/Phip/Irf5/Vim/Socs2/Nod1/Pxn/Map2k1/Ptpn22/Ccnd3/Vgf/Prkcd/Prkca/Stat3/Il18/Fyn/Mdm2/Tnf/Stxbp3/Cyfip1/Slc9a1	39
GO:0006986	response to unfolded protein	17/797	121/22777	1.09499272612009e-06	1.61729181338021e-05	1.0615928283736e-05	Hspa1b/Hspa1a/Hsph1/Hspa8/Daxx/Tmbim6/Edem1/Eif2ak2/Hsp90aa1/Creb3/Fbxo6/Bak1/Bag3/Ccnd1/Atf3/Optn/Hspa1l	17
GO:0140895	cell surface toll-like receptor signaling pathway	11/797	58/22777	4.55585764268439e-06	6.01112223678059e-05	3.94570986154072e-05	Oas1a/Ifi35/Nmi/Oas1g/Lyn/Tnip3/Peli1/Pik3ap1/F2rl1/Ptpn22/Arf6	11
GO:0043087	regulation of GTPase activity	30/797	353/22777	7.84515109684931e-06	9.66515178969658e-05	6.34422046794349e-05	Xcl1/Ccl4/Ccl7/Ccl12/Iqgap1/Ccl3/Ccl2/Ccl5/Rgs1/Sh3bp4/Rasa4/Ccl8/Sipa1l1/Cd40/Adap1/Tbc1d1/Ccr7/Sema4d/Ptk2b/Rgl1/Itgb1/Tbc1d13/Bcl6/Map2k1/F2rl1/Rapgef2/Agrn/S100a10/Adap2/Pycard	30
GO:1901361	organic cyclic compound catabolic process	37/797	485/22777	8.701751968188e-06	0.000106448	6.98726436677783e-05	Hspa1b/Hspa1a/Isg20/Samhd1/Hsd17b11/Pnp/Mov10/Slfn9/Tent5c/Oas2/Mapkapk2/Slfn8/Carhsp1/Larp1/Slfn2/Vps54/Upp1/Ncf1/Dcp2/Nudt9/Casp3/Tent5a/Vim/Xrn1/Tent2/Ywhah/Cnp/Smg7/Mthfs/Tet2/Acaa1a/Tut7/Xdh/Zc3hav1/Trir/Rbm8a/Myd88	37
GO:0048638	regulation of developmental growth	31/797	404/22777	4.11025301079013e-05	0.000407032	0.000267177	Ccnd2/Cited2/Tcf7l2/Edn1/Daxx/C3/Serpine1/Grn/Rufy3/Jarid2/Sema4d/Stat5a/Ikzf1/Sh3glb1/Foxp1/Csf1/Cfl1/Dbnl/Hnf1b/Ybx3/Socs2/Stk4/Rgs2/Mycbp2/Ccr5/Trip10/Agrn/Stat3/Smurf1/Cyfip1/Actr3	31
GO:0006002	fructose 6-phosphate metabolic process	5/797	14/22777	7.96952094505131e-05	0.000732041	0.000480513	Pfkp/Hk2/Hk1/Gfpt1/Hk3	5
GO:0042149	cellular response to glucose starvation	10/797	68/22777	0.000120522	0.00103801	0.000681349	Ifi208/Ifi205/Ifi211/Ifi206/Ifi213/Ifi204/Mndal/Ifi203/Sh3glb1/Ifi207	10
GO:0140632	inflammasome complex assembly	7/797	36/22777	0.000215093	0.00170728	0.00112066	Eif2ak2/Gbp5/Ptpn22/Trim30a/Cptp/Pycard/Myd88	7
GO:0046653	tetrahydrofolate metabolic process	5/797	17/22777	0.000225697	0.00176717	0.00115997	Mthfr/Sardh/Mthfd2/Gch1/Mthfs	5
GO:0010038	response to metal ion	24/797	309/22777	0.000245331	0.00190086	0.00124773	Jun/Iqgap1/Cpne3/Ass1/Ppif/Daxx/Calm1/Rasa4/Vps54/Anxa5/Clic4/Itpkb/Slc25a12/Stk39/Gsn/Slc30a1/Anxa7/Sumo1/Atp7a/Crip1/Slc11a2/Jund/Cp/Xdh	24
GO:0010611	regulation of cardiac muscle hypertrophy	10/797	77/22777	0.000342843	0.00250343	0.00164325	Edn1/Nr4a3/Jarid2/Foxp1/Lmna/Rgs2/Trip10/Camk2d/Prkca/Slc9a1	10
GO:0045730	respiratory burst	6/797	28/22777	0.000350778	0.00254706	0.00167189	Grn/Ncf1/Rac1/Cybc1/Cybb/Slamf8	6
GO:0002679	respiratory burst involved in defense response	4/797	13/22777	0.000826207	0.00507137	0.00332886	Grn/Ncf1/Cybc1/Slamf8	4
GO:0060562	epithelial tube morphogenesis	27/797	397/22777	0.000839374	0.00511175	0.00335536	Cited2/Mthfr/Edn1/Dll4/Lmo4/Cxcl10/Cd44/Clic4/Rala/Foxp1/Csf1/Cfl1/Casp3/Hnf1b/Pml/Pxn/Brd2/Gatad2a/Lhx2/Ctsz/Stk4/Wnt1/Abl2/Vasp/Tnf/Kdr/Sdc4	27
GO:0051146	striated muscle cell differentiation	24/797	340/22777	0.000961299	0.00575782	0.00377944	Ccnd2/Cxcl9/Edn1/Daxx/Ccl8/Cflar/Cxcl10/Tmod3/Capn2/Csrp1/Cacybp/Foxp1/Itgb1/Lmna/Sgcb/Rgs2/Wnt1/Flii/Bcl9/Wdr1/Trip10/Cd81/Camk2d/Slc9a1	24
GO:0046902	regulation of mitochondrial membrane permeability	8/797	63/22777	0.00153388	0.00843478	0.0055366	Ppif/Sh3glb1/Hk2/Bcl2l1/Bak1/Cnp/Stat3/Slc9a1	8
GO:0046854	phosphatidylinositol phosphate biosynthetic process	7/797	51/22777	0.00189494	0.0100222	0.00657856	Socs1/Pi4k2a/Ttc7/Socs3/Itpkb/Socs2/Hycc1	7
GO:0045346	regulation of MHC class II biosynthetic process	4/797	16/22777	0.00193414	0.0101061	0.00663369	Tmem106a/Cdk5r1/Ciita/Spi1	4
GO:0006090	pyruvate metabolic process	12/797	130/22777	0.00205866	0.0106923	0.00701841	Pfkp/Nr4a3/Pdk3/Slc2a6/Hk2/Hk1/Slc16a3/Hk3/Nupr1/Zbtb7a/Stat3/Gpd1	12
GO:0030212	hyaluronan metabolic process	6/797	40/22777	0.00250314	0.0125133	0.00821374	Cemip2/Nfkb1/Cd44/Ccnd3/Il15/Slc9a1	6
GO:0043112	receptor metabolic process	9/797	85/22777	0.00288333	0.0140623	0.00923052	Anxa2/Furin/Sh3glb1/Dtx3l/Rab29/Fut8/Optn/Agrn/Smurf1	9
GO:0098900	regulation of action potential	8/797	71/22777	0.00330144	0.0156038	0.0102424	Calm1/Foxp1/Cacnb3/Sumo1/Flna/Camk2d/Tnf/Slc9a1	8
GO:0043129	surfactant homeostasis	5/797	30/22777	0.00356759	0.0166882	0.0109542	Oas1a/Napsa/Oas1g/Nkiras2/Kdr	5
GO:0031099	regeneration	13/797	159/22777	0.00397998	0.0182147	0.0119562	Jun/Serpine1/Cflar/Grn/Vps54/Itpr1/Map2k1/Wnt1/Ccnd1/Bcl9/Flna/Cd81/Kremen1	13
GO:0042118	endothelial cell activation	3/797	11/22777	0.00570575	0.0240002	0.0157538	Cxcl10/Foxp1/Tcf4	3
GO:0140694	non-membrane-bounded organelle assembly	24/797	391/22777	0.0058331	0.0244764	0.0160664	Hspa1b/Hspa1a/Hck/Edn1/Chmp4b/Arpc2/Fscn1/Cflar/Rnf213/Tmod3/Csrp1/Dync1h1/Dbnl/Itgb1/Gsn/G3bp2/Rnf4/Msn/Lcp1/Flii/Wdr1/Flna/Tnf/Tpx2	24
GO:0042311	vasodilation	7/797	64/22777	0.00688456	0.0280728	0.018427	Plod3/Rgs2/F2rl1/Ptprm/Gch1/Tnf/Kdr	7
GO:0019233	sensory perception of pain	12/797	152/22777	0.00727833	0.0294017	0.0192993	Il12b/Ccl2/Edn1/Fcgr4/Il1rn/Fcgr1/Cacnb3/Il18/Fyn/Tnf/Slc9a1/Ptgs1	12
GO:0050966	detection of mechanical stimulus involved in sensory perception of pain	4/797	23/22777	0.00774995	0.0304174	0.0199661	Cacnb3/Il18/Fyn/Tnf	4
GO:0050819	negative regulation of coagulation	6/797	53/22777	0.0102168	0.0381316	0.0250296	Plaur/Serpine1/Anxa2/Anxa5/Prkcd/Pdgfa	6
GO:0006006	glucose metabolic process	15/797	222/22777	0.0117488	0.0427744	0.0280772	Pfkp/Oas1a/Tcf7l2/Pdk3/Apod/Oas1g/Fbn1/Slc25a12/Hk2/Hk1/Atf3/Hk3/Gpt2/Tnf/Gpd1	15
GO:0006825	copper ion transport	3/797	15/22777	0.0141778	0.0493378	0.0323854	Atp7a/Slc11a2/Cp	3
