# Supplementary material for: The TLR7/9 adaptors TASL and TASL2 mediate IRF5-dependent antiviral responses and autoimmunity in mouse
Source: Nat Commun. 2025 Jan 24;16:967. doi: 10.1038/s41467-024-55692-y (PMC11759703; doi:10.1038/s41467-024-55692-y)
Supplement: Supplementary file 6 — Supplementary Data 4 [file 41467_2024_55692_MOESM6_ESM.xlsx]

## Sheet: Supplementary Data 4 - BM_pDC
GOBP of TLR7 activated BM-pDC - feeble vs WT (Downregulated). Data related to Fig. 4c
ID	Description	GeneRatio	BgRatio	pvalue	p.adjust	qvalue	geneID	Count
GO:0002831	regulation of response to biotic stimulus	110/936	483/22777	8.14685351917893e-51	4.29125375997689e-47	2.90941150205872e-47	Hspa1b/Hspa1a/Oas3/Fgl2/Oasl1/Irf7/Xcl1/Ifi211/Ifi205/Samhd1/Zbp1/Ifi208/Isg15/Stat2/Oas1a/Nfkbiz/Ifi206/Ifih1/Rigi/Lacc1/Ifi213/Cd86/Ifi204/Ccl5/Irgm1/Il12b/Ifi203/Mapkapk2/Mndal/Irgm2/Il27/Lgals9/Socs1/Gbp4/C3/Ifi35/Parp14/Clec2d/Nmi/Ly86/Igtp/Slc15a4/Tap2/Grn/Znfx1/Ifi207/Dhx58/Peli1/Irf1/Lag3/Oas1g/Rsad2/Trafd1/Hsp90aa1/Tap1/Gbp5/Nlrc5/Usp15/Spi1/Cd40/Lyn/Optn/Dtx3l/Trim30a/Havcr2/Ddx60/Nod1/…	110
GO:0009615	response to virus	96/936	363/22777	1.62393708986826e-50	4.29125375997689e-47	2.90941150205872e-47	Oas3/Cxcl9/Isg20/Fgl2/Oasl1/Irf7/Ifi211/Ifi205/Samhd1/Ifitm3/Zbp1/Ifi208/Oasl2/Ifit3b/Isg15/Gbp7/Stat2/Oas1a/Ifi206/Ifih1/Rigi/Ifi213/Cd86/Ifit1bl1/Ifi204/Mx1/Ccl5/Irgm1/Slfn9/Il12b/Ifi203/Gbp3/Tagap/Mndal/Mov10/Slfn8/Irgm2/Il27/Cxcl10/Lgals9/Eif2ak2/Bst2/Gbp4/Ifit3/Nmi/Tgtp1/Igtp/Oas1b/Znfx1/Ifi207/Dhx58/Mx2/Irf1/Oas1g/Rsad2/Hsp90aa1/Oas2/Cd40/Mlkl/Ifitm6/Dtx3l/Nfkb1/Trim30a/Rtp4/Ifit2/Ddx60/Irf…	96
GO:0048525	negative regulation of viral process	44/936	111/22777	4.99948584938972e-32	2.20185689283539e-29	1.49282893257216e-29	Oas3/Isg20/Oasl1/Ifi211/Ifi205/Ifitm3/Ifi208/Oasl2/Isg15/Oas1a/Ifi206/Ifih1/Ifi213/Ifi204/Ccl5/Ifi203/Mndal/Sp100/Eif2ak2/Bst2/Oas1b/Znfx1/Ifi207/Oas1g/Rsad2/Oas2/Ly6e/Resf1/Ifitm6/Trim30a/Trim30b/Ciita/Trim30c/Tnf/Ifitm1/Zc3hav1/Ch25h/Cd74/Trim12c/Trim12a/Trim21/Fam111a/Shfl/Trim8	44
GO:0002697	regulation of immune effector process	76/936	460/22777	1.53014361406692e-25	3.3695037501432e-23	2.2844775711771e-23	Lta/Fgl2/Xcl1/Axl/H2-T22/Ccl2/Nfkbiz/H2-T23/Rigi/Lacc1/Pnp/Cd86/Fcer1g/Il12b/Mapkapk2/Il27/Lgals9/Bst2/Arid5a/C3/Clec2d/Tmbim6/Slc15a4/Tap2/Grn/Dhx58/Irf1/Lag3/Rsad2/Clcf1/Tap1/Fcgr1/Bcl6/Laptm5/Nr4a3/Spi1/Cd40/Lyn/Parp3/H2-D1/Havcr2/Ddx60/Nod1/Il10/Stat5a/Il18/Lgals3/Scimp/Fgr/Ptpn6/Slamf8/Cd47/Myd88/Tnf/Dennd1b/Cd81/Pycard/Klrk1/Hspd1/Ighg2b/H2-K1/Hk1/Cd74/Serpinb9/Dnase1l3/Dpp4/Foxp1/Ripk2/Cyr…	76
GO:0007159	leukocyte cell-cell adhesion	64/936	418/22777	7.01923116528394e-20	1.15926989714142e-17	7.85969173902188e-18	Fgl2/Xcl1/Ccl2/Nfkbiz/Pnp/Actb/Cd86/Ccl5/Il12b/Hsph1/Ass1/Lgals9/Socs1/Il2rg/Slfn1/Sell/Peli1/Irf1/Lag3/Hsp90aa1/Sema4d/Bcl6/Laptm5/Nr4a3/Cd44/Havcr2/Msn/Itpkb/Stat5a/Il18/Lgals3/Il1a/Cd274/Ptpn6/Il15/Cd47/Ccdc88b/Tnf/Cd81/Prnp/Pycard/Icam1/Hspd1/Itgb1/Itga5/Selplg/Cd74/Jak2/Sdc4/Ppp3ca/Ap3d1/Dpp4/Tyk2/Ap3b1/Ripk2/Il2ra/Il12rb2/Cyrib/Ptpn22/S100a8/Rhoh/Tnfrsf21/Casp3/Itgb7	64
GO:0032943	mononuclear cell proliferation	57/936	359/22777	1.39499023556005e-18	2.04792316525968e-16	1.38846396545216e-16	Xcl1/Ebi3/Psmb10/Nfkbiz/Pnp/Cd86/Ccl5/Il12b/Il27/Lgals9/Slfn2/Slfn1/Peli1/Irf1/Clcf1/Azi2/Bcl6/Laptm5/Cd40/Lyn/Cd44/Havcr2/Il10/Msn/Stat5a/Il18/Lgals3/Csf1/Il1a/Cd274/Ptpn6/Il15/Myd88/Plcl2/Ccdc88b/Cd81/Prnp/Pycard/Hspd1/Cd74/Jak2/Sdc4/Ppp3ca/Prkcd/Ccnd3/Tyk2/Ripk2/Il2ra/Il12rb2/Sos1/Znhit1/Itgad/Ptpn22/Tnfrsf21/Vav3/Casp3/Cd70	57
GO:0140888	interferon-mediated signaling pathway	26/936	77/22777	2.03374226138443e-17	2.55912567890874e-15	1.73505229517609e-15	Oas3/Irf7/Samhd1/Ifitm3/Zbp1/Isg15/Stat2/Oas1a/Irgm1/Irgm2/Socs1/Parp14/Nmi/Igtp/Irf1/Oas1g/Oas2/Nlrc5/Ifitm6/Adar/Myd88/Ifitm1/Jak2/Rbm47/Tyk2/Ikbke	26
GO:0002366	leukocyte activation involved in immune response	51/936	317/22777	5.31684279221856e-17	6.10859003410329e-15	4.14154070130709e-15	Fgl2/Nfkbiz/Fcer1g/Stx11/Il12b/Swap70/Il27/Lgals9/Ifi35/Nmi/Slc15a4/Grn/Slfn2/Irf1/St3gal1/Clcf1/Otud5/Bcl6/Nr4a3/Spi1/Ywhaz/Cd40/Lyn/Parp3/Havcr2/Il10/Lcp1/Ptk2b/Pi4k2a/Il18/Lgals3/Sema4a/Fgr/Ptpn6/Myd88/Plcl2/Tnf/Cd81/Pycard/Icam1/Hspd1/Irf8/Cd74/Bcl3/Dnase1l3/Foxp1/Ripk2/Notch2/Cd84/Stxbp1/Vamp8	51
GO:0071706	tumor necrosis factor superfamily cytokine production	39/936	195/22777	1.48965700599354e-16	1.51400716859151e-14	1.02647620412996e-14	Oas3/Ccl4/Axl/Ccl2/Oas1a/Ifih1/Rigi/Tspo/Fcer1g/Il12b/Mapkapk2/Lgals9/Arid5a/Ccl3/Tmem106a/Oas1g/Cybb/Oas2/Azi2/Trim30a/Havcr2/Nod1/Il10/Il18/Il1a/Cd274/Ptpn6/Cd47/Ilrun/Ccr5/Myd88/Pycard/Hspd1/Jak2/Bcl3/Foxp1/Ripk2/Ptpn22/Cd84	39
GO:0050900	leukocyte migration	53/936	383/22777	8.83509814276028e-15	7.18361441299817e-13	4.87039256323174e-13	Cxcl9/Xcl1/Ccl4/Ccl7/Ccl2/Ccl12/Fcer1g/Ccl5/Ccl8/Swap70/Apod/Mpp1/Cxcl10/Lgals9/Ccl3/Edn1/Sell/Serpine1/Spi1/Lyn/Stk39/Rac1/Ptk2b/Msn/Lgals3/Cxcl16/Dusp1/Csf1/Il1a/Slamf8/Mtus1/Cd47/Myd88/Itga2b/Tnf/Myo1g/Cdc42/Cd81/Pycard/Ptpro/Icam1/Itgb1/Ch25h/Selplg/Cd74/Creb3/Dpp4/Sbds/Ptpn22/S100a8/Ccl17/Vav3/Itgb7	53
GO:0030099	myeloid cell differentiation	59/936	477/22777	4.26043797047619e-14	3.0844403662968e-12	2.09120848615731e-12	Hspa1b/Hspa1a/Jun/Ifi211/Ifi205/Ifi208/Isg15/Ifi206/Ifi213/Cited2/Ifi204/Fcer1g/Ccl5/Il12b/Ifi203/Tspan2/Mndal/Socs1/Cflar/Ikzf1/Ccl3/Clec2d/Vps54/Ifi207/Bcl6/Spi1/Lyn/Zbtb7a/Tmod3/Adar/Ptk2b/Itpkb/Fbn1/Stat5a/Csf1/Ptpn6/Il15/Ubd/Myd88/Hhex/Tnf/Cd81/Irf8/Snx10/Cd74/Jak2/Maf/Ppp3ca/Pml/Foxp1/Batf2/Ap3b1/Slc11a2/Notch2/Acvr1b/Tcirg1/Tet2/Cbfa2t3/Casp3	59
GO:0043254	regulation of protein-containing complex assembly	54/936	435/22777	4.52198888296441e-13	2.6852484546592e-11	1.82056181639395e-11	Hspa1b/Hspa1a/Hck/Isg15/Irgm1/Xaf1/Irgm2/Eif2ak2/Arpc2/Ikzf1/Igtp/Hsp90aa1/Sh3glb1/Gbp5/Lmo4/Myo1c/Lamp2/Aida/Wars1/Capza2/Fscn1/Tmsb10/Trim30a/Tmod3/Rac1/Lcp1/Ptk2b/Msn/Lgals3/Myadm/Cyria/Dbnl/Myd88/Tnf/Cdc42/Pycard/Cptp/Icam1/Flii/Clip1/Vasp/Prkcd/Rnf4/Arf6/Psmc6/Ikbke/Bak1/Cyrib/Ppp2ca/Ptpn22/Cfl1/Mecp2/Cyfip1/Stxbp1	54
GO:0071887	leukocyte apoptotic process	28/936	152/22777	2.27349157210437e-11	9.84869094964887e-10	6.67727809442907e-10	Axl/Nfkbiz/Pnp/Fcer1g/Ccl5/St3gal1/Nr4a3/Lyn/Cd44/Il10/Itpkb/Stat5a/Il18/Lgals3/Cd274/Ccr5/Rapgef2/Bcl2a1a/Cd74/Serpinb9/Bcl3/Foxp1/Il2ra/Bak1/Casp7/Mertk/Tnfrsf21/Plekho2	28
GO:0018212	peptidyl-tyrosine modification	42/936	325/22777	5.16344018206444e-11	2.03647622106049e-09	1.38070309346012e-09	Hck/Iqgap1/Ccl5/Il12b/Socs1/Ehd4/Parp14/Socs3/Irf1/Clcf1/Sema4d/Cd40/Lyn/Cd44/Ptk2b/Stat5a/Il18/Mvp/Fgr/Ptpn6/Il15/Nrp1/Pxn/Tnf/Cd81/Prnp/Prmt2/Icam1/Itgb1/Itga5/Hk1/Cd74/Jak2/Tpst1/Pak2/Prkcd/Ripk2/Il12rb2/Ptpn22/Clk1/Blk/Hbegf	42
GO:0051090	regulation of DNA-binding transcription factor activity	50/936	446/22777	1.39153344692629e-10	4.96909072094962e-09	3.36897571361101e-09	Hspa1b/Hspa1a/Hck/Rigi/Tcf7l2/Sp100/Eif2ak2/Cflar/Edn1/Peli1/Keap1/Slco3a1/Nlrc5/Spi1/Cd40/Traf1/Nupr1/Zbtb7a/Trim30a/Havcr2/Nod1/Il10/Hmgn3/Trim30b/Parp10/Irak2/Il18/Lrrfip1/Trim30c/Anxa4/Myd88/Tnf/Prnp/Pycard/Prmt2/Icam1/Wnt1/Jak2/Creb3/Ppp3ca/Trim12c/Bcl3/Trim12a/Nfkbib/Trim21/Ripk2/Ikbke/Cd84/Rbck1/Trim8	50
GO:0033674	positive regulation of kinase activity	49/936	438/22777	2.29414188801793e-10	7.8222837923708e-09	5.30340168883737e-09	Ccnd2/Hsp90ab1/Iqgap1/Axl/Tnfsf15/Daxx/Cd86/Irgm1/Il12b/Irgm2/Socs1/Edn1/Igtp/Hsp90aa1/Sh3glb1/Lmo4/Cd40/Lyn/Rac1/Ccnd1/Ptk2b/Camkk2/Fbn1/Il18/Map2k1/Cdk5r1/Csf1/Il1rn/Fgr/Rapgef2/Pxn/Tnf/Cdc42/Cd81/Prnp/Sash1/Zeb2/Cd74/Jak2/Sdc4/Prkcd/Ccnd3/Tab2/Map3k11/Ppp2ca/Mertk/Taok3/Vav3/Hbegf	49
GO:0008360	regulation of cell shape	25/936	143/22777	8.42119162717193e-10	2.58755800869789e-08	1.75432902686005e-08	Hck/Ccl7/Ccl3/Sema4d/Phip/Rac1/Ptk2b/Msn/Sema4a/Fgr/Nherf1/Pxn/Fmnl2/Icam1/Epb41l3/Prag1/Rhog/Cdc42ep4/Anxa7/Arhgdia/Brwd3/Cfl1/Gna13/Cyfip1/Diaph1	25
GO:0140894	endolysosomal toll-like receptor signaling pathway	14/936	44/22777	1.29332923699545e-09	3.81857263548657e-08	2.58894014862248e-08	Oas1a/Cd86/Slc15a4/Peli1/Oas1g/Rsad2/Havcr2/Scimp/Myd88/Tnf/Unc93b1/Pik3ap1/Wdfy1/Ptpn22	14
GO:0051098	regulation of binding	45/936	415/22777	3.35907941808654e-09	9.15089418793162e-08	6.20418141029114e-08	Jun/Ifi211/Ifi205/Hsp90ab1/Ifi208/Ifi206/Plaur/Ifi213/Actb/Ifi204/Ifi203/Tcf7l2/Mndal/Sp100/Lgals9/Tmbim6/Ifi207/Calm1/Mbd2/Anxa2/Lhx2/Dtx3l/Zbtb7a/Ifit2/Il10/Txn1/Ctsz/Niban2/S100a10/Rsf1/Ilrun/Rapgef2/Plcl2/Cdc42/Stk4/Jak2/Ppp3ca/Mitd1/Tns3/Gas8/Trim21/Ripk2/Blk/Gtf2f1/Mecp2	45
GO:0048872	homeostasis of number of cells	43/936	387/22777	3.60418921428596e-09	9.66910659771639e-08	6.5555223539564e-08	Hspa1b/Hspa1a/Axl/Ccl2/Isg15/Nfkbiz/Cited2/Fcer1g/Cflar/Ikzf1/Slc15a4/Vps54/Bcl6/Spi1/Akt3/Lyn/Cd44/Zbtb7a/Tmod3/Rac1/Adar/Itpkb/Stat5a/Il18/Csf1/P2ry14/Bcl2a1a/Xkr8/Cd74/Jak2/Ap3b1/Il2ra/Bak1/Slc11a2/Sos1/Znhit1/Mertk/Acvr1b/Tcirg1/Prdx5/Tet2/Xiap/Casp3	43
GO:0043087	regulation of GTPase activity	39/936	353/22777	2.24661247060517e-08	5.05248804559503e-07	3.42551796189921e-07	Xcl1/Ccl4/Ccl7/Iqgap1/Ccl2/Ccl12/Ccl5/Ccl8/Ccl3/Rasa4/Adap1/Sema4d/Bcl6/Cd40/Sh3bp4/Rgl1/Ptk2b/Map2k1/S100a10/Rgs1/Adap2/Tbc1d13/Rapgef2/Tbc1d1/Dennd1b/Tbc1d8/Pycard/Icam1/Itgb1/Rhog/Sipa1l1/Tns3/Sos1/Srgap2/Rgs14/Rasa3/Ccl17/Vav3/Lims1	39
GO:1901653	cellular response to peptide	37/936	334/22777	4.79505948998438e-08	1.02598742528613e-06	6.95605476407706e-07	Socs1/Edn1/Socs3/Irf1/Myo1c/Nr4a3/Anxa5/Akt3/Phip/Vim/Nfkb1/Rac1/Nod1/Stat5a/Il18/Atp2b1/Map2k1/Slc9a1/Myo5a/Leprotl1/Pxn/Lpin2/Tnf/Socs2/Prnp/Mdm2/Icam1/Rab8a/Jak2/Prkcd/Ccnd3/Ripk2/Sos1/Ptpn22/Cfl1/Snx6/Cyfip1	37
GO:0031647	regulation of protein stability	35/936	311/22777	7.45124715835659e-08	1.49166065272404e-06	1.01132557125382e-06	Hspa1b/Hspa1a/Hsp90ab1/Hspa8/Usp25/Irgm1/Irgm2/B4galt5/Igtp/Grn/Hsp90aa1/Otud5/Cct3/Lamp2/Fbxw11/Bag3/Tbl1x/Cmtm6/Cd81/Prnp/Pycard/Mdm2/Hspd1/Stk4/Cd74/Pml/Mylip/Bag1/Trim21/Lmna/Gnaq/Fbxo7/Casp3/Stxbp1/Hip1	35
GO:0006986	response to unfolded protein	20/936	121/22777	1.06874583418111e-07	2.04649338175622e-06	1.38749459174389e-06	Hspa1b/Hspa1a/Daxx/Hspa8/Hsph1/Eif2ak2/Tmbim6/Hsp90aa1/Fbxo6/Optn/Bag3/Edem1/Ccnd1/Atf3/Bfar/Hspd1/Creb3/Bak1/Tmem33/Hspa1l	20
GO:0072594	establishment of protein localization to organelle	43/936	436/22777	1.1714535219397e-07	2.23506565467557e-06	1.51534402002005e-06	Dnaja1/Hsp90ab1/Tspo/Hspa8/Apod/Gbp4/Chmp4b/Vps54/Kpna3/Kpna4/Hsp90aa1/Sh3glb1/Cct3/Lamp2/Laptm5/Ywhaz/Phip/Bag3/Edem1/Adar/Mdfic/Rab8b/Fam53c/Rala/Macroh2a1/Hk2/Rab7/Hspd1/Hk1/Stk4/Jak2/Ppp3ca/Ap3d1/Pml/Prkcd/Bcl3/Ap3b1/Lmna/Rab11a/Ptpn22/Cfl1/Fbxo7/Hspa1l	43
GO:0042886	amide transport	42/936	431/22777	2.27889135640059e-07	4.11056000634032e-06	2.78690360236667e-06	Ccl5/Tcf7l2/Edn1/Slc15a4/Tap2/Vps54/Itpr1/Clcf1/Tap1/Nos2/Anxa5/Sct/Stxbp3/Abcg1/Hnf1b/Rac1/Hmgn3/Fbn1/Rab8b/Myo5a/Il1rn/Slc25a22/Tnf/Tbc1d1/Cptp/Itgb1/Cd74/Jak2/Slc1a2/Ppp3ca/Arl6ip1/Sidt2/Slc25a12/Anxa7/Gnaq/Blk/S100a8/Tcirg1/Stxbp1/Vgf/Kmo/Slc15a3	42
GO:0140895	cell surface toll-like receptor signaling pathway	13/936	58/22777	4.96885088492444e-07	8.49850385981412e-06	5.76186966863662e-06	Oas1a/Ifi35/Nmi/Peli1/Oas1g/Lyn/Scimp/Tnip3/Pik3ap1/Wdfy1/Arf6/Ripk2/Ptpn22	13
GO:0032388	positive regulation of intracellular transport	24/936	187/22777	7.92133392678685e-07	1.28813076317134e-05	8.73335082972711e-06	Hsp90ab1/Ccl2/Dync1h1/Arpc2/Hsp90aa1/Sh3glb1/Myo1c/Anxa2/Rufy3/Bag3/Edem1/Msn/Cdk5r1/Cdc42/Cd81/Prnp/Mdm2/Jak2/Prkcd/Rab29/Ptpn22/Mecp2/Hspa1l/B3gat3	24
GO:2001057	reactive nitrogen species metabolic process	16/936	93/22777	1.13787249212862e-06	1.76872238849993e-05	1.19916964805134e-05	Tspo/Ass1/Tmem106a/Hsp90aa1/Nos2/Rac1/Il10/Ptk2b/Cd47/Tnf/Mtarc2/Klrk1/Icam1/Jak2/Gla/Prdx5	16
GO:0006887	exocytosis	36/936	382/22777	3.56229881982095e-06	4.81502538689353e-05	3.26452151909288e-05	Hck/Fcer1g/Ccl5/Stx11/Ccl8/Lgals9/Rap1b/Sdcbp/Nr4a3/Spi1/Ywhaz/Anxa2/Stxbp3/Lyn/Rab12/Ppfia3/Pi4k2a/Stx2/Rab8b/Myo5a/S100a10/Rala/Fgr/Rab7/Myo1g/Rab8a/Sdc4/Pdcd6ip/Stx3/Arhgap17/Rab11a/Rab3ip/Cd84/Stxbp1/Vamp8/Rab5a	36
GO:1901361	organic cyclic compound catabolic process	42/936	485/22777	4.92015192726502e-06	6.35770242924099e-05	4.31043550647539e-05	Hspa1b/Hspa1a/Isg20/Samhd1/Pnp/Slfn9/Mapkapk2/Hsd17b11/Mov10/Slfn8/Xdh/Vps54/Slfn2/Larp1/Carhsp1/Oas2/Vim/Tent5c/Tent2/Acaa1a/Tent5a/Upp1/Dcp2/Tut7/Myd88/Nudt9/Zc3hav1/Hmox2/Enpp4/Dnase1l3/Rbm47/Cnp/Trir/Apobec1/Smg7/Sidt2/Xrn1/Ikbke/Ncf1/Tet2/Casp3/Kmo	42
GO:0055074	calcium ion homeostasis	33/936	347/22777	7.42120746927244e-06	9.01634056898962e-05	6.11295589241461e-05	Cxcl9/Xcl1/Ccl2/1600014C10Rik/Ccl5/Ccl8/Anxa6/Cxcl10/Edn1/Tmbim6/Vps54/Itpr1/Calm1/Grina/Cd40/Lyn/Ptk2b/Atp2b1/Marcksl1/Myo5a/Ptpn6/Ccr5/Camk2d/Snx10/Rmdn3/Pml/Itpr2/Bak1/Anxa7/Znhit1/Tcirg1/Diaph1/Slc30a1	33
GO:0045346	regulation of MHC class II biosynthetic process	6/936	16/22777	2.66239869784451e-05	0.000282546	0.000191562	Tmem106a/Spi1/Il10/Cdk5r1/Ciita/Jak2	6
GO:0140632	inflammasome complex assembly	8/936	36/22777	8.56459253855286e-05	0.000796899	0.000540287	Eif2ak2/Gbp5/Trim30a/Myd88/Pycard/Cptp/Ppp2ca/Ptpn22	8
GO:0045730	respiratory burst	7/936	28/22777	0.000107363	0.000969936	0.000657604	Grn/Cybb/Rac1/Slamf8/Cybc1/Ncf4/Ncf1	7
GO:0060562	epithelial tube morphogenesis	33/936	397/22777	0.000109309	0.000985829	0.000668379	Mthfr/Cited2/Cxcl10/Edn1/Clic4/Lmo4/Lhx2/Cd44/Hnf1b/Brd2/Ctsz/Csf1/Rala/Nrp1/Pxn/Hhex/Tnf/Dll4/Wnt1/Vasp/Sec24b/Stk4/Zeb2/Sdc4/Pml/Gatad2a/Specc1l/Foxp1/Notch2/Cfl1/Gna13/Lcn2/Casp3	33
GO:0006002	fructose 6-phosphate metabolic process	5/936	14/22777	0.000170201	0.00145285	0.000985012	Pfkp/Hk3/Hk2/Hk1/Gfpt1	5
GO:1902074	response to salt	29/936	340/22777	0.000180472	0.00150917	0.00102319	Jun/Cpne3/Iqgap1/Daxx/Tspo/Ly6i/Ppif/Tmbim6/Rasa4/Vps54/Itpr1/Clic4/Ly6a/Calm1/Sell/Ly6e/Ly6c2/Anxa5/Stk39/Itpkb/Cdk5r1/Slc1a2/Ppp3ca/Apobec1/Slc25a12/Anxa7/Gnaq/Mecp2/Ppp2r2a	29
GO:0140112	extracellular vesicle biogenesis	6/936	24/22777	0.000337485	0.00257861	0.00174826	Sdcbp/Rab7/Sdc4/Pdcd6ip/Rab11a/Arrdc4	6
GO:0042149	cellular response to glucose starvation	10/936	68/22777	0.000437419	0.00322872	0.00218903	Ifi211/Ifi205/Ifi208/Ifi206/Ifi213/Ifi204/Ifi203/Mndal/Ifi207/Sh3glb1	10
GO:0010038	response to metal ion	26/936	309/22777	0.000468685	0.00344028	0.00233246	Jun/Cpne3/Iqgap1/Daxx/Ass1/Ppif/Xdh/Rasa4/Vps54/Clic4/Calm1/Anxa5/Stk39/Itpkb/Il1a/Cp/Crip1/Prnp/Ppp3ca/Apobec1/Slc25a12/Slc11a2/Anxa7/Tcirg1/Mecp2/Slc30a1	26
GO:0006835	dicarboxylic acid transport	12/936	95/22777	0.000512919	0.00371339	0.00251763	Vps54/Il1rn/Slc25a22/Tnf/Itgb1/Slc1a2/Prkcd/Arl6ip1/Slc25a12/Stxbp1/Kmo/Lrrc8c	12
GO:0048638	regulation of developmental growth	31/936	404/22777	0.000687361	0.00479881	0.00325353	Ccnd2/Daxx/Cited2/Tcf7l2/C3/Jarid2/Ikzf1/Edn1/Grn/Sh3glb1/Sema4d/Serpine1/Rufy3/Mycbp2/Hnf1b/Stat5a/Csf1/Plac8/Sema4a/Nrp1/Ccr5/Dbnl/Socs2/Ist1/Stk4/Sgpl1/Foxp1/Cfl1/Mecp2/Cyfip1/Ybx3	31
GO:0002679	respiratory burst involved in defense response	4/936	13/22777	0.00150445	0.00893372	0.00605694	Grn/Slamf8/Cybc1/Ncf1	4
GO:0033059	cellular pigmentation	8/936	58/22777	0.00244698	0.0133736	0.00906713	Map2k1/Myo5a/Zeb2/Ap1s1/Ap3d1/Rab29/Ap3b1/Rab11a	8
GO:0051452	intracellular pH reduction	7/936	46/22777	0.00255307	0.0138078	0.00936147	Grn/Clic4/Slamf8/Rab7/Atp6v1b2/Tcirg1/Dmxl1	7
GO:1901739	regulation of myoblast fusion	5/936	25/22777	0.00310205	0.0161521	0.0109509	Cxcl9/Ccl8/Cxcl10/Cflar/Capn2	5
GO:0045017	glycerolipid biosynthetic process	18/936	213/22777	0.00314291	0.0163006	0.0110516	Tcf7l2/Ttc7/Socs1/C3/Socs3/Pgap2/Pgs1/Sh3glb1/Etnk1/Pi4k2a/Itpkb/Capn2/Hycc1/Lpin2/Socs2/Cept1/Dgkh/Plscr3	18
GO:0032967	positive regulation of collagen biosynthetic process	6/936	36/22777	0.00321011	0.0165678	0.0112327	Ccl2/Serpine1/Vim/Il18/Acvr1b/Prdx5	6
GO:0061952	midbody abscission	4/936	16/22777	0.00347055	0.0176026	0.0119343	Chmp4b/Stx2/Pdcd6ip/Mitd1	4
GO:0010611	regulation of cardiac muscle hypertrophy	9/936	77/22777	0.00424798	0.0204282	0.01385	Jarid2/Edn1/Nr4a3/Slc9a1/Camk2d/Ppp3ca/Foxp1/Lmna/Ece1	9
GO:0001574	ganglioside biosynthetic process	4/936	17/22777	0.00439238	0.0209889	0.0142302	B4galt5/St3gal1/St6galnac4/B4galt6	4
GO:0031099	regeneration	14/936	159/22777	0.00603816	0.0272983	0.0185079	Jun/Cflar/Grn/Vps54/Itpr1/Serpine1/Ccnd1/Bcl9/Map2k1/Cd81/Wnt1/Sulf2/Jak2/Kremen1	14
GO:0000082	G1/S transition of mitotic cell cycle	18/936	232/22777	0.00757653	0.0328213	0.0222524	Ccnd2/Actb/Slfn1/Psme1/Ccnd1/Pias1/Psme2/Ptpn6/Camk2d/Mdm2/Prmt2/Itgb1/Ppp3ca/Pml/Ccnd3/Ppp2ca/Acvr1b/Fbxo7	18
GO:0003056	regulation of vascular associated smooth muscle contraction	3/936	11/22777	0.00890988	0.0367593	0.0249223	Atp2b1/Map2k1/Dock4	3
GO:0042118	endothelial cell activation	3/936	11/22777	0.00890988	0.0367593	0.0249223	Cxcl10/Tcf4/Foxp1	3
GO:0060068	vagina development	3/936	11/22777	0.00890988	0.0367593	0.0249223	Axl/Bak1/Mertk	3
GO:0031642	negative regulation of myelination	3/936	12/22777	0.011521	0.0447054	0.0303096	Tnf/Ctsc/Tnfrsf21	3
GO:0099010	modification of postsynaptic structure	5/936	34/22777	0.0119885	0.0461467	0.0312869	Rap1b/Cdc42/Cfl1/Stau1/Cyfip1	5
