# Supplementary material for: The TLR7/9 adaptors TASL and TASL2 mediate IRF5-dependent antiviral responses and autoimmunity in mouse
Source: Nat Commun. 2025 Jan 24;16:967. doi: 10.1038/s41467-024-55692-y (PMC11759703; doi:10.1038/s41467-024-55692-y)
Supplement: Supplementary file 7 — Supplementary Data 5 [file 41467_2024_55692_MOESM7_ESM.xlsx]

## Sheet: Supplementary Data 5 - BM_pDC
GOBP of TLR9 activated BM-pDC - TASLDKO vs WT (Downregulated). Data related to Supplementary Fig. 4d
ID	Description	GeneRatio	BgRatio	pvalue	p.adjust	qvalue	geneID	Count
GO:0009615	response to virus	96/873	363/22777	2.97235410753779e-53	1.54948819625945e-49	1.14294837419321e-49	Ccl5/Ifitm3/Ifitm1/Cxcl9/Irf7/Il12b/Ifit1bl1/Isg15/Pycard/Zbp1/Fgl2/Isg20/Ptpn22/Oas3/Oasl2/Ifi211/Pml/Il27/Oas1a/Stat2/Samhd1/Dhx58/Ifi206/Map3k14/Slfn8/Mndal/Ifi204/Ifi207/Ifi205/Mov10/Rigi/Oas2/Bst2/Mx2/Apobec1/Mx1/Apobec3/Lgals9/Wdfy4/Irgm1/Ifi203/Gbp4/Ifih1/Ifi27l2a/Stat1/Ifi213/Tagap/Ifitm6/Oas1g/Trim30b/Trim30a/Igtp/Nmi/Znfx1/Oasl1/Rtp4/Ifit3b/Eif2ak2/Cd40/Gbp7/Tgtp1/Ifi208/Slfn9/Rnf135/Cx…	96
GO:0002831	regulation of response to biotic stimulus	103/873	483/22777	1.39060351737559e-47	3.62460806803949e-44	2.6736182363016e-44	Ccl5/Fgr/Irf7/Il12b/Isg15/Pycard/Nfkbiz/Zbp1/Fgl2/Ptpn22/Oas3/Ifi211/Pml/Il27/Tlr12/Xcl1/Oas1a/Stat2/Samhd1/Hspa1b/Dhx58/Ifi206/Stat5a/Mndal/Ifi204/Ifi207/Ly86/Ifi205/Foxp1/Rigi/Socs1/Trafd1/Apobec3/Tap1/Lgals9/Parp14/Lag3/Mfhas1/Dpp4/Irgm1/Lyn/Ifi203/Gbp4/Grn/Hspa1a/Ifih1/Ifi35/Stat1/Ifi213/C3/Tasl/Nlrc5/Oas1g/Trim30b/Trim30a/Arf6/Igtp/Nmi/Znfx1/Oasl1/Ceacam1/Trib1/Cd40/Ifi208/Rnf135/Nono/Irgm2/…	103
GO:0048525	negative regulation of viral process	41/873	111/22777	1.15401085742622e-29	6.01585859976289e-27	4.43747543387156e-27	Ccl5/Ifitm3/Ifitm1/Isg15/Isg20/Oas3/Oasl2/Ifi211/Oas1a/Ifi206/Mndal/Ifi204/Ifi207/Ifi205/Oas2/Bst2/Apobec3/Sp100/Ifi203/Ifih1/Stat1/Ifi213/Ifitm6/Oas1g/Trim30b/Trim30a/Znfx1/Oasl1/Resf1/Eif2ak2/Ifi208/Ly6e/Trim21/Trim56/Oas1b/Trim30d/Shfl/Rsad2/Inpp5k/Trim12c/Trim26	41
GO:0002697	regulation of immune effector process	65/873	460/22777	7.042779969092e-20	1.52975049911986e-17	1.12838926434619e-17	Lta/Fgr/Il12b/Ccr7/Ighg2b/Pycard/Nfkbiz/Fgl2/Ptpn22/H2-T22/Ccl2/Arid5a/Il27/Xcl1/Dhx58/Stat5a/Clcf1/Foxp1/Fcer1g/Rigi/Bst2/Tap1/Lgals9/Lag3/Pnp/Nr4a3/Dpp4/Bcl6/Lyn/Grn/Il10/Tmbim6/C3/H2-T23/H2-Q4/Ceacam1/Ighm/Cd40/H2-T10/Anxa1/Mad2l2/Axl/B2m/Lgals3/Havcr2/Mapkapk2/Rara/Traf2/H2-Q7/Stat5b/H2-K1/Vav1/Lacc1/Cd47/Stx7/Pvr/Adora2b/Il4ra/Irf1/Cgas/Rsad2/H2-T24/Cd81/H2-D1/Parp3	65
GO:0030099	myeloid cell differentiation	63/873	477/22777	8.35260475219615e-18	1.67469725281533e-15	1.23530628177217e-15	Ccl5/Jun/Cited2/Il12b/Ccr7/Isg15/Ccl3/Ifi211/Tspan2/Pml/Hspa1b/Gfi1b/Ifi206/Stat5a/Mndal/Ifi204/Ifi207/Cflar/Ifi205/Foxp1/Fcer1g/Socs1/Tet2/Batf/Mfhas1/Bcl6/Lyn/Ptk2b/Ifi203/Hspa1a/Stat1/Ifi213/Ceacam1/Itpkb/Trib1/Cdk6/Irf8/Ifi208/Tnfsf9/Zbtb7a/Adar/B2m/Stat3/Adam8/Rara/Ubd/Ap3b1/Tcirg1/Stat5b/Sh3pxd2a/Rab7b/Lrrk1/Sbno2/Prkca/Batf2/Kitl/Cd81/Il15/Id2/Batf3/Nf1/Pparg/Maf	63
GO:0140888	interferon-mediated signaling pathway	25/873	77/22777	4.82793663142936e-17	7.62667686655795e-15	5.62566268408659e-15	Ifitm3/Ifitm1/Irf7/Isg15/Zbp1/Oas3/Oas1a/Stat2/Samhd1/Oas2/Socs1/Parp14/Irgm1/Stat1/Ifitm6/Nlrc5/Oas1g/Igtp/Nmi/Irgm2/Adar/Trim56/Parp9/Irf1/Pparg	25
GO:0022409	positive regulation of cell-cell adhesion	50/873	329/22777	7.13247816347652e-17	1.08053826996273e-14	7.97037022862648e-15	Ccl5/Cited2/Il12b/Ccr7/Pycard/Nfkbiz/Plaur/Ptpn22/Ccl2/Wnt10b/Xcl1/Stat5a/Socs1/Lgals9/Pnp/Nr4a3/Dpp4/Bcl6/Ccr5/Cd44/Ceacam1/Itpkb/Hsph1/Tnfsf9/F11r/Anxa1/Gcnt1/Mex3b/Ap3d1/B2m/Adam8/Cd274/Havcr2/Rara/Il2rg/Abl2/Ap3b1/Stat5b/Actb/Piezo1/Cd47/Il4ra/Irf1/Vcam1/Kitl/Cd81/Il15/Il2ra/Rela/Il12rb1	50
GO:0032606	type I interferon production	28/873	115/22777	2.71765331837271e-15	3.14825038859487e-13	2.32224270690421e-13	Irf7/Isg15/Pycard/Ptpn22/Oas3/Oas1a/Dhx58/Rigi/Oas2/Gbp4/Ifih1/Stat1/Oas1g/Nmi/Irf8/Gbp7/Rnf135/Ap3d1/Havcr2/Trim56/Ap3b1/Tradd/Gbp3/Irf1/Cgas/Irf9/Ilrun/Rnf216	28
GO:0050900	leukocyte migration	47/873	383/22777	2.03739645268397e-12	1.27963225395681e-10	9.43894640666398e-11	Ccl5/Ccl4/Cxcl9/Ccr7/Pycard/Ccl3/Dusp1/Ptpn22/Ccl2/Xcl1/Ccl8/Ccl12/Swap70/Fcer1g/Apod/Ccl7/Lgals9/Dpp4/Lyn/Ptk2b/Mpp1/Stk39/Sell/Itga2b/Edn1/Serpine1/F11r/Cxcl10/Anxa1/Gcnt1/Selplg/Adam8/Lgals3/Abl2/Creb3/Stat5b/Vav1/Cd47/Prkca/Vcam1/Kitl/Eps8/Cd81/Ecm1/Mtus1/Nf1/Gpr35	47
GO:0019882	antigen processing and presentation	25/873	126/22777	1.13194646890343e-11	6.083337054014e-10	4.4872495397767e-10	Ccr7/Pycard/Fgl2/Washc1/H2-T22/Tapbp/Fcer1g/Tap1/Wdfy4/Psmb9/H2-T23/H2-Q4/Ighm/Fcgr4/H2-T10/Psmb8/Ap3d1/B2m/Psme1/Ap3b1/H2-Q7/Unc93b1/H2-K1/H2-T24/H2-D1	25
GO:0010563	negative regulation of phosphorus metabolic process	51/873	461/22777	1.20445119598264e-11	6.34222634813889e-10	4.67821394888313e-10	Jun/Gadd45b/Pycard/Tspo/Daxx/Dusp1/Ptpn22/Washc1/Dnaja1/Socs3/Nupr1/Iqgap1/Swap70/Socs1/Parp14/Mfhas1/Lyn/Gbp4/Igbp1/Aida/Slfn1/Tesk1/Sema4d/Prr5l/Ceacam1/Trib1/Wars1/Macroh2a1/Cblb/Gadd45g/Adar/Dvl1/Dtnbp1/Niban1/Stat3/Mprip/Actb/Ppp1r15b/Lrrk1/Rtraf/Prkca/Irf1/Inpp5k/Ier3/Insm1/Fbxo7/Inpp5f/Nf1/Pparg/Pard6a/Spred1	51
GO:0045936	negative regulation of phosphate metabolic process	51/873	461/22777	1.20445119598264e-11	6.34222634813889e-10	4.67821394888313e-10	Jun/Gadd45b/Pycard/Tspo/Daxx/Dusp1/Ptpn22/Washc1/Dnaja1/Socs3/Nupr1/Iqgap1/Swap70/Socs1/Parp14/Mfhas1/Lyn/Gbp4/Igbp1/Aida/Slfn1/Tesk1/Sema4d/Prr5l/Ceacam1/Trib1/Wars1/Macroh2a1/Cblb/Gadd45g/Adar/Dvl1/Dtnbp1/Niban1/Stat3/Mprip/Actb/Ppp1r15b/Lrrk1/Rtraf/Prkca/Irf1/Inpp5k/Ier3/Insm1/Fbxo7/Inpp5f/Nf1/Pparg/Pard6a/Spred1	51
GO:0043087	regulation of GTPase activity	41/873	353/22777	2.93502263764555e-10	1.27502275083719e-08	9.40494534677122e-09	Ccl5/Ccl4/Ccr7/Pycard/Ccl3/Ccl2/Xcl1/Rgs1/Ccl8/Iqgap1/Ccl12/Ccl7/Bcl6/Ptk2b/Rasa4/Agrn/Adap2/Arhgap22/Sema4d/Dennd1a/Cd40/Rgs10/F11r/Srgap2/Cblb/Sh3bp4/Mex3b/Sos1/Net1/Usp6nl/Tbc1d8/Rasa3/Rgl1/Snx9/Vav1/Rapgef2/Sbf1/Elmod2/Arhgap24/Nf1/Tns3	41
GO:0051098	regulation of binding	45/873	415/22777	3.81737015863543e-10	1.60483472878762e-08	1.18377361540707e-08	Jun/Mbd2/Tcf7l2/Plaur/Ifi211/Ifi206/Mndal/Ifi204/Ifi207/Ifi205/Lgals9/Sp100/Ifi203/Il10/Ifi213/Tmbim6/Agrn/Hip1r/Ifi208/Lhx2/Cblb/Zbtb7a/Dtnbp1/Mad2l2/B2m/Trim21/Dtx3l/Tex14/Rara/Abl2/Hsp90ab1/Wapl/Actb/Parp9/Ifit2/Anxa2/Gtf2f1/Rapgef2/Sumo1/Id2/Ilrun/Ski/Pim2/Pparg/Tns3	45
GO:0051090	regulation of DNA-binding transcription factor activity	45/873	446/22777	3.75966867595987e-09	1.2644614714696e-07	9.32704222294153e-08	Hck/Pycard/Tcf7l2/Wnt10b/Hspa1b/Nupr1/Cflar/Rigi/Sp100/Hspa1a/Il10/Slco3a1/Nlrc5/Trim30b/Wnt1/Trim30a/Edn1/Trib1/Eif2ak2/Cd40/Zbtb7a/Keap1/Mad2l2/Jund/Traf1/Stat3/Adam8/Trim21/Havcr2/Traf2/Hmgn3/Creb3/Tradd/Trim30d/Rab7b/Bcl3/Peli1/Trim12c/Sumo1/Id2/Trim26/Anxa4/Pparg/Rela/Arid5b	45
GO:1901652	response to peptide	45/873	446/22777	3.75966867595987e-09	1.2644614714696e-07	9.32704222294153e-08	Serpina3g/Ptpn22/Stat2/Stat5a/Phip/Myo5a/Socs3/Vgf/Socs1/Nr4a3/Mdm2/Atp2b1/Stat1/Serpina3f/Socs2/Pxn/Edn1/Sesn3/Ceacam1/Anxa5/Akt3/Anxa1/Sos1/Nfkb1/Stat3/Sco1/Slc9a1/Timeless/Ccnd3/Stat5b/Chmp5/Prkca/Adora2b/Irf1/Vcam1/Ptpre/Inpp5k/Scap/Vim/Stxbp3/Pparg/Rela/Socs7/Eif2b2/Lpin2	45
GO:0097202	activation of cysteine-type endopeptidase activity	11/873	30/22777	6.89887644031246e-09	2.10314870662859e-07	1.55134476063167e-07	Pycard/Ifi211/Ifi206/Mndal/Ifi204/Ifi207/Ifi205/Ifi203/Ifi213/Ifi208/Casp6	11
GO:0048872	homeostasis of number of cells	39/873	387/22777	4.27510751489505e-08	1.10876295896258e-06	8.17856389207207e-07	Cited2/Ccr7/Isg15/Nfkbiz/Ccl2/Hspa1b/Gfi1b/Stat5a/Cflar/Fcer1g/Tet2/Mfhas1/Bcl6/Lyn/Hspa1a/Stat1/Cd44/Itpkb/Cdk6/Zbtb7a/Akt3/Anxa1/P2ry14/Sos1/Adar/Axl/B2m/Stat3/Ap3b1/Kmt2a/Tcirg1/Stat5b/Fh1/Bcl2a1a/Skil/Kitl/Id2/Il2ra/Nf1	39
GO:0070534	protein K63-linked ubiquitination	14/873	68/22777	2.38984110120765e-07	5.41662680895457e-06	3.99546432160712e-06	Ptpn22/Rnf213/Traf4/Trim30b/Trim30a/Rnf135/Traf1/Trim21/Trim56/Traf2/Trim30d/Peli1/Trip12/Trim12c	14
GO:0034504	protein localization to nucleus	32/873	326/22777	1.23179219807934e-06	2.29333311735271e-05	1.69163041337737e-05	Tpr/Tcf7l2/Ptpn22/Pml/Phip/Tor1aip2/Apod/Tor1aip1/Mfhas1/Sp100/Mdm2/Gbp4/Tesk1/Fbxo4/Morc3/Zbtb7a/Abca7/Adar/Ranbp2/Stat3/Dtx3l/Hsp90ab1/Parp9/Bcl3/Hnrnpm/Mdfic/Kpna3/Sumo1/Ilrun/Tnfrsf1a/Fam53c/Nf1	32
GO:0140895	cell surface toll-like receptor signaling pathway	12/873	58/22777	1.63655480637466e-06	2.93173890227873e-05	2.16253742365225e-05	Ptpn22/Oas1a/Mfhas1/Lyn/Ifi35/Oas1g/Arf6/Nmi/Tnip3/Pik3ap1/Rab7b/Peli1	12
GO:0043254	regulation of protein-containing complex assembly	38/873	435/22777	2.28319320973982e-06	4.02104263593705e-05	2.96604011208377e-05	Hck/Clip1/Isg15/Pycard/Ptpn22/Fscn1/Washc1/Lmo4/Wnt10b/Hspa1b/Cptp/Xaf1/Baiap2/Irgm1/Ptk2b/Hspa1a/Aida/Trim30a/Arf6/Igtp/Wars1/Hip1r/Eif2ak2/Irgm2/Lgals3/Lefty1/Gbp5/Traf2/Cand1/Cyria/Snx9/Piezo1/Dbnl/Nek7/Eps8/Sumo1/Insm1/Cttn	38
GO:0010212	response to ionizing radiation	19/873	143/22777	2.40216095827332e-06	4.16028740049129e-05	3.06875117348223e-05	Ccnd2/Ifi211/Pml/Ifi206/Mndal/Ifi204/Ifi207/Ifi205/Apobec1/Pnp/Ifi203/Mdm2/Ifi213/Tlk2/Fbxo4/Ints3/Ifi208/Anxa1/Net1	19
GO:0140894	endolysosomal toll-like receptor signaling pathway	10/873	44/22777	4.92966606713558e-06	8.02734598094784e-05	5.9212080867472e-05	Ptpn22/Oas1a/Tasl/Oas1g/Pik3ap1/Havcr2/Unc93b1/Rab7b/Peli1/Rsad2	10
GO:0006909	phagocytosis	24/873	236/22777	1.43094710466098e-05	0.000214354	0.000158114	Pld4/Fgr/Hck/Ccr7/Ighg2b/Pycard/Ccl2/Fcer1g/C3/Irf8/Anxa1/Abca7/Mex3b/Axl/Rab20/Rara/Il2rg/Abl2/Il15ra/Rab7b/Vav1/Cd47/Il15/Pparg	24
GO:0016050	vesicle organization	31/873	355/22777	1.93246289772176e-05	0.000279054	0.000205838	Stx11/Srgn/Washc1/Atp6v1d/Sec23b/Atp6v1c1/Chmp4b/Rubcnl/Rab29/Plekhf2/Dnajc13/Ap3m2/Anxa1/Pi4k2a/Sdc4/Dtnbp1/Ap3d1/Rab20/Snx11/Ap3b1/Serpine2/Ankfy1/Ap1s1/Stx16/Rab7b/Stx7/Chmp5/Chmp1b/Stx6/Samd9l/Arfgap3	31
GO:0060236	regulation of mitotic spindle organization	9/873	41/22777	1.98842186114294e-05	0.000282856	0.000208643	Tpr/Hspa1b/Hspa1a/Chmp4b/Tpx2/Dync1h1/Chmp5/Chmp1b/Parp3	9
GO:0042060	wound healing	33/873	392/22777	2.22532463267897e-05	0.000311009	0.000229409	Plaur/Ccl2/Cflar/Fcer1g/Elk3/Lyn/Ahnak/C3/Chmp4b/Itga2b/Anxa6/Cd44/Enpp4/Ceacam1/Serpine1/F11r/Anxa5/Anxa1/Sdc4/Dtnbp1/Gna13/Axl/Ap3b1/Serpine2/Chmp5/Prkca/Anxa2/Chmp1b/Stxbp3/Vwf/Arhgap24/Nf1/Pparg	33
GO:1901361	organic cyclic compound catabolic process	38/873	485/22777	2.74469621258562e-05	0.000371639	0.000274132	Isg20/Hsd17b11/Samhd1/Hspa1b/Kmo/Slfn8/Slfn2/Mov10/Oas2/Apobec1/Tet2/Pnp/Hspa1a/Carhsp1/Prr5l/Enpp4/Tent5c/Tent5a/Slfn9/Hmox2/Rexo4/Larp1/Upp1/Dcp2/Xrn2/Mgat1/Nudt9/Mapkapk2/Acaa1a/Traf2/Pnp2/Hnrnpc/Cnp/Tent2/Vim/Mthfs/Noct/Fen1	38
GO:0031647	regulation of protein stability	28/873	311/22777	2.79101706795015e-05	0.000376932	0.000278036	Pycard/Pml/Wnt10b/Hspa1b/Hspa8/B4galt5/Fbxw11/Irgm1/Mdm2/Grn/Hspa1a/Cmtm6/Usp25/Igtp/Fbxo4/Hip1r/Morc3/Irgm2/Dvl1/Trim21/Usp3/Hsp90ab1/Otud5/Cd81/Sumo1/Fbxo7/Tbl1x/Pim2	28
GO:0008360	regulation of cell shape	17/873	143/22777	3.52082005481688e-05	0.00045207	0.00033346	Fgr/Hck/Ccl3/Ezr/Phip/Ccl7/Baiap2/Ptk2b/Prag1/Pxn/Nherf1/Sema4d/F11r/Anxa1/Gna13/Eps8/Taok2	17
GO:0006979	response to oxidative stress	33/873	408/22777	4.9228111061551e-05	0.000609563	0.000449632	Jun/Pml/Ppif/Rbpms/Foxp1/Apod/Nr4a3/Ptk2b/Il10/Usp25/Wnt1/Edn1/Sesn3/Prr5l/1600014C10Rik/Macroh2a1/Fut8/Nono/Hmox2/Anxa1/Keap1/Net1/Nfkb1/Axl/Map3k5/Prdx4/Stk24/Casp6/Ppp1r15b/Prkca/Fbxo7/Etv5/Rela	33
GO:0042149	cellular response to glucose starvation	11/873	68/22777	5.11961516615122e-05	0.000630935	0.000465396	Ifi211/Ifi206/Mndal/Ifi204/Ifi207/Ifi205/Ifi203/Ifi213/Sesn3/Ifi208/Plin3	11
GO:2000772	regulation of cellular senescence	9/873	49/22777	8.86172668945316e-05	0.0010153	0.000748916	Bcl6/Wnt1/Cdk6/Morc3/Akt3/Ing2/B2m/Rbl1/Cgas	9
GO:0010766	negative regulation of sodium ion transport	6/873	21/22777	0.000103117	0.00115354	0.000850887	Stk39/Agrn/Fxyd2/Nherf1/Serpine2/Stoml1	6
GO:0010977	negative regulation of neuron projection development	17/873	165/22777	0.000209981	0.00215055	0.00158631	Zfp296/Mdm2/Rab29/Prag1/Ccr5/Arf6/Sema4d/Dtnbp1/Rufy3/Kremen1/B2m/Il15ra/H2-K1/Itm2c/Vim/Inpp5f/H2-D1	17
GO:1902075	cellular response to salt	19/873	197/22777	0.000217417	0.00221457	0.00163353	Jun/Cpne3/Daxx/Ppif/Iqgap1/Stk39/Rasa4/Itpkb/Rgs10/Ly6e/Ly6a/Jund/B2m/Ly6c2/Itpr1/Atp2b4/Nek7/Id2/Pparg	19
GO:0006986	response to unfolded protein	14/873	121/22777	0.000224802	0.00227995	0.00168176	Daxx/Hspa1b/Hspa8/Hspa1a/Tmbim6/Hsph1/Eif2ak2/Abca7/Optn/Chac1/Creb3/Ern1/Edem1/Atf6	14
GO:0006874	intracellular calcium ion homeostasis	26/873	316/22777	0.000229649	0.00232007	0.00171136	Ccl5/Cxcl9/Ccl2/Pml/Xcl1/Ccl8/Myo5a/Lyn/Ptk2b/Atp2b1/Tmbim6/Grina/Ccr5/Anxa6/Rmdn3/Edn1/1600014C10Rik/Cd40/Cxcl10/Mcur1/Tcirg1/Slc30a1/Itpr1/Fcrl5/Atp2b4/Prkca	26
GO:0140632	inflammasome complex assembly	7/873	36/22777	0.00037422	0.00352768	0.00260212	Pycard/Ptpn22/Cptp/Trim30a/Eif2ak2/Gbp5/Nek7	7
GO:0009408	response to heat	12/873	99/22777	0.000403463	0.00376927	0.00278032	Tpr/Daxx/Ccl2/Hspa1b/Dnaja1/Hspa1a/Dnaja2/Rasa3/Hsp90ab1/Sumo1/Nf1/Eif2b2	12
GO:0019216	regulation of lipid metabolic process	29/873	393/22777	0.000630561	0.00549685	0.00405464	Fgr/Tspo/Tcf7l2/Washc1/Stat5a/Rnf213/Apod/Apobec1/Nr4a3/Lyn/Ptk2b/C3/Rubcnl/Ceacam1/Gk/Macroh2a1/Atp1a1/Anxa1/Abca7/Capn2/Nfkb1/Hcar2/Stat5b/Pnpla2/Adora2b/Scap/Cd81/Id2/Pparg	29
GO:0046902	regulation of mitochondrial membrane permeability	9/873	63/22777	0.000632927	0.00550826	0.00406306	Ppif/Hip1r/Stat3/Slc9a1/Hk2/Casp6/Ier3/Cnp/Acaa2	9
GO:0046854	phosphatidylinositol phosphate biosynthetic process	8/873	51/22777	0.000665444	0.00574331	0.00423643	Ttc7/Socs3/Socs1/Socs2/Hycc1/Itpkb/Pi4k2a/Socs7	8
GO:0099173	postsynapse organization	21/873	250/22777	0.00067752	0.00583787	0.00430619	Srgn/Ezr/Hspa8/Baiap2/Ptk2b/Agrn/Arhgap22/Arf6/Hip1r/Arf4/Dvl1/Dtnbp1/Abl2/Actb/Hnrnpm/Dbnl/Tanc1/Cttn/Etv5/Nf1/Taok2	21
GO:0006688	glycosphingolipid biosynthetic process	6/873	31/22777	0.00100876	0.00800409	0.00590405	St3gal2/St8sia4/B4galt5/St6galnac4/Tm9sf2/Ugcg	6
GO:0015800	acidic amino acid transport	9/873	71/22777	0.00151756	0.0113131	0.00834487	Kmo/Slc6a6/Slc25a22/Il1rn/Nherf1/Dtnbp1/Slc25a12/Nf1/Arl6ip1	9
GO:0021915	neural tube development	17/873	200/22777	0.00186372	0.0134193	0.00989847	Cited2/Tcf7l2/Lmo4/Mthfr/Ssbp3/Tulp3/Wnt1/Lhx2/Plod3/Sdc4/Dvl1/Rara/Abl2/Luzp1/Ski/St14/Nf1	17
GO:0070306	lens fiber cell differentiation	6/873	37/22777	0.00262076	0.0176057	0.0129865	Tdrd7/Plaat3/Skil/Vim/Spred1/Maf	6
GO:0045453	bone resorption	9/873	80/22777	0.00348473	0.0221265	0.0163212	Ptk2b/Ceacam1/Fcgr4/Adam8/Tcirg1/Lrrk1/Prkca/Nf1/Tns3	9
GO:0048675	axon extension	13/873	144/22777	0.00366357	0.0232055	0.0171171	Ccr5/Edn1/Sema4d/Lhx2/Dvl1/Rufy3/Hsp90ab1/Mgll/Olfm1/Dbnl/Cttn/Eif2b2/Golga4	13
GO:0048638	regulation of developmental growth	27/873	404/22777	0.00386705	0.024376	0.0179804	Cited2/Hnf1b/Ccnd2/Daxx/Tcf7l2/Ezr/Stat5a/Foxp1/Grn/Agrn/C3/Socs2/Ccr5/Edn1/Sema4d/Serpine1/Rufy3/Stat3/Ybx3/Stat5b/Mgll/Olfm1/Dbnl/Mycbp2/Cttn/Eif2b2/Golga4	27
GO:0006525	arginine metabolic process	4/873	19/22777	0.00524205	0.0312463	0.0230482	Nos2/Ass1/Fh1/Atp2b4	4
GO:0010876	lipid localization	31/873	499/22777	0.00601053	0.0348531	0.0257086	Lipg/Tspo/Washc1/Nos2/Stat5a/Rnf213/Npc2/Cptp/Apod/Furin/Surf4/C3/Pltp/Slco3a1/Edn1/Ceacam1/Slc43a3/Apobr/Anxa1/Abca7/Atp8b2/Pitpnm1/Stat5b/Pnpla2/Anxa2/Plin3/Atp11a/Pparg/Stoml1/Stard3/Ugcg	31
GO:0048490	anterograde synaptic vesicle transport	4/873	20/22777	0.00635656	0.0360966	0.026626	Ap3m2/Dtnbp1/Ap3d1/Ap3b1	4
GO:0099514	synaptic vesicle cytoskeletal transport	4/873	20/22777	0.00635656	0.0360966	0.026626	Ap3m2/Dtnbp1/Ap3d1/Ap3b1	4
GO:0099517	synaptic vesicle transport along microtubule	4/873	20/22777	0.00635656	0.0360966	0.026626	Ap3m2/Dtnbp1/Ap3d1/Ap3b1	4
GO:0051017	actin filament bundle assembly	14/873	173/22777	0.00692269	0.039014	0.0287779	Fscn1/Ezr/Swap70/Baiap2/Ptk2b/Pdlim1/Pxn/Tesk1/F11r/Sdc4/Abl2/Cd47/Inpp5k/Eps8	14
GO:0042118	endothelial cell activation	3/873	11/22777	0.00735029	0.0405043	0.0298772	Foxp1/Tcf4/Cxcl10	3
GO:0035994	response to muscle stretch	4/873	21/22777	0.00761766	0.0415386	0.0306401	Jun/Nfkb1/Slc9a1/Rela	4
GO:0032373	positive regulation of sterol transport	6/873	46/22777	0.00789577	0.0426535	0.0314625	Lipg/Washc1/Pltp/Abca7/Anxa2/Pparg	6
GO:0032376	positive regulation of cholesterol transport	6/873	46/22777	0.00789577	0.0426535	0.0314625	Lipg/Washc1/Pltp/Abca7/Anxa2/Pparg	6
GO:0046209	nitric oxide metabolic process	9/873	91/22777	0.00813226	0.0435251	0.0321054	Tspo/Nos2/Ass1/Mtarc2/Ptk2b/Il10/Tmem106a/Cd47/Atp2b4	9
GO:0060323	head morphogenesis	6/873	47/22777	0.00876483	0.0462925	0.0341467	Tcf7l2/Ssbp3/Tiparp/Csrnp1/Ski/Arid5b	6
GO:0009110	vitamin biosynthetic process	4/873	22/22777	0.00903277	0.0473697	0.0349413	Pltp/Akr1a1/Nfkb1/Rfk	4
GO:0010611	regulation of cardiac muscle hypertrophy	8/873	77/22777	0.00922024	0.0482114	0.0355621	Foxp1/Nr4a3/Edn1/Slc9a1/Atp2b4/Prkca/Tnfrsf1a/Pparg	8
