# Supplementary material for: The TLR7/9 adaptors TASL and TASL2 mediate IRF5-dependent antiviral responses and autoimmunity in mouse
Source: Nat Commun. 2025 Jan 24;16:967. doi: 10.1038/s41467-024-55692-y (PMC11759703; doi:10.1038/s41467-024-55692-y)
Supplement: Supplementary file 8 — Supplementary Data 6 [file 41467_2024_55692_MOESM8_ESM.xlsx]

## Sheet: Supplementary Data 6 - BM_pDC
GOBP of TLR9 activated BM-pDC - feeble vs WT (Downregulated). Data related to Supplementary Fig. 4d
ID	Description	GeneRatio	BgRatio	pvalue	p.adjust	qvalue	geneID	Count
GO:0009615	response to virus	92/811	363/22777	4.40915235003928e-52	2.23235383482489e-48	1.63324285471455e-48	Ccl5/Ifitm1/Ifitm3/Pycard/Cxcl9/Ifit1bl1/Irf7/Il12b/Isg15/Fgl2/Ptpn22/Ifi211/Zbp1/Oas3/Oasl2/Oas1a/Il27/Isg20/Ifi205/Map3k14/Slfn8/Dhx58/Ifi204/Ifi207/Wdfy4/Ifi206/Oas2/Samhd1/Rigi/Mx2/Apobec1/Mndal/Irgm1/Ifitm6/Mx1/Tagap/Oas1g/Ifih1/Pml/Oas1b/Ifi213/Stat2/Mov10/Znfx1/Slfn9/Ifi208/Oasl1/Apobec3/Irgm2/Rtp4/Igtp/Nmi/Cd40/Gbp4/Eif2ak2/Stat1/Lgals9/Ifit3b/Bst2/Trim30a/Cxcl10/Ifi203/Ifit3/Ddx60/Ifit2/…	92
GO:0002831	regulation of response to biotic stimulus	101/811	483/22777	8.35435078908409e-49	2.11490390225664e-45	1.547313706673e-45	Ccl5/Fgr/Pycard/Irf7/Il12b/Isg15/Fgl2/Nfkbiz/Ptpn22/Ifi211/Zbp1/Oas3/Oas1a/Il27/Tlr12/Hspa1b/Ifi205/Dhx58/Ifi204/Ifi207/Foxp1/Ly86/Ifi206/Stat5a/Samhd1/Lyn/Rigi/Mndal/Irgm1/Socs1/Parp14/Dpp4/Xcl1/C3/Oas1g/Ifih1/Pml/Trafd1/Hspa1a/Ifi213/Stat2/Znfx1/Grn/Mfhas1/Adam8/Ifi208/Oasl1/Apobec3/Irgm2/Tnip3/Tap1/Igtp/Nmi/Arf6/Cd40/Gbp4/Lacc1/Mapkapk2/Stat1/Gbp5/Cd274/Lgals9/Wdfy1/Pik3ap1/Trim30a/Ap3b1/Lag3/…	101
GO:0045071	negative regulation of viral genome replication	31/811	66/22777	1.40263959881351e-27	5.46274176060983e-25	3.99667105119411e-25	Ccl5/Ifitm1/Ifitm3/Isg15/Ifi211/Oas3/Oasl2/Oas1a/Isg20/Ifi205/Ifi204/Ifi207/Ifi206/Oas2/Mndal/Ifitm6/Oas1g/Ifih1/Oas1b/Ifi213/Znfx1/Ifi208/Oasl1/Apobec3/Eif2ak2/Bst2/Ifi203/Resf1/Rsad2/Tnf/Zc3hav1	31
GO:0002697	regulation of immune effector process	65/811	460/22777	1.4598286879218e-21	3.0796302695617e-19	2.25313033017404e-19	Lta/Fgr/Pycard/Ighg2b/Il12b/Fgl2/Nfkbiz/Ptpn22/Ccr7/Il27/Arid5a/Fcer1g/Ccl2/H2-T22/Dhx58/Foxp1/Pnp/Stat5a/Il10/Lyn/Rigi/Clcf1/Dpp4/Xcl1/C3/Bcl6/Grn/Axl/Tap1/Cd40/Lacc1/Mapkapk2/Lgals9/Bst2/Lag3/Nr4a3/Lgals3/Stx7/Havcr2/Ankrd17/Ddx60/Anxa1/Mad2l2/Rara/H2-D1/Irf1/H2-Q4/H2-T10/Vav1/Ceacam1/Rsad2/Tmbim6/B2m/H2-T23/Il4ra/Myd88/Slamf8/Tnf/Pvr/Fcgr1/Cd47/H2-Q7/Ighm/Vsir/Adora2b	65
GO:0030098	lymphocyte differentiation	63/811	473/22777	1.3850182915662e-19	2.41805090006886e-17	1.76910321888257e-17	Il12b/Fgl2/Nfkbiz/Ptpn22/Ccr7/Wnt10b/Il27/Fcer1g/Tnfrsf9/Ccr9/Foxp1/Wnt1/Pnp/Stat5a/Il10/Socs1/Clcf1/Dpp4/Batf/Bcl6/Ptk2b/Adam8/Axl/Abl2/Lgals9/Sos1/Dll4/Ap3b1/Lag3/Itpkb/Id2/Anxa1/Rara/Irf1/Vav1/Rsad2/B2m/Tnfsf9/Dock10/Smarce1/Mertk/Nfil3/Tcirg1/Ap3d1/Il4ra/Cd44/Kmt2a/Otud5/Slamf8/Bcl3/Il15/Fzd7/Irf8/Fbxo7/Pou2f2/Cd79b/Stat3/Ighm/Hsp90aa1/Vsir/Bak1/Cmtm7/Gadd45g	63
GO:0022409	positive regulation of cell-cell adhesion	49/811	329/22777	1.77688287894577e-17	2.5703880046007e-15	1.88055664692035e-15	Ccl5/Cited2/Pycard/Plaur/Il12b/Nfkbiz/Ptpn22/Ccr7/Wnt10b/Ccl2/Pnp/Stat5a/Socs1/Dpp4/Xcl1/Bcl6/Adam8/Ccr5/Vcam1/Abl2/Cd274/Lgals9/Ap3b1/Nr4a3/Itpkb/Mex3b/Havcr2/Anxa1/Rara/Irf1/Piezo1/Hsph1/Ceacam1/B2m/Tnfsf9/Smarce1/Ap3d1/Il4ra/Cd44/Nck2/Il12rb2/Tnf/Il15/F11r/Cd47/Aif1/Hsp90aa1/Vsir/Gcnt1	49
GO:0140888	interferon-mediated signaling pathway	24/811	77/22777	1.13218960159707e-16	1.46981434689384e-14	1.07535093333876e-14	Ifitm1/Ifitm3/Irf7/Isg15/Zbp1/Oas3/Oas1a/Oas2/Samhd1/Irgm1/Socs1/Parp14/Ifitm6/Oas1g/Stat2/Irgm2/Igtp/Nmi/Stat1/Irf1/Nlrc5/Myd88/Adar/Ikbke	24
GO:0032732	positive regulation of interleukin-1 production	24/811	78/22777	1.58112998078778e-16	1.95250270554354e-14	1.42849715080673e-14	Pycard/Ifi211/Ccr7/Ifi205/Ifi204/Ifi207/Ifi206/Ccl3/Mndal/Ifi213/Ifi208/Ccr5/Gbp5/Lgals9/Ighd/Gsdmd/Ifi203/Havcr2/Casp8/Tmem106a/Mefv/Myd88/Tnf/Stat3	24
GO:0070661	leukocyte proliferation	49/811	395/22777	2.88551282925309e-14	2.43489190908474e-12	1.78142449932309e-12	Ccl5/Pycard/Ebi3/Il12b/Nfkbiz/Ptpn22/Washc1/Ccr7/Il27/Slfn2/Tnfrsf9/Psmb10/Ccl12/Pnp/Stat5a/Il10/Lyn/Clcf1/Xcl1/Bcl6/Slfn1/Vcam1/Sdc4/Cd40/Cd274/Cblb/Lgals9/Sos1/Ighd/Lgals3/Havcr2/Anxa1/Irf1/Ceacam1/Azi2/Tnfsf9/Junb/Tcirg1/Cd44/Peli1/Nck2/Myd88/Il12rb2/Il15/Nf1/Itgad/Aif1/Ighm/Vsir	49
GO:0050900	leukocyte migration	46/811	383/22777	5.83247043814773e-13	3.3942296354416e-11	2.4832986656796e-11	Ccl5/Pycard/Cxcl9/Dusp1/Ptpn22/Ccl4/Ccr7/Ccl8/Fcer1g/Ccl2/Ccl12/Ccl3/Lyn/Swap70/Dpp4/Xcl1/Ccl7/Mpp1/Ptk2b/Stk39/Serpine1/Adam8/Sell/Vcam1/Abl2/Lgals9/Apod/Cxcl10/Lgals3/Edn1/Anxa1/Itga2b/Creb3/Eps8/Vav1/Selplg/Myd88/Slamf8/Ecm1/Tnf/F11r/Csf3r/Nf1/Cd47/Aif1/Gcnt1	46
GO:0019882	antigen processing and presentation	25/811	126/22777	2.29567623736727e-12	1.27725371316379e-10	9.34469020161415e-11	Pycard/Fgl2/Washc1/Ccr7/Fcer1g/Tapbp/H2-T22/Wdfy4/Tap1/Psmb9/Psmb8/Ap3b1/Fcgr4/H2-D1/H2-Q4/H2-T10/B2m/H2-T23/Ap3d1/Psme1/Unc93b1/Fcgr1/H2-Q7/Rab6a/Ighm	25
GO:0071887	leukocyte apoptotic process	26/811	152/22777	2.87760286776425e-11	1.26689594082525e-09	9.26891028985115e-10	Ccl5/Nfkbiz/Ccr7/Fcer1g/Foxp1/Pnp/Stat5a/Il10/Lyn/Adam8/Axl/Ccr5/Cd274/Nr4a3/Itpkb/Lgals3/Anxa1/Rapgef2/Casp7/Bcl2a1a/Casp8/Mertk/Cd44/Bcl3/Nf1/Bak1	26
GO:0043087	regulation of GTPase activity	40/811	353/22777	1.16584038506439e-10	4.68464275363572e-09	3.42739541774569e-09	Ccl5/Pycard/Ccl4/Ccr7/Ccl8/Ccl2/Agrn/Ccl12/Ccl3/Iqgap1/Sema4d/Xcl1/Rgs1/Ccl7/Bcl6/Ptk2b/Srgap2/Cd40/Cblb/Sos1/Rgl1/Sh3bp4/Adap2/Arhgap22/Dennd1a/Mex3b/S100a10/Rasa4/Rapgef2/Vav1/Dock10/Rgs10/Ralgds/Ralgapa2/F11r/Elmod2/Sipa1l2/Nf1/Rasa3/Tbc1d13	40
GO:0097202	activation of cysteine-type endopeptidase activity	12/811	30/22777	1.83622866792581e-10	7.26314511383467e-09	5.31388871910438e-09	Pycard/Ifi211/Ifi205/Ifi204/Ifi207/Ifi206/Mndal/Ifi213/Ifi208/Ifi203/Casp8/Bak1	12
GO:0010563	negative regulation of phosphorus metabolic process	45/811	461/22777	1.08871443331362e-09	3.80149046611509e-08	2.78126032002225e-08	Jun/Gadd45b/Pycard/Dusp1/Tspo/Ptpn22/Washc1/Nupr1/Daxx/Socs3/Igbp1/Dnaja1/Lyn/Iqgap1/Sema4d/Swap70/Socs1/Parp14/Mfhas1/Slfn1/Tesk1/Gbp4/Cblb/Wars1/Macroh2a1/Irf1/Niban1/Cdkn2b/Ceacam1/Dvl1/Spred1/Mprip/Xdh/Nck2/Adar/Tnf/Fbxo7/Aida/Nf1/Ppp1r15b/Stat3/Prr5l/Dtnbp1/Bak1/Gadd45g	45
GO:0045936	negative regulation of phosphate metabolic process	45/811	461/22777	1.08871443331362e-09	3.80149046611509e-08	2.78126032002225e-08	Jun/Gadd45b/Pycard/Dusp1/Tspo/Ptpn22/Washc1/Nupr1/Daxx/Socs3/Igbp1/Dnaja1/Lyn/Iqgap1/Sema4d/Swap70/Socs1/Parp14/Mfhas1/Slfn1/Tesk1/Gbp4/Cblb/Wars1/Macroh2a1/Irf1/Niban1/Cdkn2b/Ceacam1/Dvl1/Spred1/Mprip/Xdh/Nck2/Adar/Tnf/Fbxo7/Aida/Nf1/Ppp1r15b/Stat3/Prr5l/Dtnbp1/Bak1/Gadd45g	45
GO:0140894	endolysosomal toll-like receptor signaling pathway	13/811	44/22777	2.51201903932756e-09	8.42274993120229e-08	6.16228302502175e-08	Ptpn22/Oas1a/Oas1g/Wdfy1/Pik3ap1/Havcr2/Rsad2/Peli1/Myd88/Tnf/Unc93b1/Rab7b/Tasl	13
GO:0006909	phagocytosis	29/811	236/22777	6.81335203153055e-09	2.09066674761449e-07	1.52958123119336e-07	Pld4/Fgr/Hck/Pycard/Ighg2b/Ccr7/Fcer1g/Ccl2/C3/Axl/Abl2/Abca7/Mex3b/Anxa1/Rara/Vav1/Xkr8/Elmo2/Cln3/Mertk/Myd88/Tnf/Il15/Irf8/Fcgr1/Rab7b/Cd47/Rab20/Aif1	29
GO:0048872	homeostasis of number of cells	38/811	387/22777	1.85873020848011e-08	5.08689245704585e-07	3.7216908128828e-07	Cited2/Isg15/Nfkbiz/Ccr7/Hspa1b/Fcer1g/Gfi1b/Ccl2/Cflar/Stat5a/Lyn/Tet2/Hspa1a/Bcl6/Mfhas1/Axl/Stat1/Sos1/Ap3b1/Itpkb/Id2/Anxa1/Xkr8/Bcl2a1a/B2m/P2ry14/Dock10/Mertk/Tcirg1/Skil/Cd44/Slc11a2/Kmt2a/Adar/Akt3/Nf1/Stat3/Bak1	38
GO:0043392	negative regulation of DNA binding	14/811	61/22777	2.23981997848549e-08	6.03202582503831e-07	4.41317273476508e-07	Jun/Ifi211/Ifi205/Ifi204/Ifi207/Ifi206/Mndal/Ifi213/Ifi208/Lhx2/Sp100/Ifi203/Id2/Mad2l2	14
GO:0043254	regulation of protein-containing complex assembly	40/811	435/22777	4.84356206156548e-08	1.23230928229679e-06	9.01586611724355e-07	Hck/Pycard/Clip1/Lmo4/Fscn1/Isg15/Ptpn22/Washc1/Wnt10b/Hspa1b/Xaf1/Irgm1/Cptp/Hspa1a/Ptk2b/Baiap2/Hip1r/Irgm2/Igtp/Arf6/Eif2ak2/Gbp5/Wars1/Trim30a/Lgals3/Cyria/Lefty1/Piezo1/Eps8/Nck2/Mefv/Myd88/Tnf/Aida/Ikbke/Evl/Nek7/Capza2/Hsp90aa1/Bak1	40
GO:0140895	cell surface toll-like receptor signaling pathway	13/811	58/22777	9.63189939221602e-08	2.30029748220706e-06	1.68295203382364e-06	Ptpn22/Oas1a/Lyn/Oas1g/Mfhas1/Tnip3/Nmi/Arf6/Wdfy1/Pik3ap1/Ifi35/Peli1/Rab7b	13
GO:0010212	response to ionizing radiation	19/811	143/22777	8.10626003872482e-07	1.60948998337505e-05	1.17754093194108e-05	Ifi211/Ccnd2/Ifi205/Ifi204/Ifi207/Pnp/Ifi206/Apobec1/Mndal/Mdm2/Pml/Ifi213/Ifi208/Ifi203/Anxa1/Tnks1bp1/Tlk2/Fbxo4/Bak1	19
GO:0140632	inflammasome complex assembly	9/811	36/22777	3.48828388764547e-06	5.79600741369935e-05	4.24049608382964e-05	Pycard/Ptpn22/Cptp/Eif2ak2/Gbp5/Trim30a/Mefv/Myd88/Nek7	9
GO:0042060	wound healing	33/811	392/22777	4.94354540923895e-06	7.84613492381718e-05	5.74041785022665e-05	Plaur/Fcer1g/Ccl2/Cflar/Lyn/C3/Serpine1/Ahnak/Axl/Sdc4/Ap3b1/Chmp4b/Anxa5/Gna13/Elk3/Stxbp3/Anxa1/Itga2b/S100a10/Ceacam1/Casp7/Anxa2/Mertk/Cd44/Anxa6/Enpp4/Rreb1/Tnf/Fzd7/F11r/Evl/Nf1/Dtnbp1	33
GO:1901652	response to peptide	35/811	446/22777	1.19829554634701e-05	0.000173342	0.000126821	Serpina3g/Ptpn22/Socs3/Myo5a/Vgf/Phip/Stat5a/Socs1/Mdm2/Atp2b1/Sesn3/Stat2/Serpina3f/Vcam1/Cacybp/Stat1/Sos1/Nr4a3/Anxa5/Edn1/Stxbp3/Pxn/Anxa1/Irf1/Ceacam1/Sco1/Socs2/Ptpre/Tnf/Akt3/Ncoa1/Vim/Stat3/Ggh/Adora2b	35
GO:0042149	cellular response to glucose starvation	11/811	68/22777	2.61932745352393e-05	0.000353644	0.000258734	Ifi211/Ifi205/Ifi204/Ifi207/Ifi206/Mndal/Ifi213/Sesn3/Ifi208/Ifi203/Plin3	11
GO:0016050	vesicle organization	29/811	355/22777	3.18483073927012e-05	0.000425456	0.000311274	Stx11/Srgn/Washc1/Atp6v1d/Atp6v1c1/Plekhf2/Rubcnl/Sec23b/Ap1s1/Sdc4/Pi4k2a/Ap3b1/Chmp4b/Stx7/Anxa1/S100a10/Dnajc13/Cln3/Usp8/Ap3d1/Atp6v1e1/Sec24b/Snx11/Abcg1/Rab7b/Rab20/Dtnbp1/Rab12/Stx16	29
GO:0051235	maintenance of location	29/811	363/22777	4.77040594756704e-05	0.000609913	0.000446227	Cxcl9/Tspo/Srgn/Myo5a/Rnf213/Stat5a/Lyn/Xcl1/Plod3/C3/Pml/Ptk2b/Ccr5/Sp100/Lgals9/Cxcl10/Plin3/Hk2/Anxa1/Creb3/Mest/Keap1/Fcrl5/Ap3d1/Mprip/Anxa6/Abcg1/Tnf/Ikbke	29
GO:0008360	regulation of cell shape	16/811	143/22777	5.2024744810785e-05	0.000654993	0.000479208	Fgr/Hck/Ezr/Phip/Ccl3/Sema4d/Ccl7/Ptk2b/Baiap2/Gna13/Pxn/Anxa1/Eps8/Nherf1/Prag1/F11r	16
GO:0070997	neuron death	34/811	461/22777	5.59278160680586e-05	0.000697445	0.000510267	Ccl5/Jun/Kmo/Nupr1/Daxx/Agrn/Wnt1/Il10/Ccl3/Clcf1/Ptk2b/Grn/Adam8/Axl/Ccr5/Ubb/Chmp4b/Nr4a3/Optn/Rilpl1/Hsph1/Tmbim6/Cln3/Casp7/Casp8/Capn2/Tnfrsf1a/Mybl2/Tnf/Fbxo7/Nf1/Stat3/C1qa/Dtnbp1	34
GO:1901361	organic cyclic compound catabolic process	35/811	485/22777	6.77078137541201e-05	0.000826035	0.000604347	Kmo/Isg20/Hspa1b/Slfn2/Slfn8/Pnp/Oas2/Samhd1/Hsd17b11/Tet2/Apobec1/Carhsp1/Hspa1a/Mov10/Slfn9/Upp1/Mapkapk2/Hmox2/Mthfs/Pnp2/Xdh/Nudt9/Enpp4/Igf2bp2/Myd88/Noct/Tent5c/Ikbke/Dcp2/Tut7/Tent4a/Vim/Tent5a/Zc3hav1/Prr5l	35
GO:0021915	neural tube development	19/811	200/22777	0.000103205	0.00117159	0.00085716	Cited2/Lmo4/Tcf7l2/Wnt1/Plod3/Tulp3/Mthfr/Sdc4/Lhx2/Abl2/Ssbp3/Rara/Casp8/Dvl1/Brd2/St14/Sec24b/Luzp1/Nf1	19
GO:0034504	protein localization to nucleus	26/811	326/22777	0.000118642	0.00132309	0.000968006	Tpr/Ptpn22/Tcf7l2/Phip/Tor1aip1/Mdm2/Tor1aip2/Pml/Mfhas1/Tesk1/Gbp4/Sp100/Kpna3/Apod/Abca7/Dtx3l/Tnfrsf1a/Bcl3/Adar/Mdfic/Fbxo4/Nf1/Ctdnep1/Stat3/Ranbp2/Hsp90aa1	26
GO:0006874	intracellular calcium ion homeostasis	25/811	316/22777	0.000180357	0.00188667	0.00138033	Ccl5/Cxcl9/Ccl8/Myo5a/Ccl2/Lyn/Rmdn3/Xcl1/1600014C10Rik/Atp2b1/Pml/Ptk2b/Grina/Ccr5/Cd40/Cxcl10/Edn1/Tmbim6/Cln3/Fcrl5/Tcirg1/Anxa6/Mcur1/Slc24a5/Bak1	25
GO:0046823	negative regulation of nucleocytoplasmic transport	6/811	28/22777	0.000384975	0.00366799	0.00268359	Tpr/Gbp4/Sp100/Apod/Mdfic/Nf1	6
GO:0046209	nitric oxide metabolic process	11/811	91/22777	0.000385418	0.00366799	0.00268359	Tspo/Nos2/Il10/Mtarc2/Ass1/Ptk2b/Tmem106a/Tnf/Cd47/Aif1/Hsp90aa1	11
GO:0051017	actin filament bundle assembly	16/811	173/22777	0.000477431	0.00432421	0.0031637	Fscn1/Ezr/Swap70/Ptk2b/Baiap2/Tesk1/Sdc4/Abl2/Pxn/S100a10/Eps8/Pdlim1/F11r/Evl/Cd47/Aif1	16
GO:0010876	lipid localization	33/811	499/22777	0.000525179	0.00473128	0.00346152	Tspo/Nos2/Washc1/Lipg/Furin/Npc2/Rnf213/Stat5a/Surf4/C3/Cptp/Pltp/Pitpnm1/Apod/Slc43a3/Apobr/Abca7/Plin3/Edn1/Anxa1/Mest/Slco3a1/Ceacam1/Xkr8/Cln3/Atp11a/Anxa2/Abcg1/Tnf/Ikbke/Atp8b2/Pitpnc1/Gramd1a	33
GO:1901658	glycosyl compound catabolic process	6/811	30/22777	0.000571067	0.00507248	0.00371114	Pnp/Upp1/Pnp2/Xdh/Enpp4/Fuca2	6
GO:0010038	response to metal ion	23/811	309/22777	0.000751762	0.00633306	0.00463342	Jun/Cpne3/Daxx/Iqgap1/Apobec1/Ass1/Ppif/Cp/Stk39/Crip1/Slc41a1/Anxa5/Itpkb/Id2/Rasa4/B2m/Junb/Tcirg1/Xdh/Slc11a2/Jund/Nek7/Ggh	23
GO:2000650	negative regulation of sodium ion transmembrane transporter activity	4/811	15/22777	0.00159066	0.0118315	0.00865623	Agrn/Fxyd2/Stk39/Nherf1	4
GO:0070306	lens fiber cell differentiation	6/811	37/22777	0.00180972	0.0132408	0.00968726	Plaat3/Tdrd7/Spred1/Skil/Maf/Vim	6
GO:0019216	regulation of lipid metabolic process	26/811	393/22777	0.00195299	0.0141257	0.0103347	Fgr/Tspo/Washc1/Tcf7l2/Rnf213/Stat5a/Lyn/Apobec1/C3/Rubcnl/Ptk2b/Hcar2/Gk/Apod/Macroh2a1/Nr4a3/Abca7/Id2/Anxa1/Ceacam1/Capn2/Gfi1/Abcg1/Tnf/Ctdnep1/Adora2b	26
GO:0046854	phosphatidylinositol phosphate biosynthetic process	7/811	51/22777	0.00209114	0.01487	0.0108792	Ttc7/Socs3/Socs1/Hycc1/Pi4k2a/Itpkb/Socs2	7
GO:0001574	ganglioside biosynthetic process	4/811	17/22777	0.00262058	0.017954	0.0131355	St3gal2/St8sia4/B4galt5/St6galnac4	4
GO:0060236	regulation of mitotic spindle organization	6/811	41/22777	0.00310337	0.0205659	0.0150465	Tpr/Hspa1b/Hspa1a/Chmp4b/Tpx2/Dync1h1	6
GO:0003158	endothelium development	12/811	136/22777	0.00344948	0.0222767	0.0162981	Ezr/Foxp1/Plod3/Dll4/Cxcl10/Rapgef2/Ceacam1/Xdh/Myd88/Tnfrsf1a/Tnf/F11r	12
GO:0006662	glycerol ether metabolic process	4/811	19/22777	0.00403315	0.0251786	0.0184212	Nceh1/Plaat3/Lipe/Chpt1	4
GO:0097581	lamellipodium organization	9/811	91/22777	0.00510581	0.0302257	0.0221138	Fscn1/Wnt1/Snx2/Pxn/Cd44/Nck2/Rreb1/Whamm/Hsp90aa1	9
GO:0032373	positive regulation of sterol transport	6/811	46/22777	0.00556507	0.0322748	0.023613	Washc1/Lipg/Pltp/Abca7/Anxa2/Abcg1	6
GO:0032376	positive regulation of cholesterol transport	6/811	46/22777	0.00556507	0.0322748	0.023613	Washc1/Lipg/Pltp/Abca7/Anxa2/Abcg1	6
GO:0035795	negative regulation of mitochondrial membrane permeability	4/811	21/22777	0.00588613	0.0334875	0.0245002	Hk2/Acaa2/Bcl2l2/Bak1	4
GO:0042118	endothelial cell activation	3/811	11/22777	0.0059897	0.0337329	0.0246798	Foxp1/Cxcl10/Tcf4	3
GO:0047496	vesicle transport along microtubule	6/811	48/22777	0.00686773	0.0378773	0.0277119	Fbxw11/Ap3b1/Cln3/Ap3d1/Dync1h1/Dtnbp1	6
GO:2000045	regulation of G1/S transition of mitotic cell cycle	13/811	167/22777	0.00690471	0.0379984	0.0278005	Ccnd2/Mdm2/Pml/Slfn1/Id2/Ankrd17/Anxa1/Cdkn2b/Smarce1/Psme1/Fbxo7/Aif1/Dpf2	13
GO:0009110	vitamin biosynthetic process	4/811	22/22777	0.00699452	0.0382846	0.0280099	Pltp/Akr1a1/Gfi1/Tnf	4
GO:0043094	cellular metabolic compound salvage	5/811	35/22777	0.00756549	0.0406848	0.0297659	Pnp/Dck/Upp1/Pnp2/Adss	5
GO:0090385	phagosome-lysosome fusion	3/811	12/22777	0.00777687	0.0410576	0.0300387	Cln3/Rab7b/Rab20	3
GO:1904950	negative regulation of establishment of protein localization	12/811	155/22777	0.00962218	0.0486199	0.0355714	Il12b/Rhbdf2/Dnaja1/Gbp4/Sp100/Frmd4a/Apod/Anxa5/Anxa1/Rsad2/Mdfic/Nf1	12
