# Supplementary material for: The TLR7/9 adaptors TASL and TASL2 mediate IRF5-dependent antiviral responses and autoimmunity in mouse
Source: Nat Commun. 2025 Jan 24;16:967. doi: 10.1038/s41467-024-55692-y (PMC11759703; doi:10.1038/s41467-024-55692-y)
Supplement: Supplementary file 11 — Source Data [file 41467_2024_55692_MOESM11_ESM.xlsx]

## Sheet: Fig. 1c
IRF7 gMFI	WT							feeble							WT isotype ctrl							feeble isotype ctrl
non-stimulated	4971	5847	5562	5111	4263			3864	4208	4462	4312	3879	3383	3754	2076	2254	2088	1929	1631			1836	1535	1892	1876	1773	1601	1845
R848	8677	8595	10026	8892	7046			6198	4908	6407	7014	6414	4958	6165	1973	1918	1798	1741	1793			1732	1684	1870	1931	1707	1696	1858
	Male
	Female
	Table Analyzed	BM-pDC IRF7 gMFI non-stim						Table Analyzed	BM-pDC IRF7 gMFI R848
	Column B	feeble						Column B	feeble
	vs.	vs.						vs.	vs.
	Column A	WT						Column A	WT
	Mann Whitney test							Mann Whitney test
	P value	0.0101						P value	0.0025
	Exact or approximate P value?	Exact						Exact or approximate P value?	Exact
	P value summary	*						P value summary	**
	Significantly different (P < 0.05)?	Yes						Significantly different (P < 0.05)?	Yes
	One- or two-tailed P value?	Two-tailed						One- or two-tailed P value?	Two-tailed
	Sum of ranks in column A,B	48 , 30						Sum of ranks in column A,B	50 , 28
	Mann-Whitney U	2						Mann-Whitney U	0
	Difference between medians							Difference between medians
	Median of column A	5111, n=5						Median of column A	8677, n=5
	Median of column B	3879, n=7						Median of column B	6198, n=7
	Difference: Actual	-1232						Difference: Actual	-2479
	Difference: Hodges-Lehmann	-1232						Difference: Hodges-Lehmann	-2479

## Sheet: Fig. 1e
IL-6 pg/ml	WT						Feeble
ID	1485	1486	1487	1412	1414	1419	1522	1523	1524	1565	1566	1567
non-stimulated	71.9998	66.0875	318.151	61.1853	129.535	104.015	175.726	207.042	92.8071	175.784	111.395	111.395
R848	10521.6	8648.16	6534.59	14470.4	7630.23	16736.8	3594.06	4179.56	2769.9	3328.08	3852.44	4668.85
CpG-B	19699.5	19397.5	17541.5	20314.7	11780.8	24403.5	7148.08	7964.03	5734.26	5724.82	5673.41	6348.65
	Male
	Female
	Table Analyzed	IL-6 production in B cells R848					Table Analyzed	IL-6 production in B cells CpG-B
	Column B	Feeble					Column B	Feeble
	vs.	vs.					vs.	vs.
	Column A	WT					Column A	WT
	Mann Whitney test						Mann Whitney test
	P value	0.0022					P value	0.0022
	Exact or approximate P value?	Exact					Exact or approximate P value?	Exact
	P value summary	**					P value summary	**
	Significantly different (P < 0.05)?	Yes					Significantly different (P < 0.05)?	Yes
	One- or two-tailed P value?	Two-tailed					One- or two-tailed P value?	Two-tailed
	Sum of ranks in column A,B	57 , 21					Sum of ranks in column A,B	57 , 21
	Mann-Whitney U	0					Mann-Whitney U	0
	Difference between medians						Difference between medians
	Median of column A	9585, n=6					Median of column A	19549, n=6
	Median of column B	3723, n=6					Median of column B	6041, n=6
	Difference: Actual	-5862					Difference: Actual	-13507
	Difference: Hodges-Lehmann	-5866					Difference: Hodges-Lehmann	-13108

## Sheet: Fig. 2b
														Šídák's multiple comparisons test	Mean Diff.	95.00% CI of diff.	Below threshold?	Summary	Adjusted P Value
Ifna	WT						TASL KO							WT - TASL KO
0	0.0314674	0.0165159	0.0248605	0.03983	0.0476956	0.0178244	0.017337	0.0268302		0.0064343	0.014885	0.0255594		0	0.01149	-0.009771 to 0.03275	No	ns	0.4758
1	0.140632	0.119908	0.163799	0.178006	0.160428	0.248273	0.0105253	0.0117597		0.026278	0.00461325	0.0421011		1	0.1495	0.07742 to 0.2215	Yes	**	0.0011
2	0.0382075	0.0246888	0.0743254	0.0518325	0.0295643	0.0859714	0.00552427	0.00866851		0.0177013	0.00625836	0.019915		2	0.03915	-0.001917 to 0.08022	No	ns	0.0613
3	0.0321286	0.00739108	0.0273939	0.0142786	0.0387409	0.0279695	0.00028833	0.00302259		0.0211969	0.0111254	0.0339605		3	0.01073	-0.01641 to 0.03788	No	ns	0.7513
4	0.0257372	0.0121744	0.040386	0.0289559	0.00699238	0.0412346	0.00497875	0.00596195		0.0500669	0.0243489	0.0504151		4	-0.001241	-0.04429 to 0.04181	No	ns	>0.9999
6	0.0633725	0.0448111	0.0571145	0.0967228	0.075363	0.104386	0.00583925	0.0170983		0.0158431	0.0189718	0.0448111		6	0.05312	0.01400 to 0.09223	Yes	**	0.0087
Ifnb	WT						TASL KO							WT - TASL KO
0	0.00205023	0.00192624	0.00326206	0.00161976	0.0106722	0.0195052	0.00215216	0.00283979		0.00814426	0.00180974	0.00056089		0	0.003405	-0.008392 to 0.01520	No	ns	0.9078
1	0.143587	0.178006	0.147624	0.356013	0.323088	0.351111	0.013697	0.0134151		0.0629347	0.0620683	0.0708052		1	0.2053	0.03390 to 0.3767	Yes	*	0.022
2	0.034674	0.0392817	0.0824692	0.0908733	0.130308	0.118257	0.00942037	0.00922651		0.034674	0.0268302	0.0308198		2	0.06045	-0.004476 to 0.1254	No	ns	0.068
3	0.0371627	0.014885	0.0277763	0.0493776	0.0669858	0.0406669	0.00666121	0.00367001		0.0177013	0.00647906	0.0151977		3	0.02953	0.0002093 to 0.05886	Yes	*	0.0484
4	0.0185814	0.00988872	0.02836	0.0518325	0.047039	0.0480274	0.00575886	0.00427458		0.0325771	0.014885	0.0112807		4	0.0202	-0.009578 to 0.04998	No	ns	0.2563
6	0.0272047	0.0193704	0.0432847	0.0358968	0.0421011	0.052193	0.00797666	0.00749425		0.00765172	0.0125167	0.00680118		6	0.02819	0.008293 to 0.04808	Yes	*	0.0105
Tnf	WT						TASL KO							WT - TASL KO
0	0.0376815	0.0633725	0.0847878	0.0224833	0.0379436	0.039418	0.0660636	0.0429857		0.0231957	0.0830429	0.0310341		0	-0.00165	-0.05115 to 0.04785	No	ns	>0.9999
1	3.75809	3.75809	3.22657	3.27161	6.49802	5.9794	2.42839	2.73208		3.89062	4.85678	4.40762		1	0.7522	-1.778 to 3.283	No	ns	0.9204
2	2.2974	2.14355	3.43426	3.18215	2.28153	3.94493	1.93187	2.08493		3.01049	4.59479	2.71321		2	0.01357	-2.028 to 2.055	No	ns	>0.9999
3	1.33793	1.17283	1.27456	3.83706	3.27161	6.49802	0.870551	0.466517		2.88786	2.8481	1.90528		3	1.103	-2.352 to 4.558	No	ns	0.8808
4	1.56917	1.05702	1.34723	4.22807	4.28709	6.54322	1.31039	0.353553		3.22657	3.75809	1.50525		4	1.141	-2.585 to 4.868	No	ns	0.9069
6	3.34035	3.55537	4.31691	2.41162	3.50642	4.85678	2.11404	2.08493		4.62675	1.75321	1.25701		6	1.297	-1.214 to 3.809	No	ns	0.4695
Il6	WT						TASL KO							WT - TASL KO
0	0.00014925	0.00113744	0.00198039	0.00051971	0.00029033	0.00043101	0.00034767	0.00150085		0.00019023	0.00017144	0.00018631		0	0.0002721	-0.001008 to 0.001552	No	ns	0.9833
1	0.0306069	0.0349152	0.0374212	0.0813339	0.0656073	0.0727958	0.0185814	0.0291573		0.0536603	0.0260965	0.0460709		1	0.01907	-0.01854 to 0.05668	No	ns	0.5404
2	0.420448	0.510506	0.582367	1.23971	1.04247	0.965936	0.0902456	0.149685		0.307786	0.386891	0.301452		2	0.5464	0.002204 to 1.091	Yes	*	0.0491
3	0.90125	0.933033	0.933033	2.31338	2.09943	2.07053	0.167241	0.238159		0.707107	0.532185	0.539614		3	1.105	-0.01612 to 2.226	No	ns	0.0533
4	1.32869	1.61328	1.6358	3.03143	2.54912	2.8481	0.417544	0.550953		0.952638	0.795536	0.882703		4	1.448	0.2516 to 2.644	Yes	*	0.0205
6	3.50642	4.19887	3.78423	4.89056	4.89056	4.59479	1.14076	1.8025		2.01391	1.67018	1.87905		6	2.61	1.642 to 3.577	Yes	****	<0.0001
Il12b	WT						TASL KO							WT - TASL KO
0	0.00872881	0.0162885	0.0189718	0.00047823	0.0250334	0.027489	0.0109722	0.0129581		0.00739108	0.00734002	0.00487629		0	0.007457	-0.009230 to 0.02415	No	ns	0.5926
1	0.993093	1.07177	0.267943	2.01391	2.21914	1.56917	0.139661	0.277392		0.624165	0.411796	0.624165		1	0.9404	-0.2521 to 2.133	No	ns	0.1307
2	2.12874	3.43426	2.54912	4.89056	2.31338	4.19887	0.539614	0.952638		1.59107	2.32947	1.38511		2	1.893	0.01897 to 3.767	Yes	*	0.0475
3	2.26577	1.67018	1.50525	2.88786	2.78949	3.73213	0.570382	0.244855		1	0.779165	0.721965		3	1.812	0.4444 to 3.179	Yes	*	0.0128
4	2.80889	1.70527	2.2974	3.81055	3.18215	3.41054	0.913831	0.260616		1.24833	1.05702	0.852635		4	2.003	0.7436 to 3.262	Yes	**	0.0038
6	4.65893	5.02805	2.73208	4.53154	4.56305	5.16941	0.673617	0.846745		1.59107	0.806642	0.76313		6	3.511	2.077 to 4.945	Yes	***	0.0003
Irf7	WT						TASL KO							WT - TASL KO
0	0.432269	0.248273	0.590496	0.228458	0.111878	0.25349	0.236514	0.408951		0.279322	0.223756	0.231647		0	0.03477	-0.2446 to 0.3142	No	ns	0.9987
1	0.225313	0.189465	0.203063	0.15283	0.144586	0.205898	0.190782	0.204476		0.138696	0.153893	0.150726		1	0.01914	-0.04173 to 0.08002	No	ns	0.9001
2	1.02811	1.18099	1.75321	2.36199	1.30134	2.56685	0.145592	0.120742		0.258816	0.400535	0.211686		2	1.471	0.3876 to 2.555	Yes	*	0.013
3	5.27803	5.42642	5.50217	5.24157	5.06303	7.21	0.757858	0.351111		1.33793	1.29235	1.17283		3	4.638	3.331 to 5.945	Yes	****	<0.0001
4	8.11168	8	8.57419	7.67411	7.56846	9.57983	2.18859	1.69349		3.09513	2.21914	2.32947		4	5.946	4.670 to 7.222	Yes	****	<0.0001
6	8.28212	10.7034	8.45614	8.1681	8.63383	10.4831	3.07375	2.25012		2.94854	2.18859	1.77769		6	6.673	4.788 to 8.559	Yes	****	<0.0001
	Male
	Female

## Sheet: Fig. 2c
pg/ml														Šídák's multiple comparisons test	Mean Diff.	95.00% CI of diff.	Below threshold?	Summary	Adjusted P Value
IFNβ	WT						TASL KO							WT - TASL KO
0	6.05859	3.79512	6.76948	0	0	0	3.79512	5.32884	3.79512	0	0	0		0	0.6174	-4.968 to 6.202	No	ns	0.9998
1	11.391	12.0149	12.6319	10.921	9.28121	3.7124	3.79512	2.97623	3.79512	0	0	0		1	8.231	2.699 to 13.76	Yes	**	0.0049
2	24.0193	29.2839	25.0891	40.4942	31.1318	26.4108	5.32884	3.79512	4.57627	0	0	0		2	27.12	16.97 to 37.28	Yes	***	0.0002
3	31.3372	34.3705	28.2468	38.9402	33.2209	29.5615	6.05859	3.79512	8.14535	0.186152	0	0.186152		3	29.55	22.43 to 36.68	Yes	****	<0.0001
4	33.8685	34.871	27.7255	42.0458	33.2209	24.3022	8.14535	9.47211	10.1203	0	0	0		4	28.05	17.01 to 39.08	Yes	****	<0.0001
6	29.7997	33.3652	30.3139	38.9402	29.5615	21.6563	12.6319	9.47211	12.6319	0	0	0		6	24.82	13.04 to 36.60	Yes	***	0.0003
24	18.5105	16.7942	16.2141	15.7874	10.921	13.0926	6.76948	7.46435	6.76948	0	0	0		24	11.72	5.083 to 18.36	Yes	**	0.0013
IL-6	WT						TASL KO							WT - TASL KO
0	0	0	0	0	0	0	0	0	0	0	0	0		0	0	-103.3 to 103.3	No	ns	>0.9999
1	0	0	0	0	0	0	0	0	0	0	0	0		1	-1.137e-13	-103.3 to 103.3	No	ns	>0.9999
2	0	0	0	0	0	0	0	0	0	0	0	0		2	0	-103.3 to 103.3	No	ns	>0.9999
3	0	0	0	0	0	0	0	0	0	0	0	0		3	-1.137e-13	-103.3 to 103.3	No	ns	>0.9999
4	135.764	178.062	175.357	156.866	105.63	99.831	0	0	0	0	0	0		4	141.9	38.66 to 245.2	Yes	**	0.0022
6	428.799	496.695	534.071	521.962	387.835	378.05	246.66	236.952	256.237	171.966	161.946	122.49		6	258.5	155.3 to 361.8	Yes	****	<0.0001
24	1960.45	1905.89	1899.93	2357.14	2059.57	2079.66	1082.19	977.669	1093.75	1092.96	817.527	779.431		24	1070	966.6 to 1173	Yes	****	<0.0001
TNF	WT						TASL KO							WT - TASL KO
0	0	0	0	0	0	1.30734	0	0	0	0	6.44082	0		0	-0.8556	-5.432 to 3.721	No	ns	0.9879
1	0	0	0	38.7083	41.3045	33.6059	0	0	0	37.4212	3.71234	47.9165		1	4.095	-37.34 to 45.53	No	ns	>0.9999
2	0	0	0	87.591	49.2587	49.2587	0	0	0	23.8051	15.7625	29.8636		2	19.45	-42.71 to 81.60	No	ns	0.8863
3	7.57637	18.3586	18.3586	99.6093	70.0938	86.1078	0	0	0	33.6059	20.2896	23.8051		3	37.07	-30.41 to 104.5	No	ns	0.4183
4	165.298	165.298	172.629	151.703	140.345	163.209	0	0	0	63.0106	28.6334	31.1026		4	139.3	96.56 to 182.0	Yes	****	<0.0001
6	345.111	305.177	358.268	243.888	231.526	236.81	187.155	96.6796	88.6648	110.336	63.0106	61.6098		6	185.6	84.00 to 287.1	Yes	***	0.0009
24	591.499	435.834	554.749	380.736	348.38	425.29	345.111	229.803	157.918	249.219	118.111	111.884		24	254.1	72.87 to 435.3	Yes	**	0.0059
IL-12p40	WT						TASL KO							WT - TASL KO
0	3.02838	2.33328	2.67828	5.76218	5.76218	5.93969	2.33328	1.99394	2.33328	4.7277	4.7277	6.29888		0	0.5149	-2.872 to 3.902	No	ns	0.9989
1	3.74209	4.8416	4.47159	8.76112	6.84787	6.48053	3.74209	2.67828	6.3523	4.56058	4.89637	5.23827		1	1.279	-1.900 to 4.459	No	ns	0.7848
2	43.0123	58.1442	41.1023	127.849	91.9661	79.0462	12.7613	12.7613	15.7029	22.439	17.9853	26.3519		2	55.52	-2.818 to 113.9	No	ns	0.0612
3	207.389	238.365	173.064	348.493	370.722	307.085	63.6406	63.6406	72.7627	73.5501	61.9105	82.4042		3	204.5	63.27 to 345.8	Yes	*	0.01
4	339.418	378.655	304.685	548.13	457.104	437.573	100.973	119.304	155.405	143.398	114.606	146.127		4	281	128.1 to 433.8	Yes	**	0.0027
6	665.239	830.687	607.9	856.381	833.097	760.688	220.414	232.358	356.052	280.153	216.041	321.878		6	487.8	316.8 to 658.9	Yes	****	<0.0001
24	1742.72	1468.95	1359.6	1402.4	1171.85	1154.58	636.434	680.469	884.295	863.542	753.084	803.286		24	613.2	250.1 to 976.3	Yes	**	0.0028
	Male
	Female

## Sheet: Fig. 2d
	WT				TASL KO
non-stimulated	0.26	0.48	0.49	0.78		0.21	0.23	0.27
R848	5.77	12.5	5.21	5.46		0.62	0.11	0.045
CpG-B	7.59	4.99	5.19	3.61		1.44	0.049	0.085
	Male
	Female
Table Analyzed	Intracellular IFNa 3h R848				Table Analyzed	Intracellular IFNa 3h CpG-B
Column B	TASL KO				Column B	TASL KO
vs.	vs.				vs.	vs.
Column A	WT				Column A	WT
Unpaired t test					Unpaired t test
P value	0.0205				P value	0.0059
P value summary	*				P value summary	**
Significantly different (P < 0.05)?	Yes				Significantly different (P < 0.05)?	Yes
One- or two-tailed P value?	Two-tailed				One- or two-tailed P value?	Two-tailed
t, df	t=3.344, df=5				t, df	t=4.589, df=5

## Sheet: Fig. 2e
gMFI	WT							TASL KO
non-stimulated	124	109	95.9	75.9	70.7	71.8	66.2	87.7	109	82.3	74.1	66.1	70.2	75.2
R848	19208	17484	7253	6335	7823	4646	4017	2097	2156	401	1197	701	909	783
CpG-B	1508	2812	989	1919	2776	2169	1466	695	657	183	713	411	606	492
	Male
	Female
	Table Analyzed	TNFa gMFI R848						Table Analyzed	TNFa gMFI CpG-B
	Column B	TASL KO						Column B	TASL KO
	vs.	vs.						vs.	vs.
	Column A	WT						Column A	WT
	Unpaired t test							Unpaired t test
	P value	0.004						P value	0.0002
	P value summary	**						P value summary	***
	Significantly different (P < 0.05)?	Yes						Significantly different (P < 0.05)?	Yes
	One- or two-tailed P value?	Two-tailed						One- or two-tailed P value?	Two-tailed
	t, df	t=3.555, df=12						t, df	t=5.242, df=12

## Sheet: Fig.2 2f
									Tukey's multiple comparisons test	Mean Diff.	95.00% CI of diff.	Below threshold?	Summary	Adjusted P Value
Ifna	WT			Tasl KO
0h	0.707107	0.200267	0.327598	1.55833	0.22688	0.435275			0h
1h	335.461	167.73	212.306	1.38511	0.659754	0.381565			WT vs. Tasl KO	-0.3285	-80.50 to 79.85	No	ns	0.9915
3h	22.4711	22.4711	20.9663	0.41466	0.108819	0.156041
									1h
									WT vs. Tasl KO	237.7	157.5 to 317.9	Yes	**	0.0012
									3h
									WT vs. Tasl KO	21.74	-58.43 to 101.9	No	ns	0.4934
Ifnb	WT			Tasl KO
0h	0.14161	0.0547879	0.0480274	0.0940779	0.0693481	0.0532897			0h
1h	576.03	184.823	200.854	18.507	8.11168	4.11246			WT vs. Tasl KO	0.009237	-0.07388 to 0.09236	No	ns	0.68
3h	105.42	54.1917	45.2548	3.01049	1.16473	0.273573
									1h
									WT vs. Tasl KO	310.3	-221.6 to 842.3	No	ns	0.1289
									3h
									WT vs. Tasl KO	66.81	-10.37 to 144.0	No	ns	0.0652
Il6	WT			Tasl KO
0h	0.00167689	0.0007401	0.00019557	0.00161976	0.00039661	0.00041345			0h
1h	0.888843	0.267943	0.264255	0.144586	0.122428	0.0316862			WT vs. Tasl KO	6.091e-05	-0.5870 to 0.5871	No	ns	0.9998
3h	6.06287	3.97237	3.01049	2.53151	1.67018	0.768438
									1h
									WT vs. Tasl KO	0.3741	-0.2129 to 0.9612	No	ns	0.1516
									3h
									WT vs. Tasl KO	2.692	2.105 to 3.279	Yes	***	0.0002
Tnf	WT			Tasl KO
0h	0.0921418	0.238159	0.238159	0.0238478	0.0940779	0.0748424			0h
1h	41.9326	138.141	158.683	7.88986	20.2521	25.6342			WT vs. Tasl KO	0.1252	-47.69 to 47.94	No	ns	0.9945
3h	5.24157	10.8528	13.8326	0.721965	2.02792	2.21914
									1h
									WT vs. Tasl KO	94.99	47.18 to 142.8	Yes	**	0.0053
									3h
									WT vs. Tasl KO	8.319	-39.50 to 56.14	No	ns	0.6543
Il12b	WT			Tasl KO
0h	0.0259162	0.0390103	0.00387927	0.0245182	0.004044	0.00754638			0h
1h	12.2101	14.1232	11.8762	0.615572	1.02811	0.574349			WT vs. Tasl KO	0.0109	-20.33 to 20.36	No	ns	0.9989
3h	32.8996	77.1717	64.4452	2.17347	2.92817	3.70635
									1h
									WT vs. Tasl KO	12	-8.349 to 32.34	No	ns	0.1769
									3h
									WT vs. Tasl KO	55.24	34.89 to 75.58	Yes	**	0.0017
	Male
	Female

## Sheet: Fig. 2g
											Tukey's multiple comparisons test	Mean Diff.	95.00% CI of diff.	Below threshold?	Summary	Adjusted P Value
Ifna	WT				Tasl KO
0h	0.0899333	0.147624	0.174343	0.835088	0.204476	0.320856	0.277392	0.607097			0h
2h	120.259	88.647	68.1197	37.014	0.578344	0.946058	0.655197	1.42405			WT vs. Tasl KO	-0.04071	-40.48 to 40.40	No	ns	0.9981
4h	205.074	173.645	99.7331	69.551	1.90528	0.952638	1.90528	7.26015
											2h
											WT vs. Tasl KO	77.61	37.17 to 118.1	Yes	**	0.0033
											4h
											WT vs. Tasl KO	134	93.55 to 174.4	Yes	***	0.0002
Ifnb	WT				Tasl KO
0h	0.0164018	0.0255594	0.0149885	0.0915054	0.0316862	0.0356489	0.0376815	0.183011			0h
2h	128	106.153	85.0359	51.9842	3.75809	11.7942	4.95883	1.16473			WT vs. Tasl KO	-0.03489	-45.64 to 45.57	No	ns	0.9986
4h	317.365	243.875	155.417	195.361	11.7942	11.2356	14.0257	9.57983
											2h
											WT vs. Tasl KO	87.37	41.77 to 133.0	Yes	**	0.0034
											4h
											WT vs. Tasl KO	216.3	170.7 to 261.9	Yes	****	<0.0001
Il6	WT				Tasl KO
0h	0.243164	0.129408	0.15283	0.0620683	0.0291573	0.697372	0.0703162	0.115824			0h
2h	5.1337	3.29436	2.56685	1.25701	0.895025	2.94854	0.97942	1.10957			WT vs. Tasl KO	-0.0813	-0.6261 to 0.4635	No	ns	0.6673
4h	22.1618	16.4498	11.7942	11.4716	2.65737	2.86791	2.51403	3.4822
											2h
											WT vs. Tasl KO	1.58	-1.417 to 4.577	No	ns	0.192
											4h
											WT vs. Tasl KO	12.59	4.325 to 20.85	Yes	*	0.0167
Tnf	WT				Tasl KO
0h	0.192109	0.122428	0.25	0.486327	0.0486978	0.167241	0.0743254	0.281265			0h
2h	31.125	19.0273	24.0839	32.4467	3.18215	9.00047	4.56305	5.77572			WT vs. Tasl KO	0.1198	-5.165 to 5.405	No	ns	0.9576
4h	25.2813	15.5625	17.2677	20.8215	2.32947	4.37717	3.05252	4.31691
											2h
											WT vs. Tasl KO	21.04	15.76 to 26.33	Yes	****	<0.0001
											4h
											WT vs. Tasl KO	16.21	10.93 to 21.50	Yes	***	0.0003
Il12b	WT				Tasl KO
0h	0.00843147	0.00079873	0.00270529	0.125869	0.00342424	0.00323953	0.00552427	0.366021			0h
2h	38.8542	28.0514	26.3549	21.4068	3.53081	10.2674	4.08405	5.42642			WT vs. Tasl KO	-0.0601	-12.95 to 12.83	No	ns	0.9913
4h	103.25	69.551	65.7993	100.427	8.28212	9.12611	10.1965	17.1484
											2h
											WT vs. Tasl KO	22.84	9.945 to 35.73	Yes	**	0.0049
											4h
											WT vs. Tasl KO	73.57	60.67 to 86.46	Yes	****	<0.0001
	Male
	Female

## Sheet: Fig. 3g
ID	WT	TASL KO	feeble	TASL DKO	TASL2 KO			Dunnett's multiple comparisons test	Mean Diff.	95.00% CI of diff.	Below threshold?	Summary	Adjusted P Value
1147	47.845							WT vs. TASL KO	48.68	27.03 to 70.32	Yes	****	<0.0001
1148	38.925							WT vs. feeble	49.89	28.25 to 71.53	Yes	****	<0.0001
1149	29.61							WT vs. DKO	48.08	25.03 to 71.12	Yes	****	<0.0001
		9.105						WT vs. TASL2 KO	6.043	-14.89 to 26.98	No	ns	0.8937
		5.61
		7.475
1080	67.615
1137	67.595
1138	48.24
1217			8.82
1218			2.62
1219			3.38
1347	36.155
1348	33.935
1349	10.665
1332		3.37
1333		4.695
1334		2.595
1380			5.055
1381			2.915
1382			10.01
1383			9.445
1733	58.915
1734	169.32
1735	9.61
2113	74.75
2114	34.65
2115	15.195
2116	41.155
2117	175
2298	27.6027
1182		4.725
1183		6.255
1775		8.845
1776		2.145
1777		3.505
1978		3.365
1979		3.945
1980		9.405
1981		4.455
1982		3.24
1936				1.79
1937				3.225
1938				3.515
1939				7.42
1940				5.96
1941				3.585
1942				5.66
1974				2.94
1975				2.66
1976				3.8
1377			1.99
1522			3.9
1523			3.99
1524			6.485
1565			2.575
1566			0.155
1567			0.75
2016			0.76
2017			0.405
3218	38.3143
3219	40.9675
3220	78.7759
2555	39.7775
2360				11.4905
2361				14.1815
2362				8.78343
3182					65.9764
3183					47.7209
3184					66.915
3186					122.885
2447					15.1821
2448					11.3848
2449					36.0923
2450					69.0253
2554					34.1355
2556					36.821
2725					46.1957
2726					103.527
2727					35.2965
2728					76.0465
2576					34.3421
2577					32.4253
2578					14.1733
2579					12.3178
	Male
	Female

## Sheet: Fig. 5a
	WT							TASL KO							TASL2 KO							DKO							Feeble							PBS control
IFNα	586.09	448.78	474.66	474.58	285.51	513.26		2.5	29.38	13.92	12.3				371.67	473.44	387.1	498.14	444.63	1075.02	519.14	0	0	4.3	0				12.3	16.64	14.65	15.34				0	0	0	0
IFNβ	126.92	121.49	73.19	106.51	94.17	175.47		0	11.04	0	0				68.78	82.69	168.79	299.89	178.28	236.28	115.14	0	0	0	0				0	0	0	0				0	0	0	0
IFNγ	10.16	6	6.77	23.39	3.77	5.07		2.62	2.76	2.62	1.68				4.75	9.18	5.82	4.36	4.89	5.05	2.87	2.06	0.8	1.73	1.01				0.76	3.94	2.9	2.74				0.3	0.12	0.07	0.07
TNFα	32.86	73.53	27.23	85.31	18.21	105.73		11.05	27.83	14	16.68				42.8	61.26	37.51	40.02	64.79	56.93	49.89	25.47	14.06	10.04	13.87				13.93	13.16	8.87	19.32				2.63	0	0	0
CCL2	1501.49	1199.91	1286.17	2507.85	1043.45	1828.71		368.78	654	366.66	324.41				931.15	1471.21	1252.01	1542.36	725.65	607.58	610.47	528.58	208.31	286.94	266.73				195.04	377.34	378.28	362.51				57.36	0	0	0
CCL5	643.18	553.77	424.03	373.01	440.2	645.41		102.81	156.81	133.64	102.04				417.41	333.96	569.49	821.35	483.29	399.18	356.35	63.28	34.5	49.91	51.99				86.57	129.49	127.21	81.46				31.3	3.36	5.88	1.26
IL-6	24.31	699.36	14.33	83.88	460.33	884.37		0	111.89	0	24.91				255.22	12.15	1031.76	1383.81	701.32	1019.74	353.03	0.18	5.57	0	0				7.73	0	0	0				45.37	4.12	1.18	1.05
IL-12	2347.71	1376.28	2230.37	2594.7	774.38	1160.08		1014.49	981.79	1006.65	491.19				1189.11	2506.89	2051.13	4213.82	754.67	641.25	620.48	345.16	149.72	286.1	171.7				237.46	1092.8	1372.18	998.27				24.55	4.98	3.43	1.9
	Male
	Female
IFNα
Dunnett's multiple comparisons test	Mean Diff.	95.00% CI of diff.	Below threshold?	Summary	Adjusted P Value
WT vs. TASL KO	449.3	204.5 to 694.1	Yes	***	0.0003
WT vs. TASL2 KO	-74.64	-285.7 to 136.4	No	ns	0.7677
WT vs. DKO	462.7	217.9 to 707.6	Yes	***	0.0002
WT vs. Feeble	449.1	204.3 to 693.9	Yes	***	0.0003
IFNβ
Dunnett's multiple comparisons test	Mean Diff.	95.00% CI of diff.	Below threshold?	Summary	Adjusted P Value
WT vs. TASL KO	113.5	28.97 to 198.1	Yes	**	0.0067
WT vs. TASL2 KO	-47.97	-120.9 to 24.91	No	ns	0.2763
WT vs. DKO	116.3	31.73 to 200.9	Yes	**	0.0055
WT vs. Feeble	116.3	31.73 to 200.9	Yes	**	0.0055
IFNγ
Dunnett's multiple comparisons test	Mean Diff.	95.00% CI of diff.	Below threshold?	Summary	Adjusted P Value
WT vs. TASL KO	6.773	0.1585 to 13.39	Yes	*	0.0437
WT vs. TASL2 KO	3.919	-1.782 to 9.620	No	ns	0.2431
WT vs. DKO	7.793	1.178 to 14.41	Yes	*	0.018
WT vs. Feeble	6.608	-0.006548 to 13.22	No	ns	0.0503
TNFα
Dunnett's multiple comparisons test	Mean Diff.	95.00% CI of diff.	Below threshold?	Summary	Adjusted P Value
WT vs. TASL KO	39.76	6.446 to 73.06	Yes	*	0.0165
WT vs. TASL2 KO	6.688	-22.02 to 35.40	No	ns	0.9314
WT vs. DKO	41.29	7.976 to 74.59	Yes	*	0.0125
WT vs. Feeble	43.33	10.02 to 76.63	Yes	**	0.0087
CCL2
Dunnett's multiple comparisons test	Mean Diff.	95.00% CI of diff.	Below threshold?	Summary	Adjusted P Value
WT vs. TASL KO	1133	545.2 to 1720	Yes	***	0.0001
WT vs. TASL2 KO	541.2	34.76 to 1048	Yes	*	0.0332
WT vs. DKO	1239	651.0 to 1826	Yes	****	<0.0001
WT vs. Feeble	1233	645.4 to 1821	Yes	****	<0.0001
CCL5
Dunnett's multiple comparisons test	Mean Diff.	95.00% CI of diff.	Below threshold?	Summary	Adjusted P Value
WT vs. TASL KO	389.4	198.7 to 580.2	Yes	****	<0.0001
WT vs. TASL2 KO	30.26	-134.1 to 194.7	No	ns	0.969
WT vs. DKO	463.3	272.6 to 654.1	Yes	****	<0.0001
WT vs. Feeble	407.1	216.4 to 597.8	Yes	****	<0.0001
IL-6
Dunnett's multiple comparisons test	Mean Diff.	95.00% CI of diff.	Below threshold?	Summary	Adjusted P Value
WT vs. TASL KO	326.9	-242.8 to 896.5	No	ns	0.3901
WT vs. TASL2 KO	-318.5	-809.5 to 172.5	No	ns	0.2878
WT vs. DKO	359.7	-210.0 to 929.3	No	ns	0.3096
WT vs. Feeble	359.2	-210.5 to 928.8	No	ns	0.3108
IL-12
Dunnett's multiple comparisons test	Mean Diff.	95.00% CI of diff.	Below threshold?	Summary	Adjusted P Value
WT vs. TASL KO	873.7	-578.4 to 2326	No	ns	0.3497
WT vs. TASL2 KO	36.2	-1215 to 1288	No	ns	>0.9999
WT vs. DKO	1509	56.92 to 2961	Yes	*	0.0402
WT vs. Feeble	822.1	-630.1 to 2274	No	ns	0.4018

[truncated: 59 more sheets: Fig. 5b, Fig. 5c, Fig. 6a, Fig. 6b, Fig. 6c, Fig. 6d, Fig. 6e, Fig. 6f + 6g, Fig. 6h, Fig. 7a, Fig. 7b, Fig. 7c, Fig. 7g, Fig. S1a, Fig. S1b, Fig. S1c, Fig. S1e, Fig. S1f, Fig. S1g, Fig. S1h …]
